# Supplementary material for: Genome Analyses of an Aggressive and Invasive Lineage of the Irish Potato Famine Pathogen
Source: PLoS Pathog. 2012 Oct 4;8(10):e1002940. doi: 10.1371/journal.ppat.1002940 (PMC3464212; doi:10.1371/journal.ppat.1002940)
Supplement: Table S9 — List of single nucleotide polymorphisms (SNPs) detected in P. infestans 13_A2 isolate 06_3928A genome. This list includes details of SNPs calculated in coding sequences (CDSs) from 06_3928A genome. SNPs described as unique in 06_3928A are those SNPs that were not found in the isolates 90128 and PIC99189 [24]. A SNP was estimated when on 90% of the aligned bases encoded for that SNP with a minimum read depth of 10. This list excludes 90 SNPs causing loss of stop codons out of the 22,523 total number of SNPs detected in all coding sequences of 06_3928A isolate. (XLS) [file ppat.1002940.s004.xls]

## Sheet: TableS09_List_of_SNPs_3928A
Gene ID	Position reference	Reference base	Consensus base	Unique SNP in 06_3928A isolate
PITG_00004	253	T	C	Yes
PITG_00004	843	C	T	Yes
PITG_00004	1218	T	C	Yes
PITG_00006	381	T	C	Yes
PITG_00066	1938	C	T	Yes
PITG_00081	75	C	T	Yes
PITG_00081	282	A	T	Yes
PITG_00094	606	T	C	Yes
PITG_00097	1881	A	G	Yes
PITG_00097	1995	A	G	Yes
PITG_00101	945	G	C	Yes
PITG_00108	330	A	T	Yes
PITG_00109	718	T	C	Yes
PITG_00111	1125	A	G	Yes
PITG_00111	1162	T	C	Yes
PITG_00111	1473	G	A	Yes
PITG_00116	1221	T	C	Yes
PITG_00121	603	G	T	Yes
PITG_00121	684	C	T	Yes
PITG_00122	456	C	A	Yes
PITG_00122	552	C	T	Yes
PITG_00122	564	C	T	Yes
PITG_00122	618	T	C	Yes
PITG_00123	348	C	G	Yes
PITG_00133	3855	T	C	Yes
PITG_00133	3858	C	T	Yes
PITG_00133	3867	A	G	Yes
PITG_00133	3870	C	T	Yes
PITG_00134	157	T	C	Yes
PITG_00134	378	T	C	Yes
PITG_00137	6	G	A	Yes
PITG_00141	1659	A	G	Yes
PITG_00141	1662	T	C	Yes
PITG_00141	3735	T	C	Yes
PITG_00141	4641	G	T	Yes
PITG_00141	4908	C	T	Yes
PITG_00141	5100	A	T	Yes
PITG_00142	63	T	A	Yes
PITG_00142	96	G	A	Yes
PITG_00148	669	T	C	Yes
PITG_00148	1410	G	A	Yes
PITG_00148	1411	C	T	Yes
PITG_00149	2412	G	T	Yes
PITG_00149	4248	C	T	Yes
PITG_00167	1134	A	G	Yes
PITG_00224	252	A	T	Yes
PITG_00230	573	T	C	Yes
PITG_00233	1290	T	C	Yes
PITG_00237	81	T	G	Yes
PITG_00249	261	A	T	Yes
PITG_00249	639	T	C	Yes
PITG_00250	168	A	T	Yes
PITG_00259	534	T	C	Yes
PITG_00261	69	G	A	Yes
PITG_00262	1962	G	A	Yes
PITG_00264	42	C	G	Yes
PITG_00269	1791	T	C	Yes
PITG_00273	1017	C	T	Yes
PITG_00273	1971	T	G	Yes
PITG_00273	1980	G	A	Yes
PITG_00284	501	A	G	Yes
PITG_00284	3858	C	T	Yes
PITG_00284	4137	A	G	Yes
PITG_00347	6	G	C	Yes
PITG_00347	640	T	C	Yes
PITG_00393	687	T	A	Yes
PITG_00397	1830	C	T	Yes
PITG_00410	126	C	T	Yes
PITG_00417	846	A	G	Yes
PITG_00417	1617	T	A	Yes
PITG_00417	1719	A	G	Yes
PITG_00473	300	A	G	Yes
PITG_00474	2022	T	A	Yes
PITG_00474	2028	G	A	Yes
PITG_00474	2139	G	A	Yes
PITG_00476	2160	A	C	Yes
PITG_00478	393	T	G	Yes
PITG_00478	402	T	C	Yes
PITG_00478	561	C	T	Yes
PITG_00478	1194	T	C	Yes
PITG_00478	2676	T	C	Yes
PITG_00481	507	C	T	Yes
PITG_00481	508	C	T	Yes
PITG_00481	1411	C	T	Yes
PITG_00481	1506	A	G	Yes
PITG_00481	1512	T	C	Yes
PITG_00481	1533	C	T	Yes
PITG_00481	1560	T	C	Yes
PITG_00481	2205	G	C	Yes
PITG_00482	918	G	T	Yes
PITG_00482	1611	A	G	Yes
PITG_00483	153	C	T	Yes
PITG_00483	1876	T	C	Yes
PITG_00483	2055	A	G	Yes
PITG_00483	2475	C	T	Yes
PITG_00483	2508	C	G	Yes
PITG_00550	121	C	T	Yes
PITG_00553	400	C	T	Yes
PITG_00553	402	A	G	Yes
PITG_00588	1746	T	C	Yes
PITG_00613	534	G	A	Yes
PITG_00613	750	T	C	Yes
PITG_00615	753	A	T	Yes
PITG_00615	777	T	C	Yes
PITG_00615	783	C	T	Yes
PITG_00632	801	T	C	Yes
PITG_00647	930	T	C	Yes
PITG_00659	1122	T	C	Yes
PITG_00660	3657	A	G	Yes
PITG_00662	2350	C	T	Yes
PITG_00664	432	C	T	Yes
PITG_00664	2637	T	C	Yes
PITG_00675	240	G	A	Yes
PITG_00675	882	C	T	Yes
PITG_00685	228	A	G	Yes
PITG_00686	640	T	C	Yes
PITG_00687	993	G	A	Yes
PITG_00687	1239	C	G	Yes
PITG_00687	1410	C	A	Yes
PITG_00687	1413	G	A	Yes
PITG_00688	78	A	G	Yes
PITG_00688	349	T	C	Yes
PITG_00688	678	G	A	Yes
PITG_00704	12	A	G	Yes
PITG_00720	1545	C	T	Yes
PITG_00725	1404	T	A	Yes
PITG_00726	114	C	T	Yes
PITG_00726	525	G	A	Yes
PITG_00726	528	A	G	Yes
PITG_00729	270	T	G	Yes
PITG_00764	519	T	C	Yes
PITG_00766	1083	G	A	Yes
PITG_00766	1086	A	G	Yes
PITG_00767	255	G	A	Yes
PITG_00767	366	C	T	Yes
PITG_00770	1791	G	A	Yes
PITG_00773	681	T	C	Yes
PITG_00773	699	G	A	Yes
PITG_00787	2124	C	T	Yes
PITG_00787	2190	C	T	Yes
PITG_00787	3127	C	T	Yes
PITG_00790	1650	A	T	Yes
PITG_00798	1851	A	G	Yes
PITG_00798	2142	A	G	Yes
PITG_00799	150	C	G	Yes
PITG_00806	180	C	T	Yes
PITG_00806	576	T	C	Yes
PITG_00807	516	G	A	Yes
PITG_00828	2637	T	C	Yes
PITG_00831	120	G	A	Yes
PITG_00858	114	A	C	Yes
PITG_00858	573	A	G	Yes
PITG_00860	522	C	T	Yes
PITG_00860	600	A	G	Yes
PITG_00861	264	G	C	Yes
PITG_00861	342	C	A	Yes
PITG_00867	1203	C	T	Yes
PITG_00868	447	C	T	Yes
PITG_00868	456	T	A	Yes
PITG_00868	462	T	C	Yes
PITG_00868	477	A	G	Yes
PITG_00868	495	T	C	Yes
PITG_00868	498	A	G	Yes
PITG_00868	504	A	G	Yes
PITG_00868	505	T	C	Yes
PITG_00868	867	C	T	Yes
PITG_00869	594	G	A	Yes
PITG_00882	2175	G	T	Yes
PITG_00882	2409	C	G	Yes
PITG_00882	2526	C	T	Yes
PITG_00882	2796	A	G	Yes
PITG_00882	3435	A	G	Yes
PITG_00882	3438	G	A	Yes
PITG_00882	3462	A	T	Yes
PITG_00882	3513	A	G	Yes
PITG_00882	3990	T	C	Yes
PITG_00882	4707	A	G	Yes
PITG_00882	4851	G	A	Yes
PITG_00882	5031	T	A	Yes
PITG_00882	5607	G	A	Yes
PITG_00883	114	A	C	Yes
PITG_00884	27	T	A	Yes
PITG_00896	2418	C	T	Yes
PITG_00896	2608	T	C	Yes
PITG_00896	3201	T	C	Yes
PITG_00913	48	T	C	Yes
PITG_00913	192	G	A	Yes
PITG_00915	597	T	C	Yes
PITG_00938	3057	T	C	Yes
PITG_00939	693	C	T	Yes
PITG_00940	1221	A	G	Yes
PITG_00966	1503	T	C	Yes
PITG_00983	2676	G	T	Yes
PITG_01008	279	C	G	Yes
PITG_01010	129	T	C	Yes
PITG_01010	1410	C	T	Yes
PITG_01010	1434	G	A	Yes
PITG_01010	1440	A	G	Yes
PITG_01010	1443	C	A	Yes
PITG_01010	2401	T	C	Yes
PITG_01010	3351	C	A	Yes
PITG_01010	5787	G	A	Yes
PITG_01010	5802	C	T	Yes
PITG_01025	969	G	A	Yes
PITG_01026	996	C	T	Yes
PITG_01030	438	A	G	Yes
PITG_01044	3777	C	G	Yes
PITG_01053	864	A	T	Yes
PITG_01053	957	C	T	Yes
PITG_01053	984	C	T	Yes
PITG_01053	988	C	T	Yes
PITG_01055	750	T	A	Yes
PITG_01055	759	T	C	Yes
PITG_01056	558	T	C	Yes
PITG_01057	3498	C	T	Yes
PITG_01058	30	T	C	Yes
PITG_01058	45	T	C	Yes
PITG_01058	213	G	A	Yes
PITG_01058	408	G	A	Yes
PITG_01058	465	C	A	Yes
PITG_01058	936	G	A	Yes
PITG_01062	681	C	T	Yes
PITG_01063	2190	T	C	Yes
PITG_01068	441	C	T	Yes
PITG_01069	1089	G	A	Yes
PITG_01069	4254	G	A	Yes
PITG_01069	5568	C	T	Yes
PITG_01069	6648	T	C	Yes
PITG_01069	6792	G	A	Yes
PITG_01069	7815	A	G	Yes
PITG_01091	156	C	G	Yes
PITG_01105	309	A	G	Yes
PITG_01106	588	C	T	Yes
PITG_01109	243	T	C	Yes
PITG_01109	687	C	G	Yes
PITG_01110	891	C	T	Yes
PITG_01111	945	G	A	Yes
PITG_01113	100	T	C	Yes
PITG_01113	219	T	G	Yes
PITG_01114	159	A	G	Yes
PITG_01115	177	C	T	Yes
PITG_01115	981	A	G	Yes
PITG_01121	1359	T	C	Yes
PITG_01153	6135	A	T	Yes
PITG_01188	921	A	C	Yes
PITG_01188	948	C	T	Yes
PITG_01188	960	G	A	Yes
PITG_01188	993	A	G	Yes
PITG_01188	1002	T	C	Yes
PITG_01188	1122	G	A	Yes
PITG_01192	48	T	A	Yes
PITG_01192	1965	T	C	Yes
PITG_01193	2922	C	T	Yes
PITG_01196	36	A	G	Yes
PITG_01228	180	G	A	Yes
PITG_01231	252	A	G	Yes
PITG_01232	501	A	G	Yes
PITG_01232	1155	A	T	Yes
PITG_01236	738	A	T	Yes
PITG_01240	564	A	T	Yes
PITG_01240	573	C	T	Yes
PITG_01240	576	G	A	Yes
PITG_01240	582	T	A	Yes
PITG_01240	1857	C	T	Yes
PITG_01242	1962	T	C	Yes
PITG_01252	255	G	A	Yes
PITG_01252	552	T	C	Yes
PITG_01253	390	A	G	Yes
PITG_01253	978	T	C	Yes
PITG_01253	1089	C	T	Yes
PITG_01255	426	T	C	Yes
PITG_01255	432	G	A	Yes
PITG_01255	555	A	G	Yes
PITG_01255	1108	C	T	Yes
PITG_01255	1227	C	T	Yes
PITG_01258	72	A	G	Yes
PITG_01258	441	A	G	Yes
PITG_01259	2478	C	T	Yes
PITG_01262	102	A	G	Yes
PITG_01266	75	A	G	Yes
PITG_01266	120	T	C	Yes
PITG_01267	1047	G	A	Yes
PITG_01275	735	A	C	Yes
PITG_01282	399	T	C	Yes
PITG_01282	457	C	A	Yes
PITG_01282	1422	T	C	Yes
PITG_01283	2034	T	C	Yes
PITG_01283	3438	T	C	Yes
PITG_01283	3798	C	T	Yes
PITG_01283	3882	C	T	Yes
PITG_01317	660	C	T	Yes
PITG_01317	694	C	T	Yes
PITG_01322	2085	T	C	Yes
PITG_01326	1872	T	G	Yes
PITG_01326	2082	T	C	Yes
PITG_01326	2154	C	T	Yes
PITG_01326	2361	A	G	Yes
PITG_01326	5853	C	T	Yes
PITG_01326	7027	C	T	Yes
PITG_01326	8097	A	G	Yes
PITG_01326	8241	C	T	Yes
PITG_01350	69	T	G	Yes
PITG_01358	999	A	C	Yes
PITG_01359	24	C	T	Yes
PITG_01361	12	C	T	Yes
PITG_01361	75	T	C	Yes
PITG_01361	180	T	C	Yes
PITG_01361	279	A	T	Yes
PITG_01362	2442	T	C	Yes
PITG_01367	798	A	G	Yes
PITG_01370	2694	T	C	Yes
PITG_01392	1317	A	C	Yes
PITG_01395	1050	A	G	Yes
PITG_01395	1698	T	G	Yes
PITG_01396	288	T	C	Yes
PITG_01396	294	T	C	Yes
PITG_01396	369	C	T	Yes
PITG_01396	555	A	C	Yes
PITG_01396	597	A	T	Yes
PITG_01396	1041	C	T	Yes
PITG_01428	456	A	G	Yes
PITG_01430	576	A	G	Yes
PITG_01445	891	G	A	Yes
PITG_01459	1623	T	G	Yes
PITG_01459	1650	A	C	Yes
PITG_01467	318	C	T	Yes
PITG_01478	24	T	C	Yes
PITG_01478	288	G	A	Yes
PITG_01479	129	C	T	Yes
PITG_01479	1560	G	A	Yes
PITG_01482	192	A	G	Yes
PITG_01482	270	A	C	Yes
PITG_01484	135	T	C	Yes
PITG_01497	813	C	T	Yes
PITG_01546	213	T	C	Yes
PITG_01546	501	T	C	Yes
PITG_01547	117	G	A	Yes
PITG_01547	828	T	C	Yes
PITG_01571	432	C	T	Yes
PITG_01619	441	C	T	Yes
PITG_01644	681	A	G	Yes
PITG_01645	69	T	C	Yes
PITG_01673	612	T	C	Yes
PITG_01686	993	A	T	Yes
PITG_01687	288	C	T	Yes
PITG_01688	108	G	T	Yes
PITG_01690	708	A	G	Yes
PITG_01693	1935	A	T	Yes
PITG_01731	258	A	G	Yes
PITG_01731	411	A	C	Yes
PITG_01731	435	G	A	Yes
PITG_01732	570	T	C	Yes
PITG_01737	2763	G	A	Yes
PITG_01738	333	T	C	Yes
PITG_01740	372	C	T	Yes
PITG_01740	1212	T	C	Yes
PITG_01740	2916	A	C	Yes
PITG_01759	828	C	T	Yes
PITG_01760	447	A	G	Yes
PITG_01760	546	C	A	Yes
PITG_01760	882	A	G	Yes
PITG_01761	225	T	C	Yes
PITG_01761	471	C	T	Yes
PITG_01761	1425	T	C	Yes
PITG_01761	1437	G	A	Yes
PITG_01762	1932	A	G	Yes
PITG_01769	1206	G	A	Yes
PITG_01772	396	A	G	Yes
PITG_01772	402	C	T	Yes
PITG_01774	508	T	C	Yes
PITG_01774	534	C	G	Yes
PITG_01774	604	T	C	Yes
PITG_01776	187	C	T	Yes
PITG_01795	231	G	C	Yes
PITG_01795	300	G	A	Yes
PITG_01796	831	G	A	Yes
PITG_01828	60	A	G	Yes
PITG_01850	1014	G	A	Yes
PITG_01850	2187	C	T	Yes
PITG_01856	642	G	A	Yes
PITG_01867	1755	T	C	Yes
PITG_01868	783	T	C	Yes
PITG_01869	159	C	T	Yes
PITG_01869	696	C	T	Yes
PITG_01879	1839	C	T	Yes
PITG_01882	513	T	C	Yes
PITG_01889	336	A	T	Yes
PITG_01904	63	G	A	Yes
PITG_01904	231	C	T	Yes
PITG_01904	282	T	C	Yes
PITG_01905	219	G	A	Yes
PITG_01914	39	C	T	Yes
PITG_01931	1572	A	G	Yes
PITG_01932	858	G	A	Yes
PITG_01932	3120	T	C	Yes
PITG_01932	3123	G	A	Yes
PITG_01932	3126	C	T	Yes
PITG_01932	3351	C	T	Yes
PITG_01932	3654	T	C	Yes
PITG_01932	4038	C	G	Yes
PITG_01932	4053	A	G	Yes
PITG_01932	4149	C	T	Yes
PITG_01932	4866	C	T	Yes
PITG_01932	5112	G	A	Yes
PITG_01932	5148	G	A	Yes
PITG_01932	5892	T	C	Yes
PITG_01932	11976	A	G	Yes
PITG_01932	13257	A	T	Yes
PITG_01932	13278	T	A	Yes
PITG_01932	14049	T	C	Yes
PITG_01932	14625	T	C	Yes
PITG_01932	14739	A	G	Yes
PITG_01932	14994	C	T	Yes
PITG_01932	15000	A	C	Yes
PITG_01932	15003	T	C	Yes
PITG_01932	15066	T	C	Yes
PITG_01932	15492	A	G	Yes
PITG_01932	15499	C	T	Yes
PITG_01932	17400	G	A	Yes
PITG_01932	18570	C	T	Yes
PITG_01932	18589	C	A	Yes
PITG_01935	376	C	A	Yes
PITG_01937	162	T	C	Yes
PITG_01937	1267	T	C	Yes
PITG_01952	963	G	T	Yes
PITG_01953	2667	T	C	Yes
PITG_01955	1221	T	C	Yes
PITG_01955	1284	G	A	Yes
PITG_01955	1308	A	C	Yes
PITG_01955	1323	C	T	Yes
PITG_01955	2697	C	T	Yes
PITG_01955	2856	G	A	Yes
PITG_01957	222	C	T	Yes
PITG_01957	1080	A	T	Yes
PITG_01959	165	G	T	Yes
PITG_01959	747	C	T	Yes
PITG_01959	822	C	T	Yes
PITG_01959	877	C	T	Yes
PITG_01959	885	C	T	Yes
PITG_01960	312	C	T	Yes
PITG_01960	366	T	C	Yes
PITG_01960	378	G	A	Yes
PITG_01960	399	C	T	Yes
PITG_01960	432	C	G	Yes
PITG_01960	444	G	A	Yes
PITG_01960	1923	C	T	Yes
PITG_01960	1962	T	C	Yes
PITG_01960	1977	T	C	Yes
PITG_01961	303	G	A	Yes
PITG_01961	327	C	T	Yes
PITG_01962	138	A	G	Yes
PITG_01962	562	C	T	Yes
PITG_01963	1311	A	T	Yes
PITG_01963	1314	C	T	Yes
PITG_01963	1380	T	G	Yes
PITG_01963	1416	A	C	Yes
PITG_01963	1701	G	A	Yes
PITG_01969	186	A	T	Yes
PITG_01975	909	G	A	Yes
PITG_01976	396	T	C	Yes
PITG_01980	258	C	T	Yes
PITG_01988	1020	G	A	Yes
PITG_01991	2148	A	G	Yes
PITG_01991	2169	C	T	Yes
PITG_01992	45	A	G	Yes
PITG_02000	1597	C	T	Yes
PITG_02003	228	A	G	Yes
PITG_02026	45	C	T	Yes
PITG_02026	84	C	G	Yes
PITG_02026	102	C	T	Yes
PITG_02026	159	C	T	Yes
PITG_02026	174	A	G	Yes
PITG_02026	183	C	T	Yes
PITG_02027	2041	T	C	Yes
PITG_02027	5403	T	C	Yes
PITG_02027	5925	T	C	Yes
PITG_02030	543	C	T	Yes
PITG_02030	579	C	T	Yes
PITG_02031	426	G	A	Yes
PITG_02033	1428	G	T	Yes
PITG_02033	1429	T	C	Yes
PITG_02033	1519	C	A	Yes
PITG_02034	765	A	G	Yes
PITG_02035	264	T	C	Yes
PITG_02036	249	T	C	Yes
PITG_02036	252	T	C	Yes
PITG_02036	270	A	C	Yes
PITG_02036	399	A	G	Yes
PITG_02036	420	C	T	Yes
PITG_02036	444	G	A	Yes
PITG_02036	483	T	A	Yes
PITG_02036	525	G	A	Yes
PITG_02036	538	C	T	Yes
PITG_02036	540	A	G	Yes
PITG_02036	556	T	C	Yes
PITG_02036	576	C	T	Yes
PITG_02036	642	T	C	Yes
PITG_02036	819	T	C	Yes
PITG_02036	1515	T	C	Yes
PITG_02037	117	G	T	Yes
PITG_02038	108	T	G	Yes
PITG_02038	558	G	A	Yes
PITG_02038	786	C	T	Yes
PITG_02038	900	T	C	Yes
PITG_02038	903	C	T	Yes
PITG_02038	1056	T	C	Yes
PITG_02043	372	C	T	Yes
PITG_02043	384	C	T	Yes
PITG_02043	525	A	G	Yes
PITG_02043	546	C	T	Yes
PITG_02043	849	A	G	Yes
PITG_02046	430	C	T	Yes
PITG_02046	483	A	G	Yes
PITG_02047	1030	T	C	Yes
PITG_02050	2682	T	C	Yes
PITG_02073	8331	T	A	Yes
PITG_02086	2392	C	T	Yes
PITG_02097	474	A	G	Yes
PITG_02098	270	A	G	Yes
PITG_02098	486	G	A	Yes
PITG_02098	2946	T	C	Yes
PITG_02099	204	A	T	Yes
PITG_02119	273	G	A	Yes
PITG_02120	690	C	A	Yes
PITG_02120	774	C	T	Yes
PITG_02122	75	T	C	Yes
PITG_02122	78	T	C	Yes
PITG_02122	84	G	T	Yes
PITG_02125	531	T	C	Yes
PITG_02162	207	A	G	Yes
PITG_02162	216	C	T	Yes
PITG_02164	2754	C	T	Yes
PITG_02166	534	A	C	Yes
PITG_02167	174	C	T	Yes
PITG_02191	1395	A	G	Yes
PITG_02192	507	C	T	Yes
PITG_02196	795	G	A	Yes
PITG_02196	1047	G	A	Yes
PITG_02197	1311	T	C	Yes
PITG_02197	1587	G	A	Yes
PITG_02197	1935	G	A	Yes
PITG_02197	1956	G	A	Yes
PITG_02197	2088	A	G	Yes
PITG_02199	1998	G	A	Yes
PITG_02199	2262	C	T	Yes
PITG_02200	1347	T	C	Yes
PITG_02208	951	C	T	Yes
PITG_02219	4852	C	T	Yes
PITG_02219	4872	C	T	Yes
PITG_02224	213	G	A	Yes
PITG_02231	1455	A	G	Yes
PITG_02237	9	T	C	Yes
PITG_02242	249	A	G	Yes
PITG_02252	1473	T	C	Yes
PITG_02252	1477	T	C	Yes
PITG_02252	1518	G	C	Yes
PITG_02270	531	G	T	Yes
PITG_02319	574	C	T	Yes
PITG_02329	4275	C	A	Yes
PITG_02338	411	T	C	Yes
PITG_02338	606	C	T	Yes
PITG_02340	1227	G	A	Yes
PITG_02343	1743	T	C	Yes
PITG_02343	1782	G	A	Yes
PITG_02343	1797	T	C	Yes
PITG_02344	69	G	A	Yes
PITG_02344	354	G	A	Yes
PITG_02344	357	C	T	Yes
PITG_02344	813	C	T	Yes
PITG_02344	1209	T	A	Yes
PITG_02346	214	C	T	Yes
PITG_02351	670	C	A	Yes
PITG_02377	858	A	G	Yes
PITG_02379	432	T	C	Yes
PITG_02379	552	A	G	Yes
PITG_02381	357	G	A	Yes
PITG_02383	15	A	G	Yes
PITG_02383	48	A	G	Yes
PITG_02384	624	C	T	Yes
PITG_02384	678	G	C	Yes
PITG_02409	327	C	T	Yes
PITG_02409	328	C	T	Yes
PITG_02415	1263	G	A	Yes
PITG_02415	1264	C	T	Yes
PITG_02415	1575	A	G	Yes
PITG_02418	480	A	G	Yes
PITG_02418	1590	G	A	Yes
PITG_02421	105	C	T	Yes
PITG_02423	1584	C	T	Yes
PITG_02424	687	A	T	Yes
PITG_02424	690	G	A	Yes
PITG_02425	255	C	T	Yes
PITG_02425	1218	C	T	Yes
PITG_02426	756	C	T	Yes
PITG_02426	796	T	C	Yes
PITG_02426	801	C	T	Yes
PITG_02426	1083	T	A	Yes
PITG_02427	1071	A	G	Yes
PITG_02427	1077	T	C	Yes
PITG_02427	1185	T	G	Yes
PITG_02427	1188	A	G	Yes
PITG_02430	768	G	A	Yes
PITG_02432	105	G	T	Yes
PITG_02432	309	G	A	Yes
PITG_02432	708	C	T	Yes
PITG_02439	1284	T	C	Yes
PITG_02439	1293	T	C	Yes
PITG_02441	189	T	C	Yes
PITG_02441	1584	T	C	Yes
PITG_02441	1590	A	G	Yes
PITG_02444	297	T	G	Yes
PITG_02444	705	A	G	Yes
PITG_02444	1659	T	A	Yes
PITG_02444	1788	C	T	Yes
PITG_02454	84	T	C	Yes
PITG_02455	540	C	T	Yes
PITG_02456	367	C	A	Yes
PITG_02456	1203	C	G	Yes
PITG_02456	2181	T	C	Yes
PITG_02456	2274	A	T	Yes
PITG_02464	1246	C	A	Yes
PITG_02464	1269	T	C	Yes
PITG_02464	1278	T	C	Yes
PITG_02464	1995	T	C	Yes
PITG_02464	2589	A	T	Yes
PITG_02472	12	T	C	Yes
PITG_02472	196	C	T	Yes
PITG_02475	51	T	C	Yes
PITG_02478	1041	T	C	Yes
PITG_02550	1620	T	C	Yes
PITG_02553	444	T	C	Yes
PITG_02553	459	A	T	Yes
PITG_02553	471	C	T	Yes
PITG_02553	483	T	G	Yes
PITG_02553	528	T	C	Yes
PITG_02553	711	A	G	Yes
PITG_02553	816	T	A	Yes
PITG_02553	1083	T	C	Yes
PITG_02555	189	C	T	Yes
PITG_02557	1975	C	T	Yes
PITG_02564	402	G	A	Yes
PITG_02569	345	T	C	Yes
PITG_02569	816	C	T	Yes
PITG_02569	1251	T	C	Yes
PITG_02570	159	A	G	Yes
PITG_02573	567	T	C	Yes
PITG_02573	2334	C	T	Yes
PITG_02574	813	G	T	Yes
PITG_02574	1020	C	T	Yes
PITG_02581	1695	A	G	Yes
PITG_02581	1710	C	T	Yes
PITG_02585	684	C	A	Yes
PITG_02586	1530	A	G	Yes
PITG_02586	3402	T	C	Yes
PITG_02589	1398	T	C	Yes
PITG_02589	1404	T	C	Yes
PITG_02589	1515	A	G	Yes
PITG_02590	84	A	C	Yes
PITG_02590	1815	T	C	Yes
PITG_02594	480	G	A	Yes
PITG_02594	498	T	C	Yes
PITG_02594	969	C	T	Yes
PITG_02607	624	G	A	Yes
PITG_02607	699	C	T	Yes
PITG_02607	732	T	C	Yes
PITG_02608	42	C	G	Yes
PITG_02613	81	C	T	Yes
PITG_02613	87	C	T	Yes
PITG_02617	69	G	C	Yes
PITG_02620	6	G	A	Yes
PITG_02620	282	A	G	Yes
PITG_02622	2235	T	C	Yes
PITG_02637	1158	C	T	Yes
PITG_02643	1542	A	G	Yes
PITG_02646	324	T	C	Yes
PITG_02648	99	T	C	Yes
PITG_02649	732	T	C	Yes
PITG_02653	183	T	C	Yes
PITG_02654	315	G	C	Yes
PITG_02657	735	G	A	Yes
PITG_02661	202	C	T	Yes
PITG_02661	1302	C	G	Yes
PITG_02661	1989	C	T	Yes
PITG_02665	12	C	T	Yes
PITG_02665	1092	G	A	Yes
PITG_02665	1095	C	T	Yes
PITG_02665	1107	G	A	Yes
PITG_02665	1539	G	C	Yes
PITG_02665	1782	T	C	Yes
PITG_02665	1788	A	G	Yes
PITG_02676	117	T	C	Yes
PITG_02677	1143	C	T	Yes
PITG_02677	1291	T	C	Yes
PITG_02677	1371	A	G	Yes
PITG_02679	33	G	A	Yes
PITG_02679	198	C	T	Yes
PITG_02679	199	T	C	Yes
PITG_02679	384	C	T	Yes
PITG_02679	585	G	A	Yes
PITG_02679	588	G	A	Yes
PITG_02679	1452	G	A	Yes
PITG_02679	1587	G	A	Yes
PITG_02680	1515	T	C	Yes
PITG_02680	1704	A	G	Yes
PITG_02680	1758	T	C	Yes
PITG_02680	1902	C	T	Yes
PITG_02688	57	A	G	Yes
PITG_02691	291	C	T	Yes
PITG_02691	849	C	T	Yes
PITG_02692	135	A	C	Yes
PITG_02692	177	C	T	Yes
PITG_02692	816	C	T	Yes
PITG_02692	825	A	G	Yes
PITG_02695	381	C	T	Yes
PITG_02697	1221	C	A	Yes
PITG_02698	1038	T	C	Yes
PITG_02698	1119	T	C	Yes
PITG_02698	1134	C	G	Yes
PITG_02698	2016	G	A	Yes
PITG_02698	2691	G	A	Yes
PITG_02698	3312	A	G	Yes
PITG_02698	3867	T	A	Yes
PITG_02698	4254	A	G	Yes
PITG_02698	4476	T	G	Yes
PITG_02698	4509	G	A	Yes
PITG_02706	867	A	G	Yes
PITG_02706	873	C	T	Yes
PITG_02710	1596	C	A	Yes
PITG_02711	492	C	T	Yes
PITG_02711	1182	C	T	Yes
PITG_02711	1536	T	C	Yes
PITG_02711	1545	A	G	Yes
PITG_02713	762	C	T	Yes
PITG_02713	999	G	A	Yes
PITG_02714	594	G	A	Yes
PITG_02714	600	T	C	Yes
PITG_02715	744	A	G	Yes
PITG_02715	813	T	C	Yes
PITG_02715	1329	G	T	Yes
PITG_02715	1344	T	C	Yes
PITG_02729	603	A	G	Yes
PITG_02730	1500	G	A	Yes
PITG_02737	114	G	A	Yes
PITG_02752	750	T	C	Yes
PITG_02754	1456	T	C	Yes
PITG_02754	1494	C	T	Yes
PITG_02755	858	C	T	Yes
PITG_02755	894	T	C	Yes
PITG_02755	1326	C	T	Yes
PITG_02755	1425	T	A	Yes
PITG_02755	2346	G	A	Yes
PITG_02755	2379	T	A	Yes
PITG_02757	543	G	A	Yes
PITG_02762	279	C	T	Yes
PITG_02762	1503	C	T	Yes
PITG_02763	750	T	C	Yes
PITG_02766	987	A	G	Yes
PITG_02770	855	G	A	Yes
PITG_02770	1356	T	C	Yes
PITG_02771	426	T	C	Yes
PITG_02771	432	T	C	Yes
PITG_02771	768	C	T	Yes
PITG_02771	900	A	G	Yes
PITG_02771	927	G	A	Yes
PITG_02771	1419	T	A	Yes
PITG_02775	1965	C	T	Yes
PITG_02780	5547	G	C	Yes
PITG_02780	5568	A	G	Yes
PITG_02781	345	T	C	Yes
PITG_02781	363	T	C	Yes
PITG_02796	2916	A	T	Yes
PITG_02796	2949	A	G	Yes
PITG_02796	3549	T	C	Yes
PITG_02806	753	A	C	Yes
PITG_02809	2706	A	G	Yes
PITG_02823	156	C	T	Yes
PITG_02823	397	C	T	Yes
PITG_02823	405	A	G	Yes
PITG_02826	2208	A	G	Yes
PITG_02865	57	C	T	Yes
PITG_02865	258	T	C	Yes
PITG_02865	609	G	A	Yes
PITG_02865	771	G	T	Yes
PITG_02866	357	T	C	Yes
PITG_02869	420	C	T	Yes
PITG_02916	228	T	C	Yes
PITG_02917	2433	T	A	Yes
PITG_02921	345	A	G	Yes
PITG_02922	189	C	T	Yes
PITG_02922	873	C	T	Yes
PITG_02922	2238	T	C	Yes
PITG_02922	2259	C	T	Yes
PITG_02922	2424	G	A	Yes
PITG_02923	855	G	C	Yes
PITG_02924	945	G	A	Yes
PITG_02924	1026	G	A	Yes
PITG_02924	1500	G	A	Yes
PITG_02925	585	T	C	Yes
PITG_02925	858	A	G	Yes
PITG_02925	1473	T	C	Yes
PITG_02925	1533	T	C	Yes
PITG_02926	36	A	G	Yes
PITG_02926	426	T	C	Yes
PITG_02930	333	T	C	Yes
PITG_02930	573	C	T	Yes
PITG_02930	924	C	T	Yes
PITG_02930	945	T	C	Yes
PITG_02930	987	C	T	Yes
PITG_02930	1449	T	C	Yes
PITG_02932	84	G	A	Yes
PITG_02932	234	C	T	Yes
PITG_02932	343	T	C	Yes
PITG_02932	504	G	A	Yes
PITG_02932	561	A	G	Yes
PITG_02932	660	G	T	Yes
PITG_02932	684	G	A	Yes
PITG_02932	690	G	A	Yes
PITG_02932	801	A	G	Yes
PITG_02932	825	G	A	Yes
PITG_02935	279	A	G	Yes
PITG_02935	300	A	T	Yes
PITG_02935	303	G	A	Yes
PITG_02935	306	T	C	Yes
PITG_02935	342	T	G	Yes
PITG_02935	345	T	C	Yes
PITG_02935	354	A	G	Yes
PITG_02935	546	C	T	Yes
PITG_02935	909	T	C	Yes
PITG_02935	913	C	T	Yes
PITG_02935	918	T	C	Yes
PITG_02935	960	C	T	Yes
PITG_02938	78	G	T	Yes
PITG_02939	195	T	A	Yes
PITG_02939	219	C	T	Yes
PITG_02940	579	A	G	Yes
PITG_02941	99	C	T	Yes
PITG_02942	363	A	G	Yes
PITG_02942	558	T	C	Yes
PITG_02943	342	C	T	Yes
PITG_02945	300	T	C	Yes
PITG_02945	1113	A	C	Yes
PITG_02948	444	C	T	Yes
PITG_02948	855	T	A	Yes
PITG_02951	357	C	T	Yes
PITG_02954	1089	G	A	Yes
PITG_03002	945	T	C	Yes
PITG_03018	11808	T	C	Yes
PITG_03031	2655	A	T	Yes
PITG_03031	2670	T	C	Yes
PITG_03032	201	A	G	Yes
PITG_03032	459	C	G	Yes
PITG_03032	547	C	T	Yes
PITG_03032	564	A	G	Yes
PITG_03033	291	T	C	Yes
PITG_03061	160	C	A	Yes
PITG_03066	867	T	C	Yes
PITG_03073	175	C	T	Yes
PITG_03073	384	A	T	Yes
PITG_03074	720	A	G	Yes
PITG_03075	1569	A	T	Yes
PITG_03075	1753	T	C	Yes
PITG_03078	456	T	G	Yes
PITG_03078	522	G	A	Yes
PITG_03078	630	T	A	Yes
PITG_03079	745	T	C	Yes
PITG_03079	759	T	C	Yes
PITG_03079	765	T	C	Yes
PITG_03079	798	C	T	Yes
PITG_03079	810	T	C	Yes
PITG_03079	891	C	T	Yes
PITG_03079	958	C	T	Yes
PITG_03079	1074	G	A	Yes
PITG_03079	1086	T	C	Yes
PITG_03103	1245	A	C	Yes
PITG_03104	72	A	G	Yes
PITG_03112	2751	G	T	Yes
PITG_03122	7	A	C	Yes
PITG_03122	300	C	A	Yes
PITG_03131	951	A	G	Yes
PITG_03135	2178	C	G	Yes
PITG_03143	321	T	C	Yes
PITG_03145	888	C	T	Yes
PITG_03146	942	G	A	Yes
PITG_03146	969	T	C	Yes
PITG_03146	972	T	C	Yes
PITG_03147	300	A	T	Yes
PITG_03147	462	G	A	Yes
PITG_03147	672	G	A	Yes
PITG_03148	105	T	C	Yes
PITG_03148	303	C	G	Yes
PITG_03148	591	G	A	Yes
PITG_03156	249	T	C	Yes
PITG_03180	4476	G	A	Yes
PITG_03180	7524	T	C	Yes
PITG_03180	11598	A	G	Yes
PITG_03180	13431	C	T	Yes
PITG_03186	630	T	C	Yes
PITG_03214	3339	T	C	Yes
PITG_03219	69	T	C	Yes
PITG_03228	9	T	G	Yes
PITG_03230	1050	T	C	Yes
PITG_03230	1419	T	A	Yes
PITG_03240	117	T	C	Yes
PITG_03245	390	C	T	Yes
PITG_03245	816	G	A	Yes
PITG_03246	273	T	A	Yes
PITG_03246	363	C	T	Yes
PITG_03246	639	A	G	Yes
PITG_03246	1212	A	G	Yes
PITG_03250	507	T	C	Yes
PITG_03262	411	T	C	Yes
PITG_03263	627	T	C	Yes
PITG_03264	396	T	G	Yes
PITG_03267	1293	A	T	Yes
PITG_03293	813	G	A	Yes
PITG_03294	9	A	G	Yes
PITG_03294	267	T	C	Yes
PITG_03296	921	T	C	Yes
PITG_03301	336	A	G	Yes
PITG_03350	1569	G	A	Yes
PITG_03362	484	C	T	Yes
PITG_03373	1320	T	C	Yes
PITG_03375	1644	A	G	Yes
PITG_03381	414	A	C	Yes
PITG_03381	471	A	G	Yes
PITG_03381	480	T	C	Yes
PITG_03381	741	A	T	Yes
PITG_03381	2160	T	C	Yes
PITG_03383	57	A	C	Yes
PITG_03389	27	A	G	Yes
PITG_03389	36	C	G	Yes
PITG_03389	519	C	T	Yes
PITG_03393	321	T	C	Yes
PITG_03398	474	T	A	Yes
PITG_03400	45	T	C	Yes
PITG_03400	357	G	A	Yes
PITG_03400	669	T	A	Yes
PITG_03401	1551	T	C	Yes
PITG_03401	3105	T	A	Yes
PITG_03401	5382	C	T	Yes
PITG_03408	1977	A	G	Yes
PITG_03410	45	G	A	Yes
PITG_03410	351	G	C	Yes
PITG_03414	789	T	A	Yes
PITG_03416	1455	A	G	Yes
PITG_03423	1482	T	C	Yes
PITG_03423	1569	G	A	Yes
PITG_03423	3708	T	C	Yes
PITG_03423	4020	T	C	Yes
PITG_03423	4215	C	T	Yes
PITG_03423	4272	C	T	Yes
PITG_03423	4290	T	C	Yes
PITG_03423	5334	C	T	Yes
PITG_03423	5421	T	C	Yes
PITG_03423	5442	C	T	Yes
PITG_03423	5973	A	C	Yes
PITG_03423	5976	A	G	Yes
PITG_03423	5997	T	C	Yes
PITG_03423	6000	A	G	Yes
PITG_03423	6510	T	C	Yes
PITG_03423	6943	T	C	Yes
PITG_03423	7320	A	G	Yes
PITG_03423	7521	T	C	Yes
PITG_03423	7584	G	A	Yes
PITG_03423	7710	C	T	Yes
PITG_03428	541	C	T	Yes
PITG_03431	933	C	T	Yes
PITG_03432	192	T	C	Yes
PITG_03432	231	A	G	Yes
PITG_03432	468	T	G	Yes
PITG_03432	1995	G	A	Yes
PITG_03432	4407	C	T	Yes
PITG_03439	552	A	G	Yes
PITG_03443	192	T	C	Yes
PITG_03444	210	A	G	Yes
PITG_03444	462	T	C	Yes
PITG_03444	2505	G	C	Yes
PITG_03457	64	C	T	Yes
PITG_03457	2865	C	G	Yes
PITG_03459	933	C	T	Yes
PITG_03472	765	T	C	Yes
PITG_03473	1257	C	T	Yes
PITG_03483	1266	G	A	Yes
PITG_03488	1404	A	T	Yes
PITG_03488	1419	T	C	Yes
PITG_03488	1857	A	G	Yes
PITG_03488	1875	C	T	Yes
PITG_03488	2166	G	A	Yes
PITG_03488	2592	A	G	Yes
PITG_03488	12564	A	G	Yes
PITG_03489	697	T	C	Yes
PITG_03494	771	T	C	Yes
PITG_03535	2634	C	T	Yes
PITG_03546	321	A	G	Yes
PITG_03599	717	T	G	Yes
PITG_03603	105	C	T	Yes
PITG_03604	2625	G	A	Yes
PITG_03607	183	T	C	Yes
PITG_03607	372	T	G	Yes
PITG_03607	909	C	T	Yes
PITG_03607	1041	T	A	Yes
PITG_03607	1116	T	C	Yes
PITG_03607	1170	G	T	Yes
PITG_03607	1491	G	A	Yes
PITG_03607	1737	C	T	Yes
PITG_03607	1950	C	T	Yes
PITG_03607	2052	G	A	Yes
PITG_03607	2292	C	T	Yes
PITG_03607	2919	A	G	Yes
PITG_03608	1221	T	A	Yes
PITG_03609	445	C	T	Yes
PITG_03609	2391	T	C	Yes
PITG_03609	2826	C	T	Yes
PITG_03623	654	C	T	Yes
PITG_03623	1506	C	T	Yes
PITG_03623	1524	T	C	Yes
PITG_03624	387	A	C	Yes
PITG_03624	579	A	G	Yes
PITG_03624	591	C	T	Yes
PITG_03624	606	C	A	Yes
PITG_03624	633	G	A	Yes
PITG_03624	882	C	T	Yes
PITG_03626	537	A	G	Yes
PITG_03628	288	T	C	Yes
PITG_03644	69	C	T	Yes
PITG_03644	85	C	T	Yes
PITG_03644	96	T	C	Yes
PITG_03644	489	C	T	Yes
PITG_03644	582	A	G	Yes
PITG_03645	687	A	G	Yes
PITG_03645	726	G	A	Yes
PITG_03645	909	T	C	Yes
PITG_03645	945	T	C	Yes
PITG_03645	954	G	T	Yes
PITG_03646	183	G	A	Yes
PITG_03646	324	G	C	Yes
PITG_03646	441	T	C	Yes
PITG_03646	693	G	A	Yes
PITG_03650	2049	A	T	Yes
PITG_03650	2157	T	G	Yes
PITG_03651	1926	C	T	Yes
PITG_03651	2103	C	T	Yes
PITG_03652	924	A	G	Yes
PITG_03654	13	C	A	Yes
PITG_03654	111	A	G	Yes
PITG_03661	1839	A	T	Yes
PITG_03665	369	T	C	Yes
PITG_03665	2094	A	T	Yes
PITG_03672	690	T	C	Yes
PITG_03674	621	T	C	Yes
PITG_03681	498	A	T	Yes
PITG_03691	960	C	T	Yes
PITG_03692	267	G	T	Yes
PITG_03692	279	C	A	Yes
PITG_03692	324	C	T	Yes
PITG_03692	531	G	A	Yes
PITG_03693	207	G	A	Yes
PITG_03693	846	T	C	Yes
PITG_03693	1413	G	A	Yes
PITG_03693	1701	C	A	Yes
PITG_03693	2223	T	C	Yes
PITG_03693	2964	C	T	Yes
PITG_03693	2967	G	A	Yes
PITG_03693	2970	C	T	Yes
PITG_03693	3084	G	C	Yes
PITG_03693	3237	A	C	Yes
PITG_03693	3999	C	T	Yes
PITG_03696	420	T	C	Yes
PITG_03696	502	C	T	Yes
PITG_03700	1066	C	T	Yes
PITG_03717	237	A	G	Yes
PITG_03717	1134	G	T	Yes
PITG_03748	378	G	A	Yes
PITG_03748	2109	T	A	Yes
PITG_03748	2217	G	T	Yes
PITG_03756	684	A	G	Yes
PITG_03756	699	C	T	Yes
PITG_03756	726	A	G	Yes
PITG_03776	513	T	C	Yes
PITG_03776	540	T	C	Yes
PITG_03789	3831	C	T	Yes
PITG_03789	4965	T	C	Yes
PITG_03789	6120	A	G	Yes
PITG_03789	6555	G	A	Yes
PITG_03800	321	A	G	Yes
PITG_03803	1590	T	C	Yes
PITG_03804	774	T	C	Yes
PITG_03806	585	T	C	Yes
PITG_03807	414	C	T	Yes
PITG_03819	51	C	A	Yes
PITG_03822	306	G	C	Yes
PITG_03828	561	T	C	Yes
PITG_03834	147	T	C	Yes
PITG_03845	1065	G	C	Yes
PITG_03854	684	A	G	Yes
PITG_03855	3343	C	T	Yes
PITG_03855	3345	A	G	Yes
PITG_03857	219	A	G	Yes
PITG_03858	1551	T	C	Yes
PITG_03860	14184	A	G	Yes
PITG_03870	1614	A	G	Yes
PITG_03870	2841	G	A	Yes
PITG_03873	654	C	T	Yes
PITG_03873	678	C	T	Yes
PITG_03873	1023	T	C	Yes
PITG_03879	633	A	G	Yes
PITG_03882	294	A	G	Yes
PITG_03897	18	T	C	Yes
PITG_03897	108	T	A	Yes
PITG_03898	246	C	T	Yes
PITG_03924	627	T	C	Yes
PITG_03924	630	T	C	Yes
PITG_03926	150	A	G	Yes
PITG_03926	159	C	T	Yes
PITG_03926	234	C	T	Yes
PITG_03926	315	G	A	Yes
PITG_03927	1146	T	G	Yes
PITG_03929	678	C	T	Yes
PITG_03929	681	A	G	Yes
PITG_03929	927	G	C	Yes
PITG_03936	435	T	C	Yes
PITG_03940	360	C	T	Yes
PITG_03942	861	A	T	Yes
PITG_03945	2130	T	A	Yes
PITG_03945	2475	A	G	Yes
PITG_03977	756	A	T	Yes
PITG_03977	3930	A	G	Yes
PITG_03978	147	A	G	Yes
PITG_03980	507	T	C	Yes
PITG_03983	1917	C	A	Yes
PITG_03983	3021	T	C	Yes
PITG_03984	333	C	T	Yes
PITG_03985	228	G	A	Yes
PITG_03987	1560	C	T	Yes
PITG_03989	870	C	T	Yes
PITG_04003	6228	G	A	Yes
PITG_04010	1185	G	T	Yes
PITG_04021	48	G	C	Yes
PITG_04021	966	G	A	Yes
PITG_04049	153	A	G	Yes
PITG_04058	63	A	G	Yes
PITG_04059	709	C	T	Yes
PITG_04061	1443	C	A	Yes
PITG_04063	177	G	T	Yes
PITG_04066	201	G	T	Yes
PITG_04092	1533	T	G	Yes
PITG_04092	2142	C	T	Yes
PITG_04093	1743	G	C	Yes
PITG_04093	1797	G	A	Yes
PITG_04102	552	A	C	Yes
PITG_04104	102	G	A	Yes
PITG_04104	156	C	T	Yes
PITG_04105	237	C	T	Yes
PITG_04105	369	C	T	Yes
PITG_04105	531	G	A	Yes
PITG_04112	615	C	T	Yes
PITG_04112	624	A	G	Yes
PITG_04112	687	T	C	Yes
PITG_04112	1011	G	A	Yes
PITG_04112	1392	T	A	Yes
PITG_04112	2172	T	C	Yes
PITG_04115	861	G	A	Yes
PITG_04115	1293	G	C	Yes
PITG_04122	3279	C	T	Yes
PITG_04122	3364	T	C	Yes
PITG_04133	198	A	G	Yes
PITG_04133	390	A	G	Yes
PITG_04133	2172	T	G	Yes
PITG_04142	1323	C	T	Yes
PITG_04144	966	G	A	Yes
PITG_04183	501	G	A	Yes
PITG_04185	1758	C	T	Yes
PITG_04185	1833	G	A	Yes
PITG_04192	33	C	G	Yes
PITG_04204	501	G	C	Yes
PITG_04204	507	A	G	Yes
PITG_04204	615	A	G	Yes
PITG_04225	477	T	C	Yes
PITG_04227	681	A	G	Yes
PITG_04231	324	C	T	Yes
PITG_04231	333	C	T	Yes
PITG_04231	336	G	C	Yes
PITG_04231	489	T	C	Yes
PITG_04231	1011	T	C	Yes
PITG_04231	1119	C	T	Yes
PITG_04232	456	G	A	Yes
PITG_04244	618	A	C	Yes
PITG_04275	1527	C	G	Yes
PITG_04289	153	C	T	Yes
PITG_04289	249	G	T	Yes
PITG_04289	252	T	C	Yes
PITG_04289	1140	C	T	Yes
PITG_04289	1248	C	T	Yes
PITG_04289	1252	C	T	Yes
PITG_04289	1911	C	G	Yes
PITG_04289	1917	G	T	Yes
PITG_04289	2347	C	T	Yes
PITG_04289	2457	T	C	Yes
PITG_04289	3402	A	C	Yes
PITG_04307	693	C	T	Yes
PITG_04342	825	G	A	Yes
PITG_04343	879	G	C	Yes
PITG_04344	117	T	C	Yes
PITG_04344	762	A	G	Yes
PITG_04344	1893	G	A	Yes
PITG_04344	2103	A	C	Yes
PITG_04344	2796	T	C	Yes
PITG_04347	42	A	G	Yes
PITG_04347	327	A	G	Yes
PITG_04347	573	G	A	Yes
PITG_04348	486	T	C	Yes
PITG_04348	633	G	T	Yes
PITG_04348	648	A	G	Yes
PITG_04348	1026	T	C	Yes
PITG_04348	1260	C	A	Yes
PITG_04348	1683	T	C	Yes
PITG_04348	2466	T	C	Yes
PITG_04354	15	C	T	Yes
PITG_04354	162	G	A	Yes
PITG_04354	228	G	A	Yes
PITG_04354	309	A	G	Yes
PITG_04354	417	G	C	Yes
PITG_04354	432	C	A	Yes
PITG_04355	240	C	A	Yes
PITG_04355	378	T	C	Yes
PITG_04358	24	C	G	Yes
PITG_04358	228	A	T	Yes
PITG_04358	249	C	G	Yes
PITG_04358	309	T	C	Yes
PITG_04358	417	C	T	Yes
PITG_04358	453	G	A	Yes
PITG_04358	462	G	A	Yes
PITG_04358	475	T	C	Yes
PITG_04358	486	C	T	Yes
PITG_04358	651	T	C	Yes
PITG_04359	27	A	G	Yes
PITG_04360	150	T	A	Yes
PITG_04360	534	T	C	Yes
PITG_04360	597	G	A	Yes
PITG_04360	696	A	C	Yes
PITG_04365	369	T	C	Yes
PITG_04405	591	T	C	Yes
PITG_04458	510	T	C	Yes
PITG_04547	696	C	T	Yes
PITG_04547	1542	C	T	Yes
PITG_04583	198	C	T	Yes
PITG_04588	655	T	C	Yes
PITG_04598	2547	A	G	Yes
PITG_04603	861	G	A	Yes
PITG_04603	900	C	T	Yes
PITG_04603	3210	T	C	Yes
PITG_04603	3711	C	T	Yes
PITG_04640	798	T	C	Yes
PITG_04640	817	T	C	Yes
PITG_04640	975	T	C	Yes
PITG_04647	888	T	C	Yes
PITG_04651	1125	G	A	Yes
PITG_04659	303	T	C	Yes
PITG_04659	306	T	A	Yes
PITG_04659	312	A	G	Yes
PITG_04659	651	T	C	Yes
PITG_04667	870	A	G	Yes
PITG_04668	285	T	A	Yes
PITG_04670	2349	G	A	Yes
PITG_04670	2583	G	A	Yes
PITG_04674	207	A	G	Yes
PITG_04674	438	T	C	Yes
PITG_04674	510	C	T	Yes
PITG_04674	744	C	T	Yes
PITG_04674	825	A	G	Yes
PITG_04674	885	G	A	Yes
PITG_04674	984	G	A	Yes
PITG_04674	1020	A	C	Yes
PITG_04676	450	A	G	Yes
PITG_04677	1227	T	C	Yes
PITG_04682	1110	A	G	Yes
PITG_04682	1218	A	G	Yes
PITG_04682	1414	T	C	Yes
PITG_04682	1801	T	C	Yes
PITG_04682	2064	G	A	Yes
PITG_04686	423	A	G	Yes
PITG_04692	480	C	T	Yes
PITG_04692	558	G	A	Yes
PITG_04695	127	T	C	Yes
PITG_04697	243	G	A	Yes
PITG_04697	696	A	T	Yes
PITG_04700	1137	G	A	Yes
PITG_04700	1593	C	G	Yes
PITG_04700	1752	T	C	Yes
PITG_04700	1758	G	A	Yes
PITG_04701	1044	C	T	Yes
PITG_04701	1156	C	T	Yes
PITG_04709	132	G	C	Yes
PITG_04709	1227	A	C	Yes
PITG_04709	1626	C	T	Yes
PITG_04709	1746	C	T	Yes
PITG_04709	2265	C	T	Yes
PITG_04709	2412	T	C	Yes
PITG_04709	2430	T	C	Yes
PITG_04709	4386	C	T	Yes
PITG_04712	1875	C	T	Yes
PITG_04743	321	T	C	Yes
PITG_04743	324	C	A	Yes
PITG_04743	405	A	G	Yes
PITG_04805	1284	G	A	Yes
PITG_04805	1695	T	C	Yes
PITG_04812	1299	C	T	Yes
PITG_04834	69	C	T	Yes
PITG_04834	180	T	C	Yes
PITG_04834	204	A	G	Yes
PITG_04834	246	T	C	Yes
PITG_04834	261	A	C	Yes
PITG_04834	273	A	G	Yes
PITG_04834	306	T	G	Yes
PITG_04834	975	T	C	Yes
PITG_04834	1029	C	T	Yes
PITG_04836	1068	G	A	Yes
PITG_04840	669	C	T	Yes
PITG_04842	190	T	C	Yes
PITG_04842	1833	C	T	Yes
PITG_04842	2034	T	C	Yes
PITG_04842	2796	A	G	Yes
PITG_04842	3801	C	T	Yes
PITG_04844	198	G	A	Yes
PITG_04844	228	C	T	Yes
PITG_04844	300	C	A	Yes
PITG_04845	933	T	A	Yes
PITG_04848	60	C	T	Yes
PITG_04848	264	A	G	Yes
PITG_04849	987	A	G	Yes
PITG_04858	1200	A	T	Yes
PITG_04859	108	C	T	Yes
PITG_04859	309	C	T	Yes
PITG_04859	345	C	T	Yes
PITG_04859	525	A	G	Yes
PITG_04860	81	T	C	Yes
PITG_04860	99	C	T	Yes
PITG_04860	114	G	A	Yes
PITG_04860	129	G	A	Yes
PITG_04860	153	C	T	Yes
PITG_04860	159	C	T	Yes
PITG_04860	180	A	G	Yes
PITG_04860	294	G	T	Yes
PITG_04860	310	T	C	Yes
PITG_04860	348	A	G	Yes
PITG_04872	51	G	A	Yes
PITG_04872	72	G	A	Yes
PITG_04872	435	C	T	Yes
PITG_04872	696	A	C	Yes
PITG_04872	774	A	G	Yes
PITG_04872	885	T	C	Yes
PITG_04872	915	T	C	Yes
PITG_04872	936	C	T	Yes
PITG_04872	978	A	G	Yes
PITG_04872	1284	A	C	Yes
PITG_04872	2262	T	C	Yes
PITG_04873	270	G	C	Yes
PITG_04874	835	C	T	Yes
PITG_04875	102	T	G	Yes
PITG_04875	252	G	C	Yes
PITG_04875	648	C	T	Yes
PITG_04875	657	C	A	Yes
PITG_04875	759	G	A	Yes
PITG_04875	825	C	T	Yes
PITG_04875	834	C	T	Yes
PITG_04875	918	T	C	Yes
PITG_04875	1062	C	T	Yes
PITG_04875	1191	G	A	Yes
PITG_04875	1680	T	C	Yes
PITG_04875	1704	T	C	Yes
PITG_04875	1773	C	T	Yes
PITG_04875	1884	A	G	Yes
PITG_04876	9	G	A	Yes
PITG_04876	114	A	G	Yes
PITG_04876	243	T	A	Yes
PITG_04877	276	C	T	Yes
PITG_04877	285	T	A	Yes
PITG_04877	435	A	G	Yes
PITG_04877	480	A	G	Yes
PITG_04877	594	G	A	Yes
PITG_04877	624	T	G	Yes
PITG_04877	795	G	A	Yes
PITG_04877	804	T	G	Yes
PITG_04877	1035	A	G	Yes
PITG_04877	1065	A	G	Yes
PITG_04878	501	C	T	Yes
PITG_04878	1110	C	A	Yes
PITG_04883	699	C	A	Yes
PITG_04883	703	C	T	Yes
PITG_04883	705	A	G	Yes
PITG_04885	226	T	C	Yes
PITG_04903	1098	A	G	Yes
PITG_04908	84	C	T	Yes
PITG_04912	1128	C	T	Yes
PITG_04913	12	G	A	Yes
PITG_04919	147	T	C	Yes
PITG_04980	13923	T	C	Yes
PITG_04980	13956	T	C	Yes
PITG_04980	17964	G	A	Yes
PITG_04980	18132	C	T	Yes
PITG_04980	19254	T	C	Yes
PITG_04980	22326	C	G	Yes
PITG_04980	23424	T	C	Yes
PITG_04980	23577	A	C	Yes
PITG_04980	29847	A	G	Yes
PITG_04980	31572	C	T	Yes
PITG_04983	423	T	C	Yes
PITG_04985	18	A	G	Yes
PITG_04985	276	C	T	Yes
PITG_04985	828	G	C	Yes
PITG_04989	18	A	G	Yes
PITG_04989	99	G	A	Yes
PITG_04989	909	G	C	Yes
PITG_04991	66	C	A	Yes
PITG_04991	729	A	C	Yes
PITG_04992	1395	A	C	Yes
PITG_04993	240	A	C	Yes
PITG_04994	1590	A	C	Yes
PITG_04996	762	G	T	Yes
PITG_05000	411	T	C	Yes
PITG_05003	540	G	C	Yes
PITG_05005	1494	A	G	Yes
PITG_05006	426	C	A	Yes
PITG_05016	636	A	G	Yes
PITG_05017	90	C	T	Yes
PITG_05043	168	T	C	Yes
PITG_05086	210	A	G	Yes
PITG_05095	96	C	T	Yes
PITG_05095	471	C	T	Yes
PITG_05096	471	C	T	Yes
PITG_05096	996	A	G	Yes
PITG_05097	1335	T	C	Yes
PITG_05101	501	G	A	Yes
PITG_05150	933	T	C	Yes
PITG_05155	537	T	G	Yes
PITG_05155	573	G	A	Yes
PITG_05162	81	T	C	Yes
PITG_05186	336	G	A	Yes
PITG_05186	339	T	C	Yes
PITG_05205	492	T	C	Yes
PITG_05217	1845	T	C	Yes
PITG_05274	834	A	G	Yes
PITG_05282	1362	A	T	Yes
PITG_05358	1242	T	G	Yes
PITG_05372	264	A	T	Yes
PITG_05385	1737	T	C	Yes
PITG_05385	1839	C	T	Yes
PITG_05387	810	T	C	Yes
PITG_05388	69	C	T	Yes
PITG_05389	762	C	A	Yes
PITG_05391	519	C	T	Yes
PITG_05392	351	C	G	Yes
PITG_05394	2274	C	A	Yes
PITG_05394	2280	G	T	Yes
PITG_05394	2289	C	T	Yes
PITG_05397	237	A	G	Yes
PITG_05397	585	A	G	Yes
PITG_05397	606	G	C	Yes
PITG_05397	714	A	G	Yes
PITG_05398	3024	C	T	Yes
PITG_05416	24	T	C	Yes
PITG_05422	393	G	T	Yes
PITG_05422	546	C	T	Yes
PITG_05423	846	A	G	Yes
PITG_05423	1047	A	G	Yes
PITG_05423	2217	G	C	Yes
PITG_05423	10048	T	C	Yes
PITG_05426	510	T	C	Yes
PITG_05426	528	T	C	Yes
PITG_05430	108	A	T	Yes
PITG_05433	252	G	A	Yes
PITG_05433	2034	G	A	Yes
PITG_05434	1104	T	C	Yes
PITG_05434	1107	T	C	Yes
PITG_05434	1137	T	C	Yes
PITG_05444	2646	T	A	Yes
PITG_05444	2667	C	T	Yes
PITG_05444	11133	C	T	Yes
PITG_05444	11682	G	C	Yes
PITG_05444	11685	C	T	Yes
PITG_05445	411	T	C	Yes
PITG_05445	549	T	G	Yes
PITG_05445	808	C	T	Yes
PITG_05445	810	A	G	Yes
PITG_05445	1026	C	T	Yes
PITG_05446	495	C	T	Yes
PITG_05446	555	C	T	Yes
PITG_05446	1752	G	A	Yes
PITG_05447	648	C	T	Yes
PITG_05448	633	G	A	Yes
PITG_05455	933	T	A	Yes
PITG_05456	99	C	T	Yes
PITG_05456	102	C	T	Yes
PITG_05456	105	T	C	Yes
PITG_05456	225	C	T	Yes
PITG_05456	276	A	G	Yes
PITG_05456	435	C	T	Yes
PITG_05456	741	G	A	Yes
PITG_05457	813	A	G	Yes
PITG_05457	825	T	C	Yes
PITG_05457	975	T	A	Yes
PITG_05457	1008	A	G	Yes
PITG_05457	1023	C	T	Yes
PITG_05457	1086	C	T	Yes
PITG_05457	1122	A	G	Yes
PITG_05457	1128	G	A	Yes
PITG_05457	1350	A	G	Yes
PITG_05457	1362	A	G	Yes
PITG_05458	444	G	T	Yes
PITG_05482	867	C	T	Yes
PITG_05486	453	G	A	Yes
PITG_05488	918	C	T	Yes
PITG_05488	990	A	C	Yes
PITG_05488	999	G	A	Yes
PITG_05488	1002	T	G	Yes
PITG_05498	1386	A	G	Yes
PITG_05499	504	T	C	Yes
PITG_05499	1812	T	C	Yes
PITG_05505	846	C	T	Yes
PITG_05507	267	T	C	Yes
PITG_05507	357	T	C	Yes
PITG_05508	123	G	A	Yes
PITG_05508	249	G	A	Yes
PITG_05508	367	C	T	Yes
PITG_05508	1443	T	C	Yes
PITG_05509	408	A	G	Yes
PITG_05509	888	G	A	Yes
PITG_05509	1380	A	T	Yes
PITG_05510	225	T	C	Yes
PITG_05510	564	T	C	Yes
PITG_05510	621	T	C	Yes
PITG_05511	390	A	G	Yes
PITG_05511	396	C	T	Yes
PITG_05511	426	T	C	Yes
PITG_05512	687	C	G	Yes
PITG_05512	714	A	G	Yes
PITG_05512	747	C	T	Yes
PITG_05512	891	C	T	Yes
PITG_05512	930	A	T	Yes
PITG_05512	1038	T	A	Yes
PITG_05513	720	T	C	Yes
PITG_05513	1278	C	T	Yes
PITG_05516	66	T	C	Yes
PITG_05516	639	G	T	Yes
PITG_05516	651	C	T	Yes
PITG_05517	69	C	T	Yes
PITG_05517	588	G	A	Yes
PITG_05517	681	C	T	Yes
PITG_05517	921	A	G	Yes
PITG_05517	1311	A	G	Yes
PITG_05517	3315	C	T	Yes
PITG_05517	3360	T	C	Yes
PITG_05517	3549	G	A	Yes
PITG_05517	3567	T	G	Yes
PITG_05517	3783	C	T	Yes
PITG_05517	3828	G	A	Yes
PITG_05517	3933	C	T	Yes
PITG_05518	117	T	C	Yes
PITG_05519	1299	T	C	Yes
PITG_05520	450	C	T	Yes
PITG_05520	783	A	G	Yes
PITG_05522	2049	T	A	Yes
PITG_05522	2235	T	C	Yes
PITG_05523	1398	C	A	Yes
PITG_05523	1695	A	G	Yes
PITG_05524	6	C	A	Yes
PITG_05524	135	A	G	Yes
PITG_05524	171	T	C	Yes
PITG_05524	220	A	C	Yes
PITG_05525	36	A	T	Yes
PITG_05525	222	C	T	Yes
PITG_05531	1335	T	G	Yes
PITG_05536	873	G	C	Yes
PITG_05537	537	G	T	Yes
PITG_05537	552	C	T	Yes
PITG_05537	3234	C	A	Yes
PITG_05537	3249	A	G	Yes
PITG_05537	3276	T	C	Yes
PITG_05537	3318	C	T	Yes
PITG_05537	3390	A	G	Yes
PITG_05537	3417	T	G	Yes
PITG_05537	3645	C	T	Yes
PITG_05539	283	T	C	Yes
PITG_05545	492	A	T	Yes
PITG_05600	393	T	C	Yes
PITG_05605	57	T	C	Yes
PITG_05605	2010	A	C	Yes
PITG_05605	2031	T	C	Yes
PITG_05605	2073	C	T	Yes
PITG_05606	1824	T	A	Yes
PITG_05606	1830	C	T	Yes
PITG_05607	2121	G	A	Yes
PITG_05607	2463	G	A	Yes
PITG_05614	987	T	C	Yes
PITG_05614	988	C	T	Yes
PITG_05616	225	C	T	Yes
PITG_05617	921	T	C	Yes
PITG_05620	432	T	C	Yes
PITG_05620	447	A	G	Yes
PITG_05620	459	A	C	Yes
PITG_05620	732	T	C	Yes
PITG_05620	750	G	T	Yes
PITG_05631	993	C	T	Yes
PITG_05631	996	G	A	Yes
PITG_05631	1002	C	T	Yes
PITG_05631	1170	G	T	Yes
PITG_05631	3354	C	T	Yes
PITG_05631	3360	T	C	Yes
PITG_05638	1047	A	T	Yes
PITG_05639	420	T	C	Yes
PITG_05640	672	T	C	Yes
PITG_05640	1233	C	T	Yes
PITG_05644	189	T	C	Yes
PITG_05644	207	C	T	Yes
PITG_05644	264	C	T	Yes
PITG_05644	1956	T	C	Yes
PITG_05649	252	T	C	Yes
PITG_05650	1509	T	C	Yes
PITG_05650	1551	C	T	Yes
PITG_05650	1557	T	G	Yes
PITG_05650	2212	C	T	Yes
PITG_05655	3933	T	A	Yes
PITG_05656	2007	A	T	Yes
PITG_05663	18	A	C	Yes
PITG_05664	1293	T	C	Yes
PITG_05669	2436	G	A	Yes
PITG_05692	177	C	T	Yes
PITG_05707	385	T	C	Yes
PITG_05707	420	T	C	Yes
PITG_05708	576	T	C	Yes
PITG_05720	213	C	T	Yes
PITG_05720	225	A	G	Yes
PITG_05720	330	A	C	Yes
PITG_05720	603	T	C	Yes
PITG_05726	1125	T	C	Yes
PITG_05726	1362	T	G	Yes
PITG_05736	432	C	T	Yes
PITG_05736	2496	G	A	Yes
PITG_05736	3063	A	G	Yes
PITG_05737	2661	T	A	Yes
PITG_05737	3474	T	G	Yes
PITG_05738	282	A	G	Yes
PITG_05740	195	G	A	Yes
PITG_05740	204	C	T	Yes
PITG_05740	690	G	A	Yes
PITG_05741	297	A	C	Yes
PITG_05741	765	A	G	Yes
PITG_05741	885	A	G	Yes
PITG_05741	888	C	T	Yes
PITG_05741	894	A	G	Yes
PITG_05741	921	C	T	Yes
PITG_05741	1023	G	A	Yes
PITG_05741	1044	G	A	Yes
PITG_05746	489	C	T	Yes
PITG_05749	129	T	C	Yes
PITG_05749	132	A	T	Yes
PITG_05749	145	T	C	Yes
PITG_05749	165	A	T	Yes
PITG_05749	183	T	C	Yes
PITG_05749	432	A	T	Yes
PITG_05749	673	T	C	Yes
PITG_05749	684	G	A	Yes
PITG_05751	21	T	C	Yes
PITG_05752	426	G	A	Yes
PITG_05753	627	A	T	Yes
PITG_05753	699	T	C	Yes
PITG_05757	2721	A	G	Yes
PITG_05761	3597	T	C	Yes
PITG_05770	120	C	T	Yes
PITG_05772	780	C	T	Yes
PITG_05777	261	T	A	Yes
PITG_05777	264	C	T	Yes
PITG_05778	1041	T	C	Yes
PITG_05778	1131	T	C	Yes
PITG_05779	468	T	C	Yes
PITG_05779	471	T	C	Yes
PITG_05793	1201	T	C	Yes
PITG_05814	1308	G	A	Yes
PITG_05815	1092	A	G	Yes
PITG_05815	1401	A	G	Yes
PITG_05815	1887	C	T	Yes
PITG_05815	2107	T	C	Yes
PITG_05815	2613	A	G	Yes
PITG_05815	3006	T	C	Yes
PITG_05815	3210	T	C	Yes
PITG_05815	3447	G	A	Yes
PITG_05815	3786	A	G	Yes
PITG_05815	3792	C	T	Yes
PITG_05815	3816	G	A	Yes
PITG_05815	4407	T	C	Yes
PITG_05815	4413	C	T	Yes
PITG_05815	4549	T	C	Yes
PITG_05815	4689	C	T	Yes
PITG_05815	5124	A	C	Yes
PITG_05815	5130	A	G	Yes
PITG_05815	5241	C	T	Yes
PITG_05815	5280	C	T	Yes
PITG_05818	312	G	A	Yes
PITG_05818	943	T	C	Yes
PITG_05818	964	T	C	Yes
PITG_05818	1135	C	T	Yes
PITG_05820	732	T	C	Yes
PITG_05820	820	C	A	Yes
PITG_05820	882	T	C	Yes
PITG_05820	1260	T	C	Yes
PITG_05828	153	T	G	Yes
PITG_05831	342	T	C	Yes
PITG_05834	27	T	C	Yes
PITG_05834	126	T	A	Yes
PITG_05834	135	T	C	Yes
PITG_05834	924	A	G	Yes
PITG_05834	939	T	C	Yes
PITG_05834	942	T	C	Yes
PITG_05834	945	A	G	Yes
PITG_05834	1266	A	C	Yes
PITG_05834	3372	A	G	Yes
PITG_05855	1603	C	T	Yes
PITG_05856	2292	T	C	Yes
PITG_05858	114	C	T	Yes
PITG_05858	171	A	G	Yes
PITG_05858	504	G	A	Yes
PITG_05858	789	G	A	Yes
PITG_05858	843	T	C	Yes
PITG_05858	930	G	A	Yes
PITG_05861	126	A	C	Yes
PITG_05861	288	C	T	Yes
PITG_05862	171	C	T	Yes
PITG_05862	942	A	G	Yes
PITG_05862	990	C	T	Yes
PITG_05862	1164	A	G	Yes
PITG_05862	1212	T	C	Yes
PITG_05862	1251	A	G	Yes
PITG_05862	1254	G	A	Yes
PITG_05862	1275	A	C	Yes
PITG_05862	1377	A	G	Yes
PITG_05862	1713	T	C	Yes
PITG_05862	1908	A	G	Yes
PITG_05862	1920	A	G	Yes
PITG_05862	1972	C	T	Yes
PITG_05862	2241	T	G	Yes
PITG_05862	2334	G	T	Yes
PITG_05862	2337	T	C	Yes
PITG_05862	3135	T	C	Yes
PITG_05862	3186	T	C	Yes
PITG_05862	3573	T	C	Yes
PITG_05863	252	G	A	Yes
PITG_05863	348	C	T	Yes
PITG_05863	600	G	A	Yes
PITG_05863	609	A	G	Yes
PITG_05864	51	T	C	Yes
PITG_05865	474	C	T	Yes
PITG_05866	135	C	T	Yes
PITG_05870	231	A	G	Yes
PITG_05870	681	T	C	Yes
PITG_05870	846	G	A	Yes
PITG_05871	159	G	A	Yes
PITG_05871	327	C	T	Yes
PITG_05874	153	C	T	Yes
PITG_05874	543	T	C	Yes
PITG_05874	550	C	T	Yes
PITG_05874	555	A	T	Yes
PITG_05874	856	T	C	Yes
PITG_05875	669	A	G	Yes
PITG_05875	793	T	C	Yes
PITG_05875	801	G	A	Yes
PITG_05875	948	T	C	Yes
PITG_05875	1089	T	C	Yes
PITG_05876	174	G	T	Yes
PITG_05882	222	G	A	Yes
PITG_05882	379	C	T	Yes
PITG_05882	381	G	A	Yes
PITG_05883	138	A	G	Yes
PITG_05884	876	G	A	Yes
PITG_05884	1131	T	C	Yes
PITG_05884	1464	T	C	Yes
PITG_05884	2052	G	T	Yes
PITG_05885	9	T	G	Yes
PITG_05885	750	T	C	Yes
PITG_05887	762	T	C	Yes
PITG_05889	618	C	T	Yes
PITG_05889	621	G	A	Yes
PITG_05893	492	T	C	Yes
PITG_05896	177	T	G	Yes
PITG_05896	804	A	T	Yes
PITG_05900	813	A	T	Yes
PITG_05902	1236	C	A	Yes
PITG_05902	1245	C	T	Yes
PITG_05902	1362	G	A	Yes
PITG_05908	462	A	C	Yes
PITG_05908	645	G	A	Yes
PITG_05909	1362	T	A	Yes
PITG_05920	66	T	C	Yes
PITG_05922	126	A	G	Yes
PITG_05922	129	T	C	Yes
PITG_05922	288	C	T	Yes
PITG_05922	324	C	T	Yes
PITG_05922	525	C	T	Yes
PITG_05922	528	T	C	Yes
PITG_05922	717	T	C	Yes
PITG_05922	859	C	T	Yes
PITG_05922	999	T	C	Yes
PITG_05922	1173	C	T	Yes
PITG_05922	1314	C	G	Yes
PITG_05922	1356	T	C	Yes
PITG_05922	1782	A	G	Yes
PITG_05922	2124	C	G	Yes
PITG_05922	2328	C	T	Yes
PITG_05922	6114	T	C	Yes
PITG_05922	6189	A	G	Yes
PITG_05922	7266	C	T	Yes
PITG_05922	7692	T	C	Yes
PITG_05922	7836	C	T	Yes
PITG_05922	8043	C	A	Yes
PITG_05922	8124	T	C	Yes
PITG_05922	8334	A	G	Yes
PITG_05922	8745	C	A	Yes
PITG_05922	8847	A	G	Yes
PITG_05922	9588	G	A	Yes
PITG_05922	10023	T	A	Yes
PITG_05922	10737	T	C	Yes
PITG_05922	10803	C	T	Yes
PITG_05922	10918	C	T	Yes
PITG_05922	10981	T	C	Yes
PITG_05922	10995	A	G	Yes
PITG_05922	11046	A	C	Yes
PITG_05922	11352	C	T	Yes
PITG_05922	11355	C	T	Yes
PITG_05922	11424	T	C	Yes
PITG_05922	11496	C	T	Yes
PITG_05922	11808	C	T	Yes
PITG_05922	11911	T	C	Yes
PITG_05922	12342	A	G	Yes
PITG_05922	12393	C	A	Yes
PITG_05922	12453	G	A	Yes
PITG_05922	12465	T	A	Yes
PITG_05922	12468	G	A	Yes
PITG_05922	12510	T	C	Yes
PITG_05929	303	C	T	Yes
PITG_05938	489	T	C	Yes
PITG_05938	636	T	C	Yes
PITG_05956	399	T	C	Yes
PITG_05964	327	G	C	Yes
PITG_06003	51	C	T	Yes
PITG_06011	1287	C	T	Yes
PITG_06016	450	T	C	Yes
PITG_06016	489	A	G	Yes
PITG_06019	165	T	C	Yes
PITG_06019	213	G	C	Yes
PITG_06019	363	C	G	Yes
PITG_06019	366	T	C	Yes
PITG_06019	369	A	C	Yes
PITG_06019	375	T	C	Yes
PITG_06019	378	T	A	Yes
PITG_06019	384	G	A	Yes
PITG_06019	387	C	T	Yes
PITG_06019	390	C	T	Yes
PITG_06019	396	A	T	Yes
PITG_06019	402	G	T	Yes
PITG_06019	408	G	A	Yes
PITG_06019	411	G	A	Yes
PITG_06020	312	A	G	Yes
PITG_06021	675	T	C	Yes
PITG_06022	630	C	T	Yes
PITG_06022	648	A	G	Yes
PITG_06024	706	T	C	Yes
PITG_06033	336	T	C	Yes
PITG_06048	324	C	T	Yes
PITG_06073	150	G	A	Yes
PITG_06088	279	A	G	Yes
PITG_06101	720	A	G	Yes
PITG_06141	1002	A	G	Yes
PITG_06145	900	T	A	Yes
PITG_06145	996	C	G	Yes
PITG_06145	1002	G	T	Yes
PITG_06145	1005	T	C	Yes
PITG_06145	1098	G	A	Yes
PITG_06158	162	G	A	Yes
PITG_06159	5061	G	A	Yes
PITG_06159	5502	A	T	Yes
PITG_06159	5589	C	G	Yes
PITG_06160	436	C	T	Yes
PITG_06181	321	T	C	Yes
PITG_06194	1563	A	G	Yes
PITG_06194	2619	G	T	Yes
PITG_06194	2622	C	T	Yes
PITG_06195	69	A	C	Yes
PITG_06195	150	A	G	Yes
PITG_06195	498	A	G	Yes
PITG_06195	630	T	A	Yes
PITG_06237	273	C	T	Yes
PITG_06238	450	C	A	Yes
PITG_06240	90	C	T	Yes
PITG_06240	276	C	T	Yes
PITG_06240	279	T	C	Yes
PITG_06240	288	A	G	Yes
PITG_06241	240	A	T	Yes
PITG_06241	594	A	G	Yes
PITG_06242	45	T	G	Yes
PITG_06242	288	G	A	Yes
PITG_06242	351	T	C	Yes
PITG_06244	186	G	A	Yes
PITG_06246	981	T	C	Yes
PITG_06248	630	G	T	Yes
PITG_06248	1416	T	C	Yes
PITG_06248	3555	A	G	Yes
PITG_06254	4350	A	G	Yes
PITG_06580	1416	C	T	Yes
PITG_06580	1593	A	G	Yes
PITG_06580	1617	A	C	Yes
PITG_06580	2164	T	C	Yes
PITG_06585	996	C	T	Yes
PITG_06600	432	A	T	Yes
PITG_06600	2817	T	G	Yes
PITG_06714	2187	C	T	Yes
PITG_06741	4506	C	G	Yes
PITG_06741	4944	T	C	Yes
PITG_06744	375	T	C	Yes
PITG_06752	441	T	G	Yes
PITG_06756	528	C	G	Yes
PITG_06756	576	T	G	Yes
PITG_06757	429	G	C	Yes
PITG_06767	852	T	C	Yes
PITG_06772	504	T	C	Yes
PITG_06772	582	T	C	Yes
PITG_06772	591	G	C	Yes
PITG_06772	681	G	C	Yes
PITG_06772	930	G	T	Yes
PITG_06772	1056	G	A	Yes
PITG_06772	1074	T	C	Yes
PITG_06772	1218	T	C	Yes
PITG_06772	1323	G	A	Yes
PITG_06772	2091	G	T	Yes
PITG_06773	183	T	C	Yes
PITG_06773	1596	T	C	Yes
PITG_06776	2490	A	G	Yes
PITG_06804	7758	G	T	Yes
PITG_06804	7896	G	A	Yes
PITG_06804	8022	C	T	Yes
PITG_06804	9588	T	C	Yes
PITG_06804	10461	A	G	Yes
PITG_06804	11097	C	T	Yes
PITG_06804	11163	T	C	Yes
PITG_06804	11202	A	G	Yes
PITG_06804	11836	T	C	Yes
PITG_06804	13593	A	G	Yes
PITG_06804	15735	G	A	Yes
PITG_06805	126	C	A	Yes
PITG_06818	621	C	G	Yes
PITG_06818	624	A	G	Yes
PITG_06822	162	G	A	Yes
PITG_06822	450	T	C	Yes
PITG_06828	2367	T	C	Yes
PITG_06828	2784	A	G	Yes
PITG_06828	2790	T	C	Yes
PITG_06832	4623	C	T	Yes
PITG_06834	75	T	C	Yes
PITG_06854	165	A	T	Yes
PITG_06859	1797	T	A	Yes
PITG_06887	697	C	T	Yes
PITG_06895	69	C	T	Yes
PITG_06899	547	T	C	Yes
PITG_06902	2691	A	T	Yes
PITG_06902	3855	T	A	Yes
PITG_06902	3969	A	C	Yes
PITG_06912	1059	A	G	Yes
PITG_06913	1071	A	T	Yes
PITG_06917	1134	T	C	Yes
PITG_06924	288	G	A	Yes
PITG_06924	426	G	A	Yes
PITG_06924	2415	G	A	Yes
PITG_06954	357	T	A	Yes
PITG_06981	990	A	G	Yes
PITG_07012	1608	C	T	Yes
PITG_07014	63	T	C	Yes
PITG_07029	474	C	T	Yes
PITG_07029	582	A	G	Yes
PITG_07030	51	C	T	Yes
PITG_07030	294	A	G	Yes
PITG_07030	775	T	C	Yes
PITG_07036	1932	A	C	Yes
PITG_07038	231	T	G	Yes
PITG_07040	1245	C	T	Yes
PITG_07049	939	C	T	Yes
PITG_07049	970	C	T	Yes
PITG_07049	984	T	C	Yes
PITG_07051	384	G	A	Yes
PITG_07055	2469	G	A	Yes
PITG_07055	2520	G	A	Yes
PITG_07055	2658	G	C	Yes
PITG_07055	2703	T	C	Yes
PITG_07056	135	T	C	Yes
PITG_07069	324	T	C	Yes
PITG_07069	870	G	A	Yes
PITG_07070	465	T	C	Yes
PITG_07073	1107	G	A	Yes
PITG_07074	729	G	A	Yes
PITG_07074	732	T	C	Yes
PITG_07074	735	G	A	Yes
PITG_07074	1608	G	A	Yes
[truncated: 20,434 more rows]
