# Supplementary material for: Genome Analyses of an Aggressive and Invasive Lineage of the Irish Potato Famine Pathogen
Source: PLoS Pathog. 2012 Oct 4;8(10):e1002940. doi: 10.1371/journal.ppat.1002940 (PMC3464212; doi:10.1371/journal.ppat.1002940)
Supplement: Table S10 — Polymorphism data associated to each gene of P. infestans 13_A2 isolate 06_3928A genome. The table provides the number of all single nucleotide polymorphisms (SNPs), the number of synonymous SNPs, the number of nonsynonymous SNPs, the rate of synonymous (dS), the rate of nonsynonymous (dN), and the dN/dS ratio estimated in each of the coding gene sequences (CDSs) from 06_3928A isolate. (XLS) [file ppat.1002940.s005.xls]

## Sheet: SNPs-dN-dS-omega_3928A
Gene ID	Annotation	Secreted	Core Ortholog	Effector type	RXLRfamily	Intergenic	No. of snps	No. of non-synonymous snps	No. of synonymous snps	Yang_dN	Yang_dS	Yang_dN/dS
PITG_00002	predicted protein	NO	No	NA	NA	Not	1	1	0	0.0045	0	N/A (no syn. SNP)
PITG_00003	predicted protein	NO	No	NA	NA	InBtw	0	0	0	0	0	N/A (no syn. SNP)
PITG_00004	protein kinase	YES	No	NA	NA	GDR	8	4	4	0.0032	0.0073	0.4399
PITG_00005	protein kinase	NO	No	NA	NA	InBtw	0	0	0	0	0	N/A (no syn. SNP)
PITG_00006	hypothetical protein	NO	No	NA	NA	GSR	2	1	1	0.0038	0.0086	0.4374
PITG_00009	predicted protein	NO	No	NA	NA	InBtw	1	1	0	0.0011	0	N/A (no syn. SNP)
PITG_00010	predicted protein	NO	No	NA	NA	InBtw	0	0	0	0	0	N/A (no syn. SNP)
PITG_00011	hypothetical protein	NO	No	NA	NA	InBtw	0	0	0	0	0	N/A (no syn. SNP)
PITG_00012	predicted protein	NO	Yes	NA	NA	GDR	0	0	0	0	0	N/A (no syn. SNP)
PITG_00013	predicted protein	NO	Yes	NA	NA	GDR	0	0	0	0	0	N/A (no syn. SNP)
PITG_00014	conserved hypothetical protein	NO	No	NA	NA	GDR	0	0	0	0	0	N/A (no syn. SNP)
PITG_00015	predicted protein	NO	No	NA	NA	InBtw	0	0	0	0	0	N/A (no syn. SNP)
PITG_00016	predicted protein	NO	No	NA	NA	GSR	0	0	0	0	0	N/A (no syn. SNP)
PITG_00019	hypothetical protein	NO	No	NA	NA	InBtw	0	0	0	0	0	N/A (no syn. SNP)
PITG_00020	hypothetical protein	NO	Yes	NA	NA	GDR	0	0	0	0	0	N/A (no syn. SNP)
PITG_00021	Multidrug/Oligosaccharidyl-lipid/Polysaccharide (MOP) Flippase Superfamily	NO	Yes	NA	NA	GDR	1	0	1	0	0.0022	0
PITG_00022	Multidrug/Oligosaccharidyl-lipid/Polysaccharide (MOP) Flippase Superfamily	NO	Yes	NA	NA	InBtw	0	0	0	0	0	N/A (no syn. SNP)
PITG_00023	Mitochondrial Carrier (MC) Family	NO	Yes	NA	NA	InBtw	1	0	1	0	0.0035	0
PITG_00024	hypothetical protein	NO	No	NA	NA	GDR	2	2	0	0.0015	0	N/A (no syn. SNP)
PITG_00025	hypothetical protein	NO	Yes	NA	NA	GDR	0	0	0	0	0	N/A (no syn. SNP)
PITG_00026	conserved hypothetical protein	NO	Yes	NA	NA	GDR	0	0	0	0	0	N/A (no syn. SNP)
PITG_00027	conserved hypothetical protein	NO	Yes	NA	NA	GDR	0	0	0	0	0	N/A (no syn. SNP)
PITG_00028	metalloprotease family M20A, putative	NO	Yes	NA	NA	GDR	0	0	0	0	0	N/A (no syn. SNP)
PITG_00029	hypothetical protein	NO	No	NA	NA	GDR	0	0	0	0	0	N/A (no syn. SNP)
PITG_00030	predicted protein	NO	No	NA	NA	GDR	1	0	1	0	0.0029	0
PITG_00031	hypothetical protein	NO	No	NA	NA	GDR	0	0	0	0	0	N/A (no syn. SNP)
PITG_00032	conserved hypothetical protein	NO	Yes	NA	NA	GDR	1	0	1	0	0.0022	0
PITG_00033	hypothetical protein	NO	No	NA	NA	GDR	1	1	0	0.0032	0	N/A (no syn. SNP)
PITG_00034	hypothetical protein similar to fis1	NO	Yes	NA	NA	GDR	1	1	0	0.0008	0	N/A (no syn. SNP)
PITG_00035	60S ribosomal export protein NMD3, putative	YES	Yes	NA	NA	GDR	0	0	0	0	0	N/A (no syn. SNP)
PITG_00036	conserved hypothetical protein	NO	Yes	NA	NA	GDR	3	2	1	0.0014	0.0018	0.7376
PITG_00037	conserved hypothetical protein (PITT_00037)	NO	Yes	NA	NA	GDR	1	1	0	0.0012	0	N/A (no syn. SNP)
PITG_00038	conserved hypothetical protein	NO	No	NA	NA	GDR	0	0	0	0	0	N/A (no syn. SNP)
PITG_00039	predicted protein	NO	Yes	NA	NA	InBtw	7	3	4	0.0019	0.007	0.2759
PITG_00040	hypothetical protein	no	No	NA	NA	GSR	0	0	0	0	0	N/A (no syn. SNP)
PITG_00041	carbohydrate esterase, putative	NO	No	NA	NA	GSR	0	0	0	0	0	N/A (no syn. SNP)
PITG_00042	hypothetical protein	NO	Yes	NA	NA	InBtw	3	2	1	0.0103	0.021	0.4924
PITG_00043	predicted protein	NO	Yes	NA	NA	GDR	6	4	2	0.0029	0.0033	0.8856
PITG_00044	predicted protein	NO	No	NA	NA	GDR	0	0	0	0	0	N/A (no syn. SNP)
PITG_00045	conserved hypothetical protein	NO	Yes	NA	NA	GDR	1	1	0	0.0003	0	N/A (no syn. SNP)
PITG_00046	sporangia induced conserved hypothetical protein (PITT_00046)	YES	No	NA	NA	GDR	0	0	0	0	0	N/A (no syn. SNP)
PITG_00047	conserved hypothetical protein	NO	Yes	NA	NA	GDR	1	1	0	0.0006	0	N/A (no syn. SNP)
PITG_00048	conserved hypothetical protein	NO	Yes	NA	NA	GDR	0	0	0	0	0	N/A (no syn. SNP)
PITG_00049	hypothetical protein	NO	Yes	NA	NA	GDR	0	0	0	0	0	N/A (no syn. SNP)
PITG_00050	conserved hypothetical protein	NO	No	NA	NA	GDR	0	0	0	0	0	N/A (no syn. SNP)
PITG_00051	conserved hypothetical protein	NO	Yes	NA	NA	GDR	0	0	0	0	0	N/A (no syn. SNP)
PITG_00052	hypothetical protein similar to WD repeat protein	NO	Yes	NA	NA	GDR	0	0	0	0	0	N/A (no syn. SNP)
PITG_00053	conserved hypothetical protein	NO	Yes	NA	NA	GDR	0	0	0	0	0	N/A (no syn. SNP)
PITG_00054	Mitochondrial Protein Translocase (MPT) Family	NO	Yes	NA	NA	GDR	0	0	0	0	0	N/A (no syn. SNP)
PITG_00055	predicted protein	NO	Yes	NA	NA	GDR	0	0	0	0	0	N/A (no syn. SNP)
PITG_00056	hypothetical protein	NO	No	NA	NA	InBtw	1	1	0	0.0009	0	N/A (no syn. SNP)
PITG_00058	protease inhibitor EpiC4	YES	Yes	Enzyme Inhibitor	NA	GSR	0	0	0	0	0	N/A (no syn. SNP)
PITG_00059	predicted protein	NO	Yes	NA	NA	InBtw	0	0	0	0	0	N/A (no syn. SNP)
PITG_00060	predicted protein	NO	No	NA	NA	GDR	0	0	0	0	0	N/A (no syn. SNP)
PITG_00061	predicted protein	NO	No	NA	NA	GDR	0	0	0	0	0	N/A (no syn. SNP)
PITG_00062	Mitochondrial Protein Translocase (MPT) Family	NO	No	NA	NA	GDR	0	0	0	0	0	N/A (no syn. SNP)
PITG_00063	mitogen activated protein kinase 7	NO	Yes	NA	NA	GDR	0	0	0	0	0	N/A (no syn. SNP)
PITG_00064	hypothetical protein	NO	Yes	NA	NA	GDR	0	0	0	0	0	N/A (no syn. SNP)
PITG_00065	hypothetical protein	NO	Yes	NA	NA	GDR	0	0	0	0	0	N/A (no syn. SNP)
PITG_00066	hypothetical protein	NO	Yes	NA	NA	GDR	2	1	1	0.0006	0.0014	0.4217
PITG_00067	hypothetical protein	NO	Yes	NA	NA	GDR	0	0	0	0	0	N/A (no syn. SNP)
PITG_00068	cleavage induced conserved hypothetical protein (PITT_00068)	NO	Yes	NA	NA	InBtw	0	0	0	0	0	N/A (no syn. SNP)
PITG_00069	hypothetical protein	NO	Yes	NA	NA	InBtw	0	0	0	0	0	N/A (no syn. SNP)
PITG_00070	hypothetical protein	NO	Yes	NA	NA	GDR	0	0	0	0	0	N/A (no syn. SNP)
PITG_00071	DNA replication complex GINS protein PSF1	NO	Yes	NA	NA	GDR	0	0	0	0	0	N/A (no syn. SNP)
PITG_00072	predicted protein	NO	No	NA	NA	GDR	4	4	0	0.0012	0	N/A (no syn. SNP)
PITG_00073	ser/thr kinase	NO	No	NA	NA	GDR	0	0	0	0	0	N/A (no syn. SNP)
PITG_00074	hypothetical protein	NO	Yes	NA	NA	GDR	1	0	1	0	0.0071	0
PITG_00075	predicted protein	NO	Yes	NA	NA	GDR	1	1	0	0.0004	0	N/A (no syn. SNP)
PITG_00076	predicted protein	NO	No	NA	NA	InBtw	0	0	0	0	0	N/A (no syn. SNP)
PITG_00077	ubiquitin-specific protease, putative	NO	Yes	NA	NA	InBtw	0	0	0	0	0	N/A (no syn. SNP)
PITG_00078	conserved hypothetical protein	NO	No	NA	NA	GDR	0	0	0	0	0	N/A (no syn. SNP)
PITG_00079	predicted protein	NO	No	NA	NA	GDR	0	0	0	0	0	N/A (no syn. SNP)
PITG_00080	hypothetical prptein	NO	No	NA	NA	GDR	2	1	1	0.0015	0.0033	0.449
PITG_00081	ser/thr kinase	NO	Yes	NA	NA	GDR	6	3	3	0.0017	0.0053	0.3168
PITG_00082	Monovalent Cation:Proton Antiporter-2 (CPA2) Family	NO	Yes	NA	NA	GDR	0	0	0	0	0	N/A (no syn. SNP)
PITG_00083	conserved hypothetical protein	NO	Yes	NA	NA	GDR	0	0	0	0	0	N/A (no syn. SNP)
PITG_00084	hypothetical protein	NO	No	NA	NA	InBtw	1	1	0	0.0035	0	N/A (no syn. SNP)
PITG_00088	conserved hypothetical protein	NO	No	NA	NA	InBtw	0	0	0	0	0	N/A (no syn. SNP)
PITG_00089	GTP-binding protein SAR1	NO	No	NA	NA	GDR	0	0	0	0	0	N/A (no syn. SNP)
PITG_00090	vacuolar sorting protein SNF8	NO	No	NA	NA	InBtw	1	1	0	0.0018	0	N/A (no syn. SNP)
PITG_00093	hypothetical protein	NO	No	NA	NA	GSR	0	0	0	0	0	N/A (no syn. SNP)
PITG_00094	conserved hypothetical protein	no	No	NA	NA	InBtw	3	2	1	0.0019	0.0023	0.8438
PITG_00095	Major Facilitator Superfamily (MFS)	NO	Yes	NA	NA	InBtw	1	1	0	0.0008	0	N/A (no syn. SNP)
PITG_00096	conserved hypothetical protein	YES	No	NA	NA	InBtw	0	0	0	0	0	N/A (no syn. SNP)
PITG_00097	conserved hypothetical protein	NO	No	NA	NA	GDR	4	2	2	0.0004	0.0011	0.3708
PITG_00098	HECT E3 ubiquitin ligase, putative	NO	No	NA	NA	InBtw	0	0	0	0	0	N/A (no syn. SNP)
PITG_00099	conserved hypothetical protein	YES	No	NA	NA	GSR	0	0	0	0	0	N/A (no syn. SNP)
PITG_00100	predicted protein	NO	No	NA	NA	InBtw	0	0	0	0	0	N/A (no syn. SNP)
PITG_00101	HECT E3 ubiquitin ligase, putative	NO	No	NA	NA	InBtw	1	0	1	0	0.0008	0
PITG_00102	conserved hypothetical protein	YES	No	NA	NA	GSR	0	0	0	0	0	N/A (no syn. SNP)
PITG_00103	Major Facilitator Superfamily (MFS)	NO	No	NA	NA	InBtw	0	0	0	0	0	N/A (no syn. SNP)
PITG_00104	hypothetical protein	NO	No	NA	NA	InBtw	1	1	0	0.0012	0	N/A (no syn. SNP)
PITG_00106	conserved hypothetical protein	YES	No	NA	NA	GSR	0	0	0	0	0	N/A (no syn. SNP)
PITG_00107	predicted protein	NO	No	NA	NA	GSR	0	0	0	0	0	N/A (no syn. SNP)
PITG_00108	conserved hypothetical protein	NO	No	NA	NA	GSR	4	2	2	0.0031	0.0078	0.4007
PITG_00109	DEAD/DEAH box RNA helicase, putative	NO	No	NA	NA	InBtw	12	3	9	0.0026	0.023	0.1133
PITG_00110	hypothetical protein similar to cytochrome c1 heme lyase	NO	No	NA	NA	GDR	1	1	0	0.002	0	N/A (no syn. SNP)
PITG_00111	hypothetical protein similar to Kif3a protein	NO	No	NA	NA	InBtw	5	1	4	0.0007	0.0062	0.1077
PITG_00112	hypothetical protein	NO	Yes	NA	NA	InBtw	1	0	1	0	0.0065	0
PITG_00113	predicted protein	NO	No	NA	NA	GDR	0	0	0	0	0	N/A (no syn. SNP)
PITG_00114	predicted protein	NO	No	NA	NA	InBtw	0	0	0	0	0	N/A (no syn. SNP)
PITG_00115	serine/threonine protein kinase	NO	Yes	NA	NA	InBtw	0	0	0	0	0	N/A (no syn. SNP)
PITG_00116	SUMO ligase, putative	NO	Yes	NA	NA	GDR	1	0	1	0	0.0018	0
PITG_00117	conserved hypothetical protein	NO	Yes	NA	NA	GDR	3	0	3	0	0.0089	0
PITG_00118	conserved hypothetical protein	NO	Yes	NA	NA	GDR	0	0	0	0	0	N/A (no syn. SNP)
PITG_00119	hypothetical protein	NO	No	NA	NA	InBtw	0	0	0	0	0	N/A (no syn. SNP)
PITG_00121	predicted protein	NO	Yes	NA	NA	InBtw	3	0	3	0	0.0095	0
PITG_00122	predicted protein	NO	No	NA	NA	GDR	7	3	4	0.0052	0.0174	0.2967
PITG_00123	sporangia induced hypothetical protein (PITT_00123)	YES	No	NA	NA	GDR	4	3	1	0.0125	0.0085	1.4675
PITG_00124	ser/thr kinase	NO	Yes	NA	NA	GDR	0	0	0	0	0	N/A (no syn. SNP)
PITG_00125	hypothetical protein	NO	Yes	NA	NA	GDR	1	1	0	0.0009	0	N/A (no syn. SNP)
PITG_00126	predicted protein	NO	No	NA	NA	GDR	0	0	0	0	0	N/A (no syn. SNP)
PITG_00127	conserved hypothetical protein	NO	Yes	NA	NA	GDR	0	0	0	0	0	N/A (no syn. SNP)
PITG_00128	hypothetical protein	NO	No	NA	NA	GDR	0	0	0	0	0	N/A (no syn. SNP)
PITG_00129	conserved hypothetical protein	NO	Yes	NA	NA	GDR	0	0	0	0	0	N/A (no syn. SNP)
PITG_00130	predicted protein	NO	Yes	NA	NA	GDR	0	0	0	0	0	N/A (no syn. SNP)
PITG_00131	hypothetical protein	NO	No	NA	NA	GDR	0	0	0	0	0	N/A (no syn. SNP)
PITG_00132	phosphoglycerate kinase	NO	No	NA	NA	InBtw	0	0	0	0	0	N/A (no syn. SNP)
PITG_00133	conserved hypothetical protein	NO	No	NA	NA	InBtw	11	4	7	0.0005	0.0024	0.2069
PITG_00134	hypothetical protein	NO	Yes	NA	NA	GDR	8	5	3	0.0053	0.0069	0.7697
PITG_00135	hypothetical protein	NO	Yes	NA	NA	InBtw	3	2	1	0.0031	0.0037	0.8354
PITG_00136	predicted protein	NO	No	NA	NA	InBtw	1	1	0	0.0046	0	N/A (no syn. SNP)
PITG_00137	predicted protein	NO	No	NA	NA	InBtw	3	2	1	Stop codon found	Stop codon found	Stop codon found
PITG_00138	conserved hypothetical protein	NO	No	NA	NA	InBtw	2	2	0	0.0054	0	N/A (no syn. SNP)
PITG_00139	conserved hypothetical protein	NO	No	NA	NA	GDR	0	0	0	0	0	N/A (no syn. SNP)
PITG_00140	chromodomain protein, putative	NO	Yes	NA	NA	GDR	1	1	0	0.0003	0	N/A (no syn. SNP)
PITG_00141	conserved hypothetical protein	NO	Yes	NA	NA	GDR	29	16	13	0.0039	0.0071	0.5556
PITG_00142	multicopy suppressor of ras1	NO	Yes	NA	NA	GDR	3	0	3	0	0.0232	0
PITG_00143	conserved hypothetical protein	NO	Yes	NA	NA	GDR	0	0	0	0	0	N/A (no syn. SNP)
PITG_00144	hypothetical protein	NO	Yes	NA	NA	GDR	0	0	0	0	0	N/A (no syn. SNP)
PITG_00145	histone methyltransferase, putative	NO	Yes	NA	NA	GDR	0	0	0	0	0	N/A (no syn. SNP)
PITG_00146	glucose-6-phosphate 1-dehydrogenase	NO	Yes	NA	NA	GDR	0	0	0	0	0	N/A (no syn. SNP)
PITG_00147	hypothetical protein	NO	No	NA	NA	InBtw	2	1	1	0.0016	0.0045	0.3578
PITG_00148	conserved hypothetical protein	NO	Yes	NA	NA	InBtw	8	3	5	0.0016	0.0071	0.2176
PITG_00149	hypothetical protein	NO	No	NA	NA	InBtw	7	4	3	0.001	0.0027	0.3682
PITG_00150	hypothetical protein	NO	Yes	NA	NA	InBtw	0	0	0	0	0	N/A (no syn. SNP)
PITG_00151	hypothetical protein similar to /T6A23.9	NO	Yes	NA	NA	GDR	1	1	0	0.0037	0	N/A (no syn. SNP)
PITG_00152	conserved hypothetical protein	NO	Yes	NA	NA	InBtw	0	0	0	0	0	N/A (no syn. SNP)
PITG_00153	predicted protein	NO	No	NA	NA	GSR	0	0	0	0	0	N/A (no syn. SNP)
PITG_00154	expressed protein, contains CRN-like motif	NO	No	NA	NA	InBtw	2	2	0	0.0013	0	N/A (no syn. SNP)
PITG_00155	conserved hypothetical protein	NO	Yes	NA	NA	GDR	0	0	0	0	0	N/A (no syn. SNP)
PITG_00156	tubulin beta chain	NO	Yes	NA	NA	GDR	2	0	2	0	0.0069	0
PITG_00157	predicted protein	NO	No	NA	NA	GDR	2	1	1	0.0037	0.0099	0.3731
PITG_00158	predicted protein	NO	No	NA	NA	GDR	1	1	0	0.003	0	N/A (no syn. SNP)
PITG_00159	predicted protein	NO	Yes	NA	NA	GDR	0	0	0	0	0	N/A (no syn. SNP)
PITG_00160	conserved hypothetical protein	NO	Yes	NA	NA	InBtw	8	3	5	0.0005	0.0023	0.236
PITG_00162	predicted protein	NO	No	NA	NA	GSR	0	0	0	0	0	N/A (no syn. SNP)
PITG_00163	threonine dehydratase, mitochondrial precursor	NO	Yes	NA	NA	InBtw	0	0	0	0	0	N/A (no syn. SNP)
PITG_00164	hypothetical protein	NO	Yes	NA	NA	GDR	0	0	0	0	0	N/A (no syn. SNP)
PITG_00165	conserved hypothetical protein	NO	Yes	NA	NA	GDR	0	0	0	0	0	N/A (no syn. SNP)
PITG_00166	phosphoserine phosphatase	NO	Yes	NA	NA	GDR	0	0	0	0	0	N/A (no syn. SNP)
PITG_00167	hypothetical protein	NO	Yes	NA	NA	InBtw	3	2	1	0.0017	0.0025	0.6758
PITG_00169	hypothetical protein	NO	Yes	NA	NA	InBtw	0	0	0	0	0	N/A (no syn. SNP)
PITG_00170	conserved hypothetical protein	NO	No	NA	NA	GDR	1	0	1	0	0.0021	0
PITG_00171	conserved hypothetical protein	NO	Yes	NA	NA	GDR	0	0	0	0	0	N/A (no syn. SNP)
PITG_00172	threonine protease family T01A, putative	NO	Yes	NA	NA	GDR	0	0	0	0	0	N/A (no syn. SNP)
PITG_00173	conserved hypothetical protein	NO	Yes	NA	NA	GDR	0	0	0	0	0	N/A (no syn. SNP)
PITG_00174	predicted protein	NO	No	NA	NA	GDR	0	0	0	0	0	N/A (no syn. SNP)
PITG_00175	predicted protein	NO	No	NA	NA	GDR	1	0	1	0	0.0031	0
PITG_00176	aspartyl protease family A22A, putative	NO	No	NA	NA	InBtw	1	1	0	0.0011	0	N/A (no syn. SNP)
PITG_00177	allantoicase	NO	No	NA	NA	InBtw	0	0	0	0	0	N/A (no syn. SNP)
PITG_00178	serine/threonine protein kinase	NO	Yes	NA	NA	GDR	1	1	0	0.001	0	N/A (no syn. SNP)
PITG_00179	conserved hypothetical protein	NO	Yes	NA	NA	GDR	0	0	0	0	0	N/A (no syn. SNP)
PITG_00180	predicted protein	NO	Yes	NA	NA	GDR	0	0	0	0	0	N/A (no syn. SNP)
PITG_00181	conserved hypothetical protein	NO	No	NA	NA	GDR	1	0	1	0	0.0039	0
PITG_00182	predicted protein	NO	No	NA	NA	GDR	0	0	0	0	0	N/A (no syn. SNP)
PITG_00183	dynamin-2	NO	Yes	NA	NA	GDR	0	0	0	0	0	N/A (no syn. SNP)
PITG_00184	conserved hypothetical protein	NO	Yes	NA	NA	GDR	0	0	0	0	0	N/A (no syn. SNP)
PITG_00185	Voltage-gated Ion Channel (VIC) Superfamily	NO	Yes	NA	NA	GDR	0	0	0	0	0	N/A (no syn. SNP)
PITG_00186	conserved hypothetical protein	NO	Yes	NA	NA	GDR	0	0	0	0	0	N/A (no syn. SNP)
PITG_00187	protein kinase, putative	NO	Yes	NA	NA	GDR	0	0	0	0	0	N/A (no syn. SNP)
PITG_00188	conserved hypothetical protein	NO	Yes	NA	NA	GDR	0	0	0	0	0	N/A (no syn. SNP)
PITG_00189	hypothetical protein	NO	Yes	NA	NA	GDR	0	0	0	0	0	N/A (no syn. SNP)
PITG_00190	conserved hypothetical protein	NO	No	NA	NA	InBtw	0	0	0	0	0	N/A (no syn. SNP)
PITG_00191	hypothetical protein	NO	Yes	NA	NA	InBtw	0	0	0	0	0	N/A (no syn. SNP)
PITG_00192	hypothetical protein	NO	Yes	NA	NA	GDR	0	0	0	0	0	N/A (no syn. SNP)
PITG_00193	hypothetical protein	NO	Yes	NA	NA	GDR	0	0	0	0	0	N/A (no syn. SNP)
PITG_00194	protein kinase, putative	NO	Yes	NA	NA	InBtw	0	0	0	0	0	N/A (no syn. SNP)
PITG_00195	predicted protein	NO	No	NA	NA	GSR	0	0	0	0	0	N/A (no syn. SNP)
PITG_00196	predicted protein	NO	No	NA	NA	InBtw	0	0	0	0	0	N/A (no syn. SNP)
PITG_00197	hypothetical protein	NO	Yes	NA	NA	InBtw	0	0	0	0	0	N/A (no syn. SNP)
PITG_00198	predicted protein	NO	No	NA	NA	GSR	0	0	0	0	0	N/A (no syn. SNP)
PITG_00200	hypothetical protein	NO	Yes	NA	NA	InBtw	0	0	0	0	0	N/A (no syn. SNP)
PITG_00201	hypothetical protein	NO	Yes	NA	NA	GDR	0	0	0	0	0	N/A (no syn. SNP)
PITG_00202	predicted protein	NO	No	NA	NA	GDR	0	0	0	0	0	N/A (no syn. SNP)
PITG_00203	metalloprotease family M16B, putative	NO	Yes	NA	NA	GDR	0	0	0	0	0	N/A (no syn. SNP)
PITG_00204	conserved hypothetical protein	NO	Yes	NA	NA	GDR	1	1	0	0.0005	0	N/A (no syn. SNP)
PITG_00205	hypothetical protein	NO	Yes	NA	NA	GDR	0	0	0	0	0	N/A (no syn. SNP)
PITG_00206	predicted protein	NO	Yes	NA	NA	GDR	0	0	0	0	0	N/A (no syn. SNP)
PITG_00207	conserved hypothetical protein	NO	No	NA	NA	GDR	0	0	0	0	0	N/A (no syn. SNP)
PITG_00208	serine/threonine protein kinase	NO	Yes	NA	NA	GDR	0	0	0	0	0	N/A (no syn. SNP)
PITG_00209	Major Facilitator Superfamily (MFS)	NO	Yes	NA	NA	InBtw	0	0	0	0	0	N/A (no syn. SNP)
PITG_00210	predicted protein	NO	No	NA	NA	GSR	0	0	0	0	0	N/A (no syn. SNP)
PITG_00211	conserved hypothetical protein	NO	Yes	NA	NA	InBtw	0	0	0	0	0	N/A (no syn. SNP)
PITG_00212	hypothetical protein	NO	Yes	NA	NA	GDR	2	2	0	0.002	0	N/A (no syn. SNP)
PITG_00213	hypothetical protein	NO	No	NA	NA	GDR	0	0	0	0	0	N/A (no syn. SNP)
PITG_00214	predicted protein	NO	No	NA	NA	GDR	0	0	0	0	0	N/A (no syn. SNP)
PITG_00215	predicted protein	NO	Yes	NA	NA	GDR	1	0	1	0	0.0011	0
PITG_00216	hypothetical protein	NO	Yes	NA	NA	InBtw	0	0	0	0	0	N/A (no syn. SNP)
PITG_00217	predicted protein	NO	Yes	NA	NA	InBtw	0	0	0	0	0	N/A (no syn. SNP)
PITG_00218	ATP-binding Cassette (ABC) Superfamily	NO	No	NA	NA	InBtw	2	2	0	Stop codon found	Stop codon found	Stop codon found
PITG_00219	glycoside hydrolase, putative	NO	Yes	NA	NA	InBtw	0	0	0	0	0	N/A (no syn. SNP)
PITG_00220	conserved hypothetical protein	NO	Yes	NA	NA	GDR	0	0	0	0	0	N/A (no syn. SNP)
PITG_00221	hypothetical protein similar to put. tryptophan synthetase	NO	Yes	NA	NA	GDR	0	0	0	0	0	N/A (no syn. SNP)
PITG_00222	predicted protein	NO	Yes	NA	NA	GDR	0	0	0	0	0	N/A (no syn. SNP)
PITG_00223	hypothetical protein similar to RAD54	NO	Yes	NA	NA	GDR	19	9	10	0.004	0.0103	0.3871
PITG_00224	predicted protein	NO	Yes	NA	NA	GDR	1	0	1	0	0.001	0
PITG_00225	Major Facilitator Superfamily (MFS)	NO	No	NA	NA	GDR	0	0	0	0	0	N/A (no syn. SNP)
PITG_00226	conserved hypothetical protein	NO	Yes	NA	NA	GDR	1	1	0	0.0005	0	N/A (no syn. SNP)
PITG_00227	DEAD/DEAH box RNA helicase, putative	NO	Yes	NA	NA	GDR	1	0	1	0	0.002	0
PITG_00228	Amino Acid-Polyamine-Organocation (APC) Family	NO	Yes	NA	NA	GDR	2	2	0	0.0013	0	N/A (no syn. SNP)
PITG_00229	26S protease regulatory subunit S10B	NO	Yes	NA	NA	GDR	0	0	0	0	0	N/A (no syn. SNP)
PITG_00230	peptidyl-prolyl cis-trans isomerase, mitochondrial precursor (PITT_00230)	NO	Yes	NA	NA	GDR	2	1	1	0.0015	0.0031	0.4737
PITG_00231	hypothetical protein	NO	Yes	NA	NA	GDR	0	0	0	0	0	N/A (no syn. SNP)
PITG_00232	hypothetical protein	NO	Yes	NA	NA	GDR	0	0	0	0	0	N/A (no syn. SNP)
PITG_00233	Major Facilitator Superfamily (MFS)	NO	Yes	NA	NA	InBtw	5	0	5	0	0.0105	0
PITG_00234	hypothetical protein	NO	No	NA	NA	InBtw	0	0	0	0	0	N/A (no syn. SNP)
PITG_00235	hypothetical protein	NO	Yes	NA	NA	GDR	0	0	0	0	0	N/A (no syn. SNP)
PITG_00236	conserved hypothetical protein	NO	Yes	NA	NA	GDR	0	0	0	0	0	N/A (no syn. SNP)
PITG_00237	conserved hypothetical protein	NO	Yes	NA	NA	GDR	8	5	3	0.0067	0.011	0.61
PITG_00238	conserved hypothetical protein	NO	No	NA	NA	InBtw	0	0	0	0	0	N/A (no syn. SNP)
PITG_00240	predicted protein	NO	No	NA	NA	GSR	0	0	0	0	0	N/A (no syn. SNP)
PITG_00241	predicted protein	NO	No	NA	NA	GSR	0	0	0	0	0	N/A (no syn. SNP)
PITG_00244	predicted protein	NO	No	NA	NA	GSR	0	0	0	0	0	N/A (no syn. SNP)
PITG_00245	cysteine protease family C01A, putative	NO	Yes	NA	NA	InBtw	0	0	0	0	0	N/A (no syn. SNP)
PITG_00246	hypothetical protein	NO	No	NA	NA	GDR	0	0	0	0	0	N/A (no syn. SNP)
PITG_00247	predicted protein	NO	No	NA	NA	GDR	1	1	0	0.0028	0	N/A (no syn. SNP)
PITG_00248	conserved hypothetical protein	NO	No	NA	NA	GDR	0	0	0	0	0	N/A (no syn. SNP)
PITG_00249	conserved hypothetical protein	NO	Yes	NA	NA	GDR	2	0	2	0	0.0078	0
PITG_00250	hypothetical protein	NO	No	NA	NA	GDR	4	2	2	0.0018	0.0045	0.3977
PITG_00251	hypothetical protein	NO	Yes	NA	NA	GDR	0	0	0	0	0	N/A (no syn. SNP)
PITG_00252	hypothetical protein	NO	Yes	NA	NA	GDR	0	0	0	0	0	N/A (no syn. SNP)
PITG_00253	predicted protein	NO	Yes	NA	NA	GDR	0	0	0	0	0	N/A (no syn. SNP)
PITG_00254	protein kinase, putative	NO	Yes	NA	NA	GDR	0	0	0	0	0	N/A (no syn. SNP)
PITG_00255	predicted protein	NO	No	NA	NA	GDR	0	0	0	0	0	N/A (no syn. SNP)
PITG_00256	predicted protein	NO	Yes	NA	NA	GDR	0	0	0	0	0	N/A (no syn. SNP)
PITG_00257	conserved hypothetical protein	NO	Yes	NA	NA	GDR	0	0	0	0	0	N/A (no syn. SNP)
PITG_00258	predicted protein	NO	No	NA	NA	InBtw	0	0	0	0	0	N/A (no syn. SNP)
PITG_00259	hypothetical protein	NO	No	NA	NA	InBtw	3	2	1	0.0043	0.0063	0.6886
PITG_00260	hypothetical protein	NO	Yes	NA	NA	GDR	2	1	1	0.002	0.0051	0.3842
PITG_00261	predicted protein	NO	Yes	NA	NA	GDR	1	0	1	0	0.005	0
PITG_00262	hypothetical protein	NO	Yes	NA	NA	GDR	2	0	2	0	0.0026	0
PITG_00263	hypothetical protein	NO	Yes	NA	NA	GDR	0	0	0	0	0	N/A (no syn. SNP)
PITG_00264	conserved hypothetical protein	NO	Yes	NA	NA	GDR	1	0	1	0	0.0039	0
PITG_00265	Mitochondrial Carrier (MC) Family	NO	Yes	NA	NA	GDR	0	0	0	0	0	N/A (no syn. SNP)
PITG_00266	40S ribosomal protein S10	NO	Yes	NA	NA	GDR	0	0	0	0	0	N/A (no syn. SNP)
PITG_00267	hypothetical protein	NO	No	NA	NA	GDR	0	0	0	0	0	N/A (no syn. SNP)
PITG_00268	predicted protein	NO	No	NA	NA	GDR	1	1	0	0.0047	0	N/A (no syn. SNP)
PITG_00269	hypothetical protein	NO	Yes	NA	NA	GDR	2	1	1	0.0007	0.0018	0.3773
PITG_00270	conserved hypothetical protein	NO	Yes	NA	NA	GDR	2	2	0	0.001	0	N/A (no syn. SNP)
PITG_00271	hypothetical protein	NO	Yes	NA	NA	InBtw	2	2	0	0.0027	0	N/A (no syn. SNP)
PITG_00272	phosphatidylinositol kinase	NO	Yes	NA	NA	InBtw	3	2	1	0.002	0.0031	0.6396
PITG_00273	conserved hypothetical protein	NO	Yes	NA	NA	GDR	13	5	8	0.0028	0.01	0.2785
PITG_00274	Ryanodine-Inositol 1,4,5-triphosphate Receptor Ca2 Channel (RIR-CaC) Family	NO	Yes	NA	NA	GDR	1	0	1	0	0.0008	0
PITG_00275	Iron(III)-zinc(II) purple acid phosphatase, putative	YES	Yes	NA	NA	GDR	1	1	0	0.001	0	N/A (no syn. SNP)
PITG_00276	predicted protein	NO	No	NA	NA	InBtw	0	0	0	0	0	N/A (no syn. SNP)
PITG_00279	ubiquitin-specific protease, putative	NO	Yes	NA	NA	InBtw	3	0	3	0	0.0046	0
PITG_00280	hypothetical protein	NO	Yes	NA	NA	GDR	1	1	0	0.001	0	N/A (no syn. SNP)
PITG_00281	Major Facilitator Superfamily (MFS)	NO	No	NA	NA	GDR	3	2	1	0.002	0.0024	0.8527
PITG_00282	predicted protein	NO	Yes	NA	NA	GDR	0	0	0	0	0	N/A (no syn. SNP)
PITG_00283	predicted protein	NO	No	NA	NA	GDR	0	0	0	0	0	N/A (no syn. SNP)
PITG_00284	phospholipase?D,Pi-PXTM-PLD?	NO	Yes	NA	NA	InBtw	10	2	8	0.0005	0.0054	0.0953
PITG_00286	conserved hypothetical protein	NO	No	NA	NA	InBtw	2	2	0	0.003	0	N/A (no syn. SNP)
PITG_00287	hypothetical protein similar to CAIB/BAIF family protein	NO	Yes	NA	NA	GDR	0	0	0	0	0	N/A (no syn. SNP)
PITG_00288	conserved hypothetical protein	NO	No	NA	NA	GDR	0	0	0	0	0	N/A (no syn. SNP)
PITG_00289	conserved hypothetical protein	NO	No	NA	NA	GDR	1	0	1	0	0.0014	0
PITG_00290	conserved hypothetical protein	NO	Yes	NA	NA	GDR	0	0	0	0	0	N/A (no syn. SNP)
PITG_00291	conserved hypothetical protein	NO	Yes	NA	NA	GDR	0	0	0	0	0	N/A (no syn. SNP)
PITG_00292	predicted protein	NO	No	NA	NA	GDR	1	1	0	0.0041	0	N/A (no syn. SNP)
PITG_00293	conserved hypothetical protein	NO	No	NA	NA	GDR	0	0	0	0	0	N/A (no syn. SNP)
PITG_00294	carbohydrate esterase, putative	NO	No	NA	NA	GDR	0	0	0	0	0	N/A (no syn. SNP)
PITG_00295	conserved hypothetical protein	NO	Yes	NA	NA	GDR	0	0	0	0	0	N/A (no syn. SNP)
PITG_00296	ser/thr kinase	NO	Yes	NA	NA	GDR	0	0	0	0	0	N/A (no syn. SNP)
PITG_00297	predicted protein	NO	No	NA	NA	GDR	0	0	0	0	0	N/A (no syn. SNP)
PITG_00298	hypothetical protein	NO	Yes	NA	NA	GDR	0	0	0	0	0	N/A (no syn. SNP)
PITG_00299	conserved hypothetical protein	NO	Yes	NA	NA	GDR	0	0	0	0	0	N/A (no syn. SNP)
PITG_00300	3-oxoacyl-[acyl-carrier-protein] synthase, mitochondrial precursor	NO	Yes	NA	NA	GDR	2	1	1	0.0012	0.0025	0.4635
PITG_00301	hypothetical protein	NO	Yes	NA	NA	GDR	0	0	0	0	0	N/A (no syn. SNP)
PITG_00302	phenylalanyl-tRNA synthetase beta chain	NO	Yes	NA	NA	GDR	1	1	0	0.0007	0	N/A (no syn. SNP)
PITG_00303	predicted protein	NO	Yes	NA	NA	InBtw	0	0	0	0	0	N/A (no syn. SNP)
PITG_00304	hypothetical protein	NO	No	NA	NA	InBtw	1	1	0	0.0013	0	N/A (no syn. SNP)
PITG_00305	predicted protein	NO	Yes	NA	NA	GDR	0	0	0	0	0	N/A (no syn. SNP)
PITG_00306	conserved hypothetical protein	NO	Yes	NA	NA	GDR	0	0	0	0	0	N/A (no syn. SNP)
PITG_00307	predicted protein	NO	No	NA	NA	GDR	0	0	0	0	0	N/A (no syn. SNP)
PITG_00308	predicted protein	NO	Yes	NA	NA	GDR	0	0	0	0	0	N/A (no syn. SNP)
PITG_00309	conserved hypothetical protein	NO	Yes	NA	NA	GDR	0	0	0	0	0	N/A (no syn. SNP)
PITG_00310	Amino Acid/Auxin Permease (AAAP) Family	NO	Yes	NA	NA	GDR	0	0	0	0	0	N/A (no syn. SNP)
PITG_00311	hypothetical protein	NO	No	NA	NA	GDR	0	0	0	0	0	N/A (no syn. SNP)
PITG_00312	predicted protein	NO	Yes	NA	NA	GDR	0	0	0	0	0	N/A (no syn. SNP)
PITG_00313	predicted protein	NO	No	NA	NA	GDR	1	0	1	0	0.002	0
PITG_00314	conserved hypothetical protein	NO	Yes	NA	NA	GDR	0	0	0	0	0	N/A (no syn. SNP)
PITG_00315	hypothetical protein	NO	Yes	NA	NA	InBtw	0	0	0	0	0	N/A (no syn. SNP)
PITG_00319	predicted protein	NO	No	NA	NA	GSR	0	0	0	0	0	N/A (no syn. SNP)
PITG_00320	predicted protein	NO	Yes	NA	NA	InBtw	0	0	0	0	0	N/A (no syn. SNP)
PITG_00321	hypothetical protein	NO	Yes	NA	NA	GDR	0	0	0	0	0	N/A (no syn. SNP)
PITG_00322	hypothetical protein	NO	Yes	NA	NA	InBtw	1	0	1	0	0.0028	0
PITG_00323	hypothetical protein	NO	No	NA	NA	InBtw	1	1	0	0.0005	0	N/A (no syn. SNP)
PITG_00324	conserved hypothetical protein	NO	No	NA	NA	InBtw	0	0	0	0	0	N/A (no syn. SNP)
PITG_00327	predicted protein	NO	No	NA	NA	InBtw	0	0	0	0	0	N/A (no syn. SNP)
PITG_00328	hypothetical protein	NO	Yes	NA	NA	GDR	0	0	0	0	0	N/A (no syn. SNP)
PITG_00329	Major Facilitator Superfamily (MFS)	NO	No	NA	NA	GDR	0	0	0	0	0	N/A (no syn. SNP)
PITG_00330	phosphatidylinositol-4-phosphate?5-kinase?family?protein (PI-PIPK-B)	NO	Yes	NA	NA	InBtw	0	0	0	0	0	N/A (no syn. SNP)
PITG_00331	cysteine protease family C48, putative	NO	No	NA	NA	InBtw	0	0	0	0	0	N/A (no syn. SNP)
PITG_00332	Monovalent Cation:Proton Antiporter-1 (CPA1) Family	NO	Yes	NA	NA	GDR	0	0	0	0	0	N/A (no syn. SNP)
PITG_00333	conserved hypothetical protein	NO	Yes	NA	NA	GDR	0	0	0	0	0	N/A (no syn. SNP)
PITG_00334	hypothetical protein	NO	Yes	NA	NA	GDR	0	0	0	0	0	N/A (no syn. SNP)
PITG_00335	predicted protein	NO	No	NA	NA	GDR	0	0	0	0	0	N/A (no syn. SNP)
PITG_00336	predicted protein	NO	Yes	NA	NA	GDR	1	1	0	0.0005	0	N/A (no syn. SNP)
PITG_00337	small mechanosensitive channel family protein, putative	NO	Yes	NA	NA	GDR	0	0	0	0	0	N/A (no syn. SNP)
PITG_00338	hypothetical protein	NO	Yes	NA	NA	InBtw	0	0	0	0	0	N/A (no syn. SNP)
PITG_00339	conserved hypothetical protein	NO	No	NA	NA	GSR	0	0	0	0	0	N/A (no syn. SNP)
PITG_00340	predicted protein	NO	No	NA	NA	GSR	0	0	0	0	0	N/A (no syn. SNP)
PITG_00341	conserved hypothetical protein	NO	No	NA	NA	InBtw	0	0	0	0	0	N/A (no syn. SNP)
PITG_00342	hypothetical protein	NO	No	NA	NA	GDR	0	0	0	0	0	N/A (no syn. SNP)
PITG_00343	conserved hypothetical protein	YES	Yes	NA	NA	InBtw	0	0	0	0	0	N/A (no syn. SNP)
PITG_00347	conserved hypothetical protein	NO	Yes	NA	NA	InBtw	5	0	5	0	0.0088	0
PITG_00348	conserved hypothetical protein	NO	Yes	NA	NA	GDR	0	0	0	0	0	N/A (no syn. SNP)
PITG_00349	hypothetical protein	NO	Yes	NA	NA	GDR	3	2	1	0.0024	0.0026	0.9479
PITG_00350	conserved hypothetical protein	NO	Yes	NA	NA	GDR	2	0	2	0	0.0063	0
PITG_00351	predicted protein	NO	No	NA	NA	GDR	1	0	1	0	0.0016	0
PITG_00352	hypothetical protein similar to pyruvate dehydrogenase kinase	NO	Yes	NA	NA	GDR	0	0	0	0	0	N/A (no syn. SNP)
PITG_00353	conserved hypothetical protein	NO	Yes	NA	NA	GDR	0	0	0	0	0	N/A (no syn. SNP)
PITG_00354	conserved hypothetical protein	NO	No	NA	NA	InBtw	0	0	0	0	0	N/A (no syn. SNP)
PITG_00357	predicted protein	NO	No	NA	NA	GSR	0	0	0	0	0	N/A (no syn. SNP)
PITG_00358	hypothetical protein	NO	No	NA	NA	GSR	0	0	0	0	0	N/A (no syn. SNP)
PITG_00359	predicted protein	NO	No	NA	NA	InBtw	0	0	0	0	0	N/A (no syn. SNP)
PITG_00360	predicted protein	NO	No	NA	NA	GDR	0	0	0	0	0	N/A (no syn. SNP)
PITG_00361	predicted protein	NO	No	NA	NA	GDR	0	0	0	0	0	N/A (no syn. SNP)
PITG_00362	hypothetical protein	NO	No	NA	NA	GDR	0	0	0	0	0	N/A (no syn. SNP)
PITG_00363	predicted protein	NO	No	NA	NA	GDR	0	0	0	0	0	N/A (no syn. SNP)
PITG_00364	predicted protein	NO	No	NA	NA	InBtw	0	0	0	0	0	N/A (no syn. SNP)
PITG_00366	secreted RxLR effector peptide, putative	YES	No	RXLR	RxLRfam80	GSR	0	0	0	0	0	N/A (no syn. SNP)
PITG_00368	predicted protein	NO	No	NA	NA	GSR	0	0	0	0	0	N/A (no syn. SNP)
PITG_00369	conserved hypothetical protein	NO	Yes	NA	NA	InBtw	0	0	0	0	0	N/A (no syn. SNP)
PITG_00370	hypothetical protein	NO	No	NA	NA	InBtw	0	0	0	0	0	N/A (no syn. SNP)
PITG_00372	conserved hypothetical protein	NO	No	NA	NA	GDR	0	0	0	0	0	N/A (no syn. SNP)
PITG_00373	conserved hypothetical protein	NO	No	NA	NA	InBtw	0	0	0	0	0	N/A (no syn. SNP)
PITG_00375	hypothetical protein - Pihmp1 associated with haustoria	NO	No	NA	NA	GSR	0	0	0	0	0	N/A (no syn. SNP)
PITG_00377	hypothetical protein	NO	No	NA	NA	InBtw	0	0	0	0	0	N/A (no syn. SNP)
PITG_00378	predicted protein	NO	No	NA	NA	GDR	0	0	0	0	0	N/A (no syn. SNP)
PITG_00379	predicted protein	NO	No	NA	NA	GDR	0	0	0	0	0	N/A (no syn. SNP)
PITG_00380	hypothetical protein similar to pyridoxal-dependent decarboxylase	NO	Yes	NA	NA	GDR	0	0	0	0	0	N/A (no syn. SNP)
PITG_00381	serine protease family S54, putative	NO	No	NA	NA	InBtw	0	0	0	0	0	N/A (no syn. SNP)
PITG_00382	predicted protein	NO	No	NA	NA	InBtw	0	0	0	0	0	N/A (no syn. SNP)
PITG_00383	conserved hypothetical protein	NO	No	NA	NA	GDR	0	0	0	0	0	N/A (no syn. SNP)
PITG_00384	hypothetical protein	NO	No	NA	NA	GDR	0	0	0	0	0	N/A (no syn. SNP)
PITG_00385	conserved hypothetical protein	NO	No	NA	NA	InBtw	0	0	0	0	0	N/A (no syn. SNP)
PITG_00386	conserved hypothetical protein	NO	No	NA	NA	GSR	0	0	0	0	0	N/A (no syn. SNP)
PITG_00388	predicted protein	NO	Yes	NA	NA	InBtw	1	0	1	0	0.0016	0
PITG_00389	hypothetical protein	NO	Yes	NA	NA	GDR	1	1	0	0.0012	0	N/A (no syn. SNP)
PITG_00390	conserved hypothetical protein	NO	Yes	NA	NA	GDR	0	0	0	0	0	N/A (no syn. SNP)
PITG_00391	hypothetical protein	NO	No	NA	NA	GDR	9	8	1	0.0048	0.0014	3.4112
PITG_00392	serine protease family S33, putative	NO	Yes	NA	NA	GDR	0	0	0	0	0	N/A (no syn. SNP)
PITG_00393	conserved hypothetical protein	NO	No	NA	NA	GDR	2	1	1	0.0018	0.0041	0.426
PITG_00394	serine protease family S33, putative	NO	Yes	NA	NA	GDR	0	0	0	0	0	N/A (no syn. SNP)
PITG_00395	cysteine protease family C01A, putative	NO	Yes	NA	NA	GDR	1	0	1	0	0.0034	0
PITG_00396	aspartyl protease family A01B, putative	NO	Yes	NA	NA	GDR	0	0	0	0	0	N/A (no syn. SNP)
PITG_00397	conserved hypothetical protein	NO	Yes	NA	NA	GDR	2	0	2	0	0.003	0
PITG_00398	hypothetical protein	NO	Yes	NA	NA	GDR	0	0	0	0	0	N/A (no syn. SNP)
PITG_00399	conserved hypothetical protein	NO	Yes	NA	NA	GDR	0	0	0	0	0	N/A (no syn. SNP)
PITG_00400	hypothetical protein	NO	Yes	NA	NA	InBtw	0	0	0	0	0	N/A (no syn. SNP)
PITG_00401	conserved hypothetical protein	NO	Yes	NA	NA	InBtw	0	0	0	0	0	N/A (no syn. SNP)
PITG_00402	predicted protein	NO	No	NA	NA	GDR	3	3	0	0.0041	0.0018	2.2919
PITG_00403	hypothetical protein	NO	Yes	NA	NA	GDR	1	1	0	0.0013	0	N/A (no syn. SNP)
PITG_00404	predicted protein	NO	No	NA	NA	GDR	1	0	1	0	0.0033	0
PITG_00405	predicted protein	NO	No	NA	NA	InBtw	0	0	0	0	0	N/A (no syn. SNP)
PITG_00406	hypothetical protein	NO	Yes	NA	NA	InBtw	0	0	0	0	0	N/A (no syn. SNP)
PITG_00407	serine/threonine-protein kinase	NO	Yes	NA	NA	GDR	0	0	0	0	0	N/A (no syn. SNP)
PITG_00408	conserved hypothetical protein	NO	No	NA	NA	GDR	2	2	0	0.001	0	N/A (no syn. SNP)
PITG_00409	conserved hypothetical protein	NO	Yes	NA	NA	GDR	0	0	0	0	0	N/A (no syn. SNP)
PITG_00410	bystin	NO	Yes	NA	NA	GDR	6	0	6	0	0.0214	0
PITG_00411	conserved hypothetical protein	NO	Yes	NA	NA	GDR	0	0	0	0	0	N/A (no syn. SNP)
PITG_00412	hypothetical protein	NO	Yes	NA	NA	GDR	0	0	0	0	0	N/A (no syn. SNP)
PITG_00413	Proton-dependent Oligopeptide Transporter (POT) Family	NO	Yes	NA	NA	GDR	0	0	0	0	0	N/A (no syn. SNP)
PITG_00414	conserved hypothetical protein	NO	No	NA	NA	GDR	3	3	0	0.0054	0	N/A (no syn. SNP)
PITG_00415	conserved hypothetical protein	NO	Yes	NA	NA	GDR	2	2	0	0.0009	0	N/A (no syn. SNP)
PITG_00416	ser/thr kinase	NO	Yes	NA	NA	GDR	0	0	0	0	0	N/A (no syn. SNP)
PITG_00417	Patatin like protein	NO	No	NA	NA	GDR	3	0	3	0	0.0033	0
PITG_00418	hypothetical protein	NO	No	NA	NA	GDR	0	0	0	0	0	N/A (no syn. SNP)
PITG_00419	hypothetical protein	NO	No	NA	NA	GDR	0	0	0	0	0	N/A (no syn. SNP)
PITG_00420	F-box protein, putative	NO	Yes	NA	NA	InBtw	0	0	0	0	0	N/A (no syn. SNP)
PITG_00421	predicted protein	NO	No	NA	NA	GSR	1	1	0	0.0003	0	N/A (no syn. SNP)
PITG_00422	Zinc (Zn2 )-Iron (Fe2 ) Permease (ZIP) Family	NO	No	NA	NA	GSR	0	0	0	0	0	N/A (no syn. SNP)
PITG_00423	hypothetical protein	NO	Yes	NA	NA	GSR	0	0	0	0	0	N/A (no syn. SNP)
PITG_00424	hypothetical protein	NO	Yes	NA	NA	InBtw	0	0	0	0	0	N/A (no syn. SNP)
PITG_00425	conserved hypothetical protein	NO	Yes	NA	NA	InBtw	0	0	0	0	0	N/A (no syn. SNP)
PITG_00426	hypothetical protein	NO	Yes	NA	NA	InBtw	0	0	0	0	0	N/A (no syn. SNP)
PITG_00427	ubiquitin activating enzyme, E1 family, putative	NO	Yes	NA	NA	InBtw	0	0	0	0	0	N/A (no syn. SNP)
PITG_00430	conserved hypothetical protein	NO	Yes	NA	NA	InBtw	0	0	0	0	0	N/A (no syn. SNP)
PITG_00431	hypothetical protein	NO	Yes	NA	NA	GDR	0	0	0	0	0	N/A (no syn. SNP)
PITG_00432	predicted protein	NO	No	NA	NA	GDR	0	0	0	0	0	N/A (no syn. SNP)
PITG_00433	predicted protein	NO	No	NA	NA	InBtw	0	0	0	0	0	N/A (no syn. SNP)
PITG_00436	predicted protein	NO	Yes	NA	NA	InBtw	0	0	0	0	0	N/A (no syn. SNP)
PITG_00437	hypothetical protein	NO	Yes	NA	NA	InBtw	0	0	0	0	0	N/A (no syn. SNP)
PITG_00438	hypothetical protein	NO	Yes	NA	NA	GSR	0	0	0	0	0	N/A (no syn. SNP)
PITG_00439	hypothetical protein	NO	No	NA	NA	InBtw	0	0	0	0	0	N/A (no syn. SNP)
PITG_00440	conserved hypothetical protein	NO	Yes	NA	NA	GDR	0	0	0	0	0	N/A (no syn. SNP)
PITG_00441	hypothetical protein	NO	Yes	NA	NA	GDR	0	0	0	0	0	N/A (no syn. SNP)
PITG_00442	conserved hypothetical protein	NO	Yes	NA	NA	GDR	0	0	0	0	0	N/A (no syn. SNP)
PITG_00443	40S ribosomal protein S6	NO	Yes	NA	NA	GDR	0	0	0	0	0	N/A (no syn. SNP)
PITG_00444	hypothetical protein	NO	Yes	NA	NA	InBtw	0	0	0	0	0	N/A (no syn. SNP)
PITG_00445	predicted protein	NO	No	NA	NA	InBtw	0	0	0	0	0	N/A (no syn. SNP)
PITG_00446	predicted protein	NO	Yes	NA	NA	GDR	0	0	0	0	0	N/A (no syn. SNP)
PITG_00447	hypothetical protein	NO	Yes	NA	NA	GDR	7	5	2	0.0056	0.0102	0.5445
PITG_00448	conserved hypothetical protein	NO	Yes	NA	NA	GDR	0	0	0	0	0	N/A (no syn. SNP)
PITG_00449	hypothetical protein	NO	Yes	NA	NA	GDR	0	0	0	0	0	N/A (no syn. SNP)
PITG_00450	hypothetical protein	NO	Yes	NA	NA	GDR	3	1	2	0.0003	0.0012	0.2161
PITG_00451	2-oxoisovalerate dehydrogenase subunit beta, mitochondrial precursor	NO	Yes	NA	NA	GDR	0	0	0	0	0	N/A (no syn. SNP)
PITG_00452	conserved hypothetical protein	NO	Yes	NA	NA	GDR	0	0	0	0	0	N/A (no syn. SNP)
PITG_00453	hypothetical protein similar to branched-chain alpha-keto acid lipoamide acyltransferase	NO	Yes	NA	NA	GDR	0	0	0	0	0	N/A (no syn. SNP)
PITG_00454	conserved hypothetical protein	NO	Yes	NA	NA	GDR	1	1	0	0.0008	0	N/A (no syn. SNP)
PITG_00455	hypothetical protein	NO	Yes	NA	NA	GDR	0	0	0	0	0	N/A (no syn. SNP)
PITG_00456	hypothetical protein	NO	Yes	NA	NA	GDR	1	0	1	0	0.0062	0
PITG_00457	hypothetical protein	NO	Yes	NA	NA	GDR	0	0	0	0	0	N/A (no syn. SNP)
PITG_00458	hypothetical protein	NO	Yes	NA	NA	InBtw	0	0	0	0	0	N/A (no syn. SNP)
PITG_00459	hypothetical protein	NO	No	NA	NA	InBtw	0	0	0	0	0	N/A (no syn. SNP)
PITG_00460	phosphatidylinositol-4-phosphate?5-kinase?family?protein(Pi-PIPKD5)	NO	Yes	NA	NA	GDR	0	0	0	0	0	N/A (no syn. SNP)
PITG_00461	Mitochondrial Carrier (MC) Family	NO	No	NA	NA	GDR	0	0	0	0	0	N/A (no syn. SNP)
PITG_00462	conserved hypothetical protein	NO	No	NA	NA	GDR	0	0	0	0	0	N/A (no syn. SNP)
PITG_00463	predicted protein	NO	Yes	NA	NA	GDR	0	0	0	0	0	N/A (no syn. SNP)
PITG_00464	ser/thr kinase	NO	Yes	NA	NA	GDR	1	1	0	0.0012	0	N/A (no syn. SNP)
PITG_00465	hypothetical protein	NO	Yes	NA	NA	GDR	0	0	0	0	0	N/A (no syn. SNP)
PITG_00466	hypothetical protein	NO	Yes	NA	NA	GDR	1	0	1	0	0.0013	0
PITG_00467	hypothetical protein	NO	Yes	NA	NA	InBtw	0	0	0	0	0	N/A (no syn. SNP)
PITG_00468	hypothetical protein	NO	Yes	NA	NA	GSR	0	0	0	0	0	N/A (no syn. SNP)
PITG_00469	hypothetical protein	NO	Yes	NA	NA	InBtw	0	0	0	0	0	N/A (no syn. SNP)
PITG_00470	predicted protein	NO	No	NA	NA	GDR	2	0	2	0	0.0044	0
PITG_00471	pyridoxal biosynthesis lyase pdxS	NO	Yes	NA	NA	GDR	0	0	0	0	0	N/A (no syn. SNP)
PITG_00472	hypothetical protein	NO	Yes	NA	NA	InBtw	0	0	0	0	0	N/A (no syn. SNP)
PITG_00473	conserved hypothetical protein	NO	Yes	NA	NA	InBtw	1	0	1	0	0.0011	0
PITG_00474	conserved hypothetical protein	NO	Yes	NA	NA	GDR	16	6	10	0.0036	0.0169	0.2158
PITG_00475	predicted protein	NO	No	NA	NA	GDR	1	0	1	0	0.0061	0
PITG_00476	conserved hypothetical protein	NO	Yes	NA	NA	InBtw	13	6	7	0.0028	0.0083	0.3439
PITG_00477	ser/thr kinase	NO	Yes	NA	NA	InBtw	5	2	3	0.0019	0.0086	0.2268
PITG_00478	predicted protein	NO	Yes	NA	NA	GDR	26	17	9	0.0085	0.0104	0.8214
PITG_00479	conserved hypothetical protein	NO	Yes	NA	NA	InBtw	0	0	0	0	0	N/A (no syn. SNP)
PITG_00480	predicted protein	NO	Yes	NA	NA	InBtw	0	0	0	0	0	N/A (no syn. SNP)
PITG_00481	P-type ATPase (P-ATPase) Superfamily	NO	Yes	NA	NA	GDR	21	12	9	0.0037	0.0065	0.5717
PITG_00482	hypothetical protein	NO	Yes	NA	NA	GDR	5	3	2	0.002	0.004	0.5031
PITG_00483	conserved hypothetical protein	NO	Yes	NA	NA	GDR	10	4	6	0.0019	0.0095	0.1978
PITG_00484	conserved hypothetical protein	NO	Yes	NA	NA	GDR	0	0	0	0	0	N/A (no syn. SNP)
PITG_00485	hypothetical protein	NO	No	NA	NA	GDR	0	0	0	0	0	N/A (no syn. SNP)
PITG_00486	predicted protein	NO	No	NA	NA	InBtw	0	0	0	0	0	N/A (no syn. SNP)
PITG_00488	hypothetical protein	NO	Yes	NA	NA	InBtw	0	0	0	0	0	N/A (no syn. SNP)
PITG_00489	conserved hypothetical protein	NO	Yes	NA	NA	GDR	0	0	0	0	0	N/A (no syn. SNP)
PITG_00490	conserved hypothetical protein	NO	Yes	NA	NA	GDR	0	0	0	0	0	N/A (no syn. SNP)
PITG_00491	conserved hypothetical protein	NO	Yes	NA	NA	GDR	0	0	0	0	0	N/A (no syn. SNP)
PITG_00492	cytochrome c peroxidase, mitochondrial precursor	NO	Yes	NA	NA	GDR	0	0	0	0	0	N/A (no syn. SNP)
PITG_00493	predicted protein	NO	Yes	NA	NA	GDR	0	0	0	0	0	N/A (no syn. SNP)
PITG_00494	Drug/Metabolite Transporter (DMT) Superfamily	NO	Yes	NA	NA	GDR	0	0	0	0	0	N/A (no syn. SNP)
PITG_00495	hypothetical protein	NO	Yes	NA	NA	GDR	0	0	0	0	0	N/A (no syn. SNP)
PITG_00496	conserved hypothetical protein	NO	Yes	NA	NA	InBtw	0	0	0	0	0	N/A (no syn. SNP)
PITG_00499	DEAD/DEAH box RNA helicase, putative	NO	Yes	NA	NA	InBtw	0	0	0	0	0	N/A (no syn. SNP)
PITG_00500	conserved hypothetical protein	NO	No	NA	NA	GDR	0	0	0	0	0	N/A (no syn. SNP)
PITG_00501	conserved hypothetical protein	NO	No	NA	NA	GDR	0	0	0	0	0	N/A (no syn. SNP)
PITG_00502	predicted protein	NO	Yes	NA	NA	GDR	0	0	0	0	0	N/A (no syn. SNP)
PITG_00503	Rab32 family GTPase, putative	NO	Yes	NA	NA	GDR	0	0	0	0	0	N/A (no syn. SNP)
PITG_00504	predicted protein	NO	Yes	NA	NA	GDR	0	0	0	0	0	N/A (no syn. SNP)
PITG_00505	ubiquitin-conjugating enzyme E2, putative	NO	No	NA	NA	GDR	0	0	0	0	0	N/A (no syn. SNP)
PITG_00506	conserved hypothetical protein	NO	Yes	NA	NA	GDR	0	0	0	0	0	N/A (no syn. SNP)
PITG_00507	predicted protein	NO	No	NA	NA	InBtw	0	0	0	0	0	N/A (no syn. SNP)
PITG_00508	predicted protein	NO	No	NA	NA	InBtw	0	0	0	0	0	N/A (no syn. SNP)
PITG_00509	conserved hypothetical protein	NO	Yes	NA	NA	InBtw	0	0	0	0	0	N/A (no syn. SNP)
PITG_00510	hypothetical protein	NO	No	NA	NA	GSR	0	0	0	0	0	N/A (no syn. SNP)
PITG_00513	hypothetical protein	NO	Yes	NA	NA	GSR	0	0	0	0	0	N/A (no syn. SNP)
PITG_00514	hypothetical protein	NO	Yes	NA	NA	InBtw	0	0	0	0	0	N/A (no syn. SNP)
PITG_00515	predicted protein	NO	No	NA	NA	GDR	0	0	0	0	0	N/A (no syn. SNP)
PITG_00516	hypothetical protein	NO	Yes	NA	NA	GDR	0	0	0	0	0	N/A (no syn. SNP)
PITG_00517	predicted protein	NO	Yes	NA	NA	GDR	0	0	0	0	0	N/A (no syn. SNP)
PITG_00518	hypothetical protein	NO	No	NA	NA	InBtw	0	0	0	0	0	N/A (no syn. SNP)
PITG_00522	hypothetical protein	NO	No	NA	NA	GSR	0	0	0	0	0	N/A (no syn. SNP)
PITG_00523	hypothetical protein	NO	Yes	NA	NA	InBtw	0	0	0	0	0	N/A (no syn. SNP)
PITG_00524	hypothetical protein	NO	Yes	NA	NA	GDR	0	0	0	0	0	N/A (no syn. SNP)
PITG_00525	protein kinase, putative	NO	No	NA	NA	GDR	0	0	0	0	0	N/A (no syn. SNP)
PITG_00526	hypothetical protein	NO	Yes	NA	NA	GDR	0	0	0	0	0	N/A (no syn. SNP)
PITG_00527	luminal-binding protein 3 precursor	NO	Yes	NA	NA	InBtw	0	0	0	0	0	N/A (no syn. SNP)
PITG_00528	conserved hypothetical protein	NO	Yes	NA	NA	InBtw	0	0	0	0	0	N/A (no syn. SNP)
PITG_00529	hypothetical protein	NO	Yes	NA	NA	GDR	0	0	0	0	0	N/A (no syn. SNP)
PITG_00530	conserved hypothetical protein	NO	Yes	NA	NA	GDR	0	0	0	0	0	N/A (no syn. SNP)
PITG_00531	hypothetical protein	NO	Yes	NA	NA	InBtw	0	0	0	0	0	N/A (no syn. SNP)
PITG_00532	hypothetical protein	NO	No	NA	NA	GSR	0	0	0	0	0	N/A (no syn. SNP)
PITG_00533	predicted protein	NO	No	NA	NA	GSR	1	1	0	0.0024	0	N/A (no syn. SNP)
PITG_00535	hypothetical protein	NO	No	NA	NA	InBtw	0	0	0	0	0	N/A (no syn. SNP)
PITG_00536	conserved hypothetical protein	NO	No	NA	NA	GDR	0	0	0	0	0	N/A (no syn. SNP)
PITG_00537	ubiquitin-conjugating enzyme E2, putative	NO	Yes	NA	NA	GDR	0	0	0	0	0	N/A (no syn. SNP)
PITG_00538	predicted protein	NO	Yes	NA	NA	GDR	0	0	0	0	0	N/A (no syn. SNP)
PITG_00539	hypothetical protein	NO	Yes	NA	NA	GDR	0	0	0	0	0	N/A (no syn. SNP)
PITG_00540	hypothetical protein	NO	No	NA	NA	InBtw	0	0	0	0	0	N/A (no syn. SNP)
PITG_00542	mediator of RNA polymerase II transcription subunit 31	NO	Yes	NA	NA	InBtw	0	0	0	0	0	N/A (no syn. SNP)
PITG_00543	formate-tetrahydrofolate ligase	NO	Yes	NA	NA	GDR	4	3	1	0.0021	0.002	1.0289
PITG_00544	conserved hypothetical protein	YES	Yes	NA	NA	GDR	0	0	0	0	0	N/A (no syn. SNP)
PITG_00545	conserved hypothetical protein	NO	Yes	NA	NA	GDR	0	0	0	0	0	N/A (no syn. SNP)
PITG_00546	7e+15	NO	Yes	NA	NA	GDR	2	0	2	0	0.0018	0
PITG_00547	hypothetical protein	NO	No	NA	NA	InBtw	0	0	0	0	0	N/A (no syn. SNP)
PITG_00550	predicted protein	NO	Yes	NA	NA	InBtw	3	1	2	0.0016	0.0088	0.1858
PITG_00551	predicted protein	NO	No	NA	NA	GDR	0	0	0	0	0	N/A (no syn. SNP)
PITG_00552	protein memo	NO	No	NA	NA	GDR	2	1	1	0.0014	0.0051	0.2729
PITG_00553	conserved hypothetical protein	NO	No	NA	NA	GDR	10	4	6	0.0019	0.0091	0.2093
PITG_00554	predicted protein	NO	No	NA	NA	GDR	0	0	0	0	0	N/A (no syn. SNP)
PITG_00555	predicted protein	NO	No	NA	NA	GDR	0	0	0	0	0	N/A (no syn. SNP)
PITG_00556	conserved hypothetical protein	NO	Yes	NA	NA	GDR	0	0	0	0	0	N/A (no syn. SNP)
PITG_00557	conserved hypothetical protein	NO	No	NA	NA	GDR	0	0	0	0	0	N/A (no syn. SNP)
PITG_00558	conserved hypothetical protein	NO	Yes	NA	NA	GDR	0	0	0	0	0	N/A (no syn. SNP)
PITG_00559	conserved hypothetical protein	NO	Yes	NA	NA	InBtw	0	0	0	0	0	N/A (no syn. SNP)
PITG_00560	conserved hypothetical protein	NO	Yes	NA	NA	InBtw	0	0	0	0	0	N/A (no syn. SNP)
PITG_00561	conserved hypothetical protein	NO	Yes	NA	NA	GDR	0	0	0	0	0	N/A (no syn. SNP)
PITG_00562	Mitochondrial Tricarboxylate Carrier (MTC) Family	NO	Yes	NA	NA	GDR	0	0	0	0	0	N/A (no syn. SNP)
PITG_00563	hypothetical protein	NO	No	NA	NA	GDR	0	0	0	0	0	N/A (no syn. SNP)
PITG_00564	conserved hypothetical protein	NO	No	NA	NA	InBtw	0	0	0	0	0	N/A (no syn. SNP)
PITG_00565	hypothetical protein	NO	No	NA	NA	InBtw	0	0	0	0	0	N/A (no syn. SNP)
PITG_00566	hypothetical protein similar to uroporphyrinogen decarboxylase	NO	Yes	NA	NA	GDR	0	0	0	0	0	N/A (no syn. SNP)
PITG_00567	predicted protein	NO	No	NA	NA	GDR	0	0	0	0	0	N/A (no syn. SNP)
PITG_00568	Drug/Metabolite Transporter (DMT) Superfamily	NO	Yes	NA	NA	GDR	0	0	0	0	0	N/A (no syn. SNP)
PITG_00569	phosphatidyl inositol kinase (PIK-B)	NO	Yes	NA	NA	GDR	0	0	0	0	0	N/A (no syn. SNP)
PITG_00570	conserved hypothetical protein	NO	Yes	NA	NA	GDR	0	0	0	0	0	N/A (no syn. SNP)
PITG_00571	hypothetical protein similar to AICAR formyltransferase/IMP cyclohydrolase bifunctional enzyme	NO	Yes	NA	NA	GDR	0	0	0	0	0	N/A (no syn. SNP)
PITG_00572	conserved hypothetical protein	NO	No	NA	NA	InBtw	0	0	0	0	0	N/A (no syn. SNP)
PITG_00573	tyrosine-protein phosphatase SIW14	NO	Yes	NA	NA	InBtw	0	0	0	0	0	N/A (no syn. SNP)
PITG_00574	hypothetical protein similar to endonuclease iii	NO	Yes	NA	NA	GDR	0	0	0	0	0	N/A (no syn. SNP)
PITG_00575	conserved hypothetical protein	NO	Yes	NA	NA	GDR	0	0	0	0	0	N/A (no syn. SNP)
PITG_00576	conserved hypothetical protein	NO	No	NA	NA	GDR	0	0	0	0	0	N/A (no syn. SNP)
PITG_00577	conserved hypothetical protein	NO	No	NA	NA	GDR	0	0	0	0	0	N/A (no syn. SNP)
PITG_00578	metalloprotease family M38, putative	NO	Yes	NA	NA	InBtw	0	0	0	0	0	N/A (no syn. SNP)
PITG_00579	secreted RxLR effector peptide, putative	YES	Yes	RXLR	RxLRfam14	GSR	0	0	0	0	0	N/A (no syn. SNP)
PITG_00580	predicted protein	NO	No	NA	NA	GSR	0	0	0	0	0	N/A (no syn. SNP)
PITG_00581	hypothetical protein	NO	No	NA	NA	GSR	0	0	0	0	0	N/A (no syn. SNP)
PITG_00582	secreted RxLR effector peptide, putative	YES	No	RXLR	RxLRsng212	GSR	0	0	0	0	0	N/A (no syn. SNP)
PITG_00584	predicted protein	NO	Yes	NA	NA	GDR	0	0	0	0	0	N/A (no syn. SNP)
PITG_00585	conserved hypothetical protein	NO	No	NA	NA	InBtw	0	0	0	0	0	N/A (no syn. SNP)
PITG_00586	predicted protein	NO	No	NA	NA	GSR	0	0	0	0	0	N/A (no syn. SNP)
PITG_00587	hypothetical protein	NO	No	NA	NA	InBtw	0	0	0	0	0	N/A (no syn. SNP)
PITG_00588	cysteine protease family C01A, putative	NO	Yes	NA	NA	GDR	3	1	2	0.0008	0.0044	0.1721
PITG_00589	hypothetical protein	NO	No	NA	NA	GDR	0	0	0	0	0	N/A (no syn. SNP)
PITG_00590	hypothetical protein	NO	Yes	NA	NA	GDR	0	0	0	0	0	N/A (no syn. SNP)
PITG_00591	conserved hypothetical protein	NO	No	NA	NA	GDR	0	0	0	0	0	N/A (no syn. SNP)
PITG_00592	hypothetical protein	NO	No	NA	NA	GDR	0	0	0	0	0	N/A (no syn. SNP)
PITG_00593	hypothetical protein	NO	No	NA	NA	GDR	0	0	0	0	0	N/A (no syn. SNP)
PITG_00594	conserved hypothetical protein	NO	Yes	NA	NA	GDR	0	0	0	0	0	N/A (no syn. SNP)
PITG_00595	conserved hypothetical protein	NO	Yes	NA	NA	GDR	0	0	0	0	0	N/A (no syn. SNP)
PITG_00596	predicted protein	NO	No	NA	NA	GDR	0	0	0	0	0	N/A (no syn. SNP)
PITG_00597	conserved hypothetical protein	NO	No	NA	NA	GDR	0	0	0	0	0	N/A (no syn. SNP)
PITG_00598	hypothetical protein, contains CRN-like motif, pseudogene	NO	No	NA	NA	InBtw	1	1	0	0.0016	0	N/A (no syn. SNP)
PITG_00599	predicted protein	no	No	NA	NA	InBtw	0	0	0	0	0	N/A (no syn. SNP)
PITG_00600	expressed protein, contains CRN-like motif	no	No	NA	NA	InBtw	0	0	0	0	0	N/A (no syn. SNP)
PITG_00601	expressed protein, contains CRN-like motif	NO	No	NA	NA	GSR	0	0	0	0	0	N/A (no syn. SNP)
PITG_00603	predicted protein	NO	No	NA	NA	GSR	0	0	0	0	0	N/A (no syn. SNP)
PITG_00605	predicted protein	NO	No	NA	NA	GSR	0	0	0	0	0	N/A (no syn. SNP)
PITG_00607	predicted protein	NO	No	NA	NA	InBtw	0	0	0	0	0	N/A (no syn. SNP)
PITG_00608	predicted protein	NO	No	NA	NA	InBtw	0	0	0	0	0	N/A (no syn. SNP)
PITG_00610	hypothetical protein	no	No	NA	NA	InBtw	0	0	0	0	0	N/A (no syn. SNP)
PITG_00611	hypothetical protein, contains CRN-like motif	no	No	NA	NA	GDR	2	2	0	0.0074	0	N/A (no syn. SNP)
PITG_00612	predicted protein	NO	No	NA	NA	InBtw	0	0	0	0	0	N/A (no syn. SNP)
PITG_00613	26S protease regulatory subunit 8	NO	Yes	NA	NA	InBtw	2	0	2	0	0.008	0
PITG_00614	conserved hypothetical protein	NO	Yes	NA	NA	GDR	0	0	0	0	0	N/A (no syn. SNP)
PITG_00615	predicted protein	NO	No	NA	NA	InBtw	5	1	4	0.0011	0.0106	0.1062
PITG_00616	Phospholipase?D,Pi-sPLD-like-2	YES	No	NA	NA	GSR	1	1	0	0.0008	0	N/A (no syn. SNP)
PITG_00617	Phospholipase?D,Pi-sPLD-like-5	YES	No	NA	NA	InBtw	2	0	2	0	0.0041	0
PITG_00618	predicted protein	NO	No	NA	NA	GDR	0	0	0	0	0	N/A (no syn. SNP)
PITG_00619	secreted RxLR effector peptide, putative	YES	No	RXLR	RxLRfam14	GDR	4	3	1	0.01	0.0097	1.0312
PITG_00620	conserved hypothetical protein	NO	Yes	NA	NA	GDR	7	3	4	0.0014	0.0057	0.2498
PITG_00621	predicted protein	NO	No	NA	NA	GDR	1	0	1	0	0.0034	0
PITG_00622	conserved hypothetical protein	NO	Yes	NA	NA	GDR	0	0	0	0	0	N/A (no syn. SNP)
PITG_00623	conserved hypothetical protein	NO	Yes	NA	NA	GDR	0	0	0	0	0	N/A (no syn. SNP)
PITG_00624	predicted protein	NO	No	NA	NA	GDR	0	0	0	0	0	N/A (no syn. SNP)
PITG_00625	hypothetical protein	NO	Yes	NA	NA	GDR	0	0	0	0	0	N/A (no syn. SNP)
PITG_00626	hypothetical protein	NO	Yes	NA	NA	GDR	0	0	0	0	0	N/A (no syn. SNP)
PITG_00627	hypothetical protein	NO	Yes	NA	NA	GDR	0	0	0	0	0	N/A (no syn. SNP)
PITG_00628	hypothetical protein	NO	No	NA	NA	GDR	0	0	0	0	0	N/A (no syn. SNP)
PITG_00629	conserved hypothetical protein	NO	Yes	NA	NA	GDR	5	1	4	0.0009	0.0089	0.0952
PITG_00630	hypothetical protein	NO	No	NA	NA	GDR	1	1	0	0.0003	0	N/A (no syn. SNP)
PITG_00631	conserved hypothetical protein	NO	Yes	NA	NA	GDR	0	0	0	0	0	N/A (no syn. SNP)
PITG_00632	putative oligosaccharyl transferase STT3 subunit	NO	Yes	NA	NA	GDR	1	0	1	0	0.0017	0
PITG_00633	threonine protease family T01A, putative	NO	Yes	NA	NA	GDR	0	0	0	0	0	N/A (no syn. SNP)
PITG_00634	predicted protein	NO	Yes	NA	NA	GDR	1	0	1	0	0.0014	0
PITG_00635	Ryanodine-Inositol 1,4,5-triphosphate Receptor Ca2 Channel (RIR-CaC) Family	NO	Yes	NA	NA	GDR	3	2	1	0.0007	0.001	0.6641
PITG_00636	metalloprotease family M38, putative	NO	Yes	NA	NA	GDR	0	0	0	0	0	N/A (no syn. SNP)
PITG_00637	hypothetical protein	NO	Yes	NA	NA	InBtw	0	0	0	0	0	N/A (no syn. SNP)
PITG_00640	protein kinase	NO	Yes	NA	NA	InBtw	0	0	0	0	0	N/A (no syn. SNP)
PITG_00641	hypothetical protein	NO	Yes	NA	NA	GDR	0	0	0	0	0	N/A (no syn. SNP)
PITG_00642	conserved hypothetical protein	NO	No	NA	NA	GDR	0	0	0	0	0	N/A (no syn. SNP)
PITG_00643	conserved hypothetical protein	NO	Yes	NA	NA	InBtw	0	0	0	0	0	N/A (no syn. SNP)
PITG_00644	predicted protein	NO	No	NA	NA	GSR	0	0	0	0	0	N/A (no syn. SNP)
PITG_00645	predicted protein	NO	No	NA	NA	GSR	0	0	0	0	0	N/A (no syn. SNP)
PITG_00646	ser/thr kinase	NO	Yes	NA	NA	InBtw	3	3	0	0.0019	0	N/A (no syn. SNP)
PITG_00647	conserved hypothetical protein	NO	Yes	NA	NA	InBtw	6	1	5	0.0007	0.0088	0.0769
PITG_00648	conserved hypothetical protein	NO	Yes	NA	NA	InBtw	0	0	0	0	0	N/A (no syn. SNP)
PITG_00649	conserved hypothetical protein	NO	Yes	NA	NA	InBtw	0	0	0	0	0	N/A (no syn. SNP)
PITG_00651	hypothetical protein	NO	Yes	NA	NA	InBtw	0	0	0	0	0	N/A (no syn. SNP)
PITG_00652	CorA Metal Ion Transporter (MIT) Family	NO	Yes	NA	NA	GDR	0	0	0	0	0	N/A (no syn. SNP)
PITG_00653	predicted protein	NO	No	NA	NA	GDR	0	0	0	0	0	N/A (no syn. SNP)
PITG_00654	conserved hypothetical protein	NO	Yes	NA	NA	GDR	0	0	0	0	0	N/A (no syn. SNP)
PITG_00655	hypothetical protein	NO	No	NA	NA	GDR	0	0	0	0	0	N/A (no syn. SNP)
PITG_00656	conserved hypothetical protein	NO	Yes	NA	NA	InBtw	0	0	0	0	0	N/A (no syn. SNP)
PITG_00657	predicted protein	NO	Yes	NA	NA	InBtw	0	0	0	0	0	N/A (no syn. SNP)
PITG_00658	hypothetical protein	NO	No	NA	NA	GDR	0	0	0	0	0	N/A (no syn. SNP)
PITG_00659	predicted protein	NO	Yes	NA	NA	GDR	1	0	1	0	0.0019	0
PITG_00660	predicted protein	NO	Yes	NA	NA	GDR	2	1	1	0.0003	0.0006	0.4372
PITG_00661	homospermidine synthase 2	NO	Yes	NA	NA	GDR	0	0	0	0	0	N/A (no syn. SNP)
PITG_00662	hypothetical protein	NO	Yes	NA	NA	GDR	3	2	1	0.0009	0.0004	2.1019
PITG_00663	conserved hypothetical protein	NO	Yes	NA	NA	GDR	0	0	0	0	0	N/A (no syn. SNP)
PITG_00664	conserved hypothetical protein	NO	Yes	NA	NA	GDR	3	0	3	0	0.0034	0
PITG_00665	hypothetical protein	NO	No	NA	NA	GDR	0	0	0	0	0	N/A (no syn. SNP)
PITG_00666	conserved hypothetical protein	NO	Yes	NA	NA	InBtw	0	0	0	0	0	N/A (no syn. SNP)
PITG_00668	hypothetical protein	NO	Yes	NA	NA	GSR	0	0	0	0	0	N/A (no syn. SNP)
PITG_00669	hypothetical protein	NO	Yes	NA	NA	InBtw	0	0	0	0	0	N/A (no syn. SNP)
PITG_00670	predicted protein	NO	Yes	NA	NA	GDR	0	0	0	0	0	N/A (no syn. SNP)
PITG_00671	predicted protein	NO	No	NA	NA	GDR	0	0	0	0	0	N/A (no syn. SNP)
PITG_00672	hypothetical protein	NO	Yes	NA	NA	InBtw	2	2	0	0.0012	0	N/A (no syn. SNP)
PITG_00673	hypothetical protein similar to carbonic anhydrase	NO	No	NA	NA	InBtw	4	4	0	0.0048	0	N/A (no syn. SNP)
PITG_00674	conserved hypothetical protein	NO	No	NA	NA	GDR	1	0	1	0	0.0042	0
PITG_00675	hypothetical protein	NO	No	NA	NA	InBtw	8	4	4	0.002	0.0061	0.3385
PITG_00676	transcription factor	NO	Yes	NA	NA	GSR	1	0	1	0	0.0022	0
PITG_00679	predicted protein	NO	No	NA	NA	GSR	0	0	0	0	0	N/A (no syn. SNP)
PITG_00680	hypothetical protein	NO	No	NA	NA	InBtw	0	0	0	0	0	N/A (no syn. SNP)
PITG_00681	Rab1 family GTPase, putative	NO	Yes	NA	NA	GDR	0	0	0	0	0	N/A (no syn. SNP)
PITG_00682	hypothetical protein similar to carbonic anhydrase family protein	NO	Yes	NA	NA	GDR	0	0	0	0	0	N/A (no syn. SNP)
PITG_00683	hypothetical protein	NO	Yes	NA	NA	InBtw	0	0	0	0	0	N/A (no syn. SNP)
PITG_00684	predicted protein	NO	No	NA	NA	InBtw	0	0	0	0	0	N/A (no syn. SNP)
PITG_00685	hypothetical protein	NO	Yes	NA	NA	InBtw	1	0	1	0	0.0078	0
PITG_00686	conserved hypothetical protein	NO	Yes	NA	NA	InBtw	7	4	3	0.0017	0.003	0.5648
PITG_00687	serine protease family S09X, putative	NO	Yes	NA	NA	GDR	7	2	5	0.0018	0.0156	0.1168
PITG_00688	conserved hypothetical protein	NO	Yes	NA	NA	GDR	10	3	7	0.0029	0.0201	0.1457
PITG_00689	Mitochondrial Carrier (MC) Family	NO	Yes	NA	NA	InBtw	0	0	0	0	0	N/A (no syn. SNP)
PITG_00690	conserved hypothetical protein	NO	No	NA	NA	GSR	0	0	0	0	0	N/A (no syn. SNP)
PITG_00691	serine protease family S08A, putative	NO	Yes	NA	NA	InBtw	0	0	0	0	0	N/A (no syn. SNP)
PITG_00692	hypothetical protein similar to xenobiotic reductase B	NO	Yes	NA	NA	GDR	0	0	0	0	0	N/A (no syn. SNP)
PITG_00693	P-type ATPase (P-ATPase) Superfamily	NO	Yes	NA	NA	GDR	0	0	0	0	0	N/A (no syn. SNP)
PITG_00694	Sulfate Permease (SulP) Family	NO	Yes	NA	NA	GDR	0	0	0	0	0	N/A (no syn. SNP)
PITG_00695	conserved hypothetical protein	NO	Yes	NA	NA	GDR	0	0	0	0	0	N/A (no syn. SNP)
PITG_00696	predicted protein	NO	No	NA	NA	GDR	0	0	0	0	0	N/A (no syn. SNP)
PITG_00697	hypothetical protein	NO	No	NA	NA	GDR	0	0	0	0	0	N/A (no syn. SNP)
PITG_00698	hypothetical protein	NO	No	NA	NA	GDR	4	4	0	0.0114	0	N/A (no syn. SNP)
PITG_00699	conserved hypothetical protein	NO	Yes	NA	NA	GDR	0	0	0	0	0	N/A (no syn. SNP)
PITG_00700	predicted protein	NO	No	NA	NA	GDR	0	0	0	0	0	N/A (no syn. SNP)
PITG_00701	conserved hypothetical protein	NO	Yes	NA	NA	GDR	0	0	0	0	0	N/A (no syn. SNP)
PITG_00702	hypothetical protein	NO	No	NA	NA	GDR	0	0	0	0	0	N/A (no syn. SNP)
PITG_00703	2,4-dienoyl-CoA reductase	NO	No	NA	NA	GDR	0	0	0	0	0	N/A (no syn. SNP)
PITG_00704	conserved hypothetical protein	NO	Yes	NA	NA	GDR	1	0	1	0	0.0038	0
PITG_00705	conserved hypothetical protein	NO	Yes	NA	NA	GDR	0	0	0	0	0	N/A (no syn. SNP)
PITG_00706	conserved hypothetical protein	NO	Yes	NA	NA	GDR	0	0	0	0	0	N/A (no syn. SNP)
PITG_00707	secreted RxLR effector peptide, putative	YES	No	RXLR	RxLRfam107	GDR	0	0	0	0	0	N/A (no syn. SNP)
PITG_00708	hypothetical protein	NO	Yes	NA	NA	GDR	0	0	0	0	0	N/A (no syn. SNP)
PITG_00709	hypothetical protein	NO	Yes	NA	NA	GDR	0	0	0	0	0	N/A (no syn. SNP)
PITG_00710	conserved hypothetical protein	NO	No	NA	NA	GDR	0	0	0	0	0	N/A (no syn. SNP)
PITG_00711	conserved hypothetical protein	NO	No	NA	NA	GDR	1	1	0	0.0015	0	N/A (no syn. SNP)
PITG_00712	conserved hypothetical protein	NO	No	NA	NA	InBtw	0	0	0	0	0	N/A (no syn. SNP)
PITG_00713	Major Facilitator Superfamily (MFS)	NO	No	NA	NA	InBtw	0	0	0	0	0	N/A (no syn. SNP)
PITG_00714	conserved hypothetical protein	NO	Yes	NA	NA	GDR	0	0	0	0	0	N/A (no syn. SNP)
PITG_00715	conserved hypothetical protein	NO	No	NA	NA	InBtw	0	0	0	0	0	N/A (no syn. SNP)
PITG_00716	conserved hypothetical protein	NO	No	NA	NA	InBtw	0	0	0	0	0	N/A (no syn. SNP)
PITG_00717	Myosin protein	NO	Yes	NA	NA	GDR	1	0	1	0	0.0005	0
PITG_00718	conserved hypothetical protein	NO	Yes	NA	NA	GDR	1	0	1	0	0.0034	0
PITG_00719	acetyl-coenzyme A synthetase	NO	No	NA	NA	GDR	0	0	0	0	0	N/A (no syn. SNP)
PITG_00720	acetyl-coenzyme A synthetase	NO	No	NA	NA	GDR	3	1	2	0.0006	0.0036	0.1606
PITG_00721	acetyl-coenzyme A synthetase	NO	No	NA	NA	InBtw	0	0	0	0	0	N/A (no syn. SNP)
PITG_00722	conserved hypothetical protein	no	Yes	NA	NA	GSR	2	2	0	0.0025	0	N/A (no syn. SNP)
PITG_00723	predicted protein	NO	No	NA	NA	InBtw	1	1	0	0.0045	0	N/A (no syn. SNP)
PITG_00724	predicted protein	NO	Yes	NA	NA	GDR	1	1	0	0.0046	0	N/A (no syn. SNP)
PITG_00725	conserved hypothetical protein	NO	Yes	NA	NA	GDR	8	6	2	0.0022	0.0023	0.9788
PITG_00726	hypothetical protein	NO	Yes	NA	NA	InBtw	4	1	3	0.0024	0.0223	0.11
PITG_00728	hypothetical protein	NO	No	NA	NA	GSR	0	0	0	0	0	N/A (no syn. SNP)
PITG_00729	predicted protein	NO	No	NA	NA	GSR	2	1	1	0.0038	0.0091	0.414
PITG_00730	predicted protein	NO	No	NA	NA	InBtw	0	0	0	0	0	N/A (no syn. SNP)
PITG_00731	Folate-Biopterin Transporter (FBT) Family	NO	Yes	NA	NA	GDR	2	0	2	0	0.0044	0
PITG_00732	phosphatidylinositol kinase (PIK-K)	NO	Yes	NA	NA	GDR	3	1	2	0.0004	0.0017	0.2094
PITG_00733	aspartyl protease family A22B, putative	NO	No	NA	NA	GDR	0	0	0	0	0	N/A (no syn. SNP)
PITG_00734	conserved hypothetical protein	NO	Yes	NA	NA	GDR	0	0	0	0	0	N/A (no syn. SNP)
PITG_00735	predicted protein	NO	No	NA	NA	InBtw	0	0	0	0	0	N/A (no syn. SNP)
PITG_00737	hypothetical protein	NO	No	NA	NA	GSR	5	5	0	0.0104	0	N/A (no syn. SNP)
PITG_00739	predicted protein	NO	No	NA	NA	GSR	0	0	0	0	0	N/A (no syn. SNP)
PITG_00740	hypothetical protein	NO	No	NA	NA	GSR	0	0	0	0	0	N/A (no syn. SNP)
PITG_00741	predicted protein	NO	No	NA	NA	GSR	0	0	0	0	0	N/A (no syn. SNP)
PITG_00742	predicted protein	NO	No	NA	NA	InBtw	0	0	0	0	0	N/A (no syn. SNP)
PITG_00743	conserved hypothetical protein	NO	No	NA	NA	InBtw	1	1	0	0.001	0	N/A (no syn. SNP)
PITG_00744	predicted protein	NO	No	NA	NA	InBtw	0	0	0	0	0	N/A (no syn. SNP)
PITG_00745	conserved hypothetical protein	NO	No	NA	NA	InBtw	0	0	0	0	0	N/A (no syn. SNP)
PITG_00746	conserved hypothetical protein	NO	Yes	NA	NA	InBtw	0	0	0	0	0	N/A (no syn. SNP)
PITG_00747	hydroxymethylglutaryl-CoA lyase, mitochondrial precursor	NO	Yes	NA	NA	GDR	3	3	0	0.0025	0	N/A (no syn. SNP)
PITG_00748	hypothetical protein	NO	Yes	NA	NA	InBtw	1	0	1	0	0.0006	0
PITG_00750	Zinc (Zn2 )-Iron (Fe2 ) Permease (ZIP) Family	NO	No	NA	NA	GSR	0	0	0	0	0	N/A (no syn. SNP)
PITG_00751	conserved hypothetical protein	no	No	NA	NA	GSR	1	1	0	0.0031	0	N/A (no syn. SNP)
PITG_00752	predicted protein	NO	No	NA	NA	GSR	0	0	0	0	0	N/A (no syn. SNP)
PITG_00753	hypothetical protein	NO	No	NA	NA	InBtw	0	0	0	0	0	N/A (no syn. SNP)
PITG_00754	threonine protease family T03, putative	NO	Yes	NA	NA	GDR	1	1	0	0.0009	0	N/A (no syn. SNP)
PITG_00755	hypothetical protein	NO	No	NA	NA	GDR	0	0	0	0	0	N/A (no syn. SNP)
PITG_00756	carboxypeptidase, putative	YES	Yes	enzyme, hydrolase	NA	GDR	0	0	0	0	0	N/A (no syn. SNP)
PITG_00757	threonine protease family T03, putative	NO	No	NA	NA	InBtw	2	2	0	0.0018	0	N/A (no syn. SNP)
PITG_00758	predicted protein	NO	No	NA	NA	GSR	0	0	0	0	0	N/A (no syn. SNP)
PITG_00760	predicted protein	NO	No	NA	NA	GSR	0	0	0	0	0	N/A (no syn. SNP)
PITG_00761	ser/thr kinase	NO	Yes	NA	NA	InBtw	2	2	0	0.0028	0	N/A (no syn. SNP)
PITG_00762	hypothetical protein	NO	Yes	NA	NA	GDR	0	0	0	0	0	N/A (no syn. SNP)
PITG_00763	hypothetical protein	NO	Yes	NA	NA	GDR	0	0	0	0	0	N/A (no syn. SNP)
PITG_00764	H - or Na -translocating F-type, V-type and A-type ATPase (F-ATPase) Superfamily	NO	Yes	NA	NA	GDR	5	2	3	0.002	0.008	0.2471
PITG_00765	flagellar adenylate kinase	NO	Yes	NA	NA	GDR	2	2	0	0.004	0	N/A (no syn. SNP)
PITG_00766	predicted protein	NO	Yes	NA	NA	InBtw	10	5	5	0.0035	0.012	0.2895
PITG_00767	predicted protein	NO	No	NA	NA	GSR	6	4	2	0.0108	0.0175	0.6194
PITG_00770	hypothetical protein	NO	Yes	NA	NA	GDR	10	2	8	0.001	0.0113	0.0866
PITG_00771	predicted protein	NO	No	NA	NA	GDR	0	0	0	0	0	N/A (no syn. SNP)
PITG_00772	Major Facilitator Superfamily (MFS)	NO	Yes	NA	NA	InBtw	0	0	0	0	0	N/A (no syn. SNP)
PITG_00773	Major Facilitator Superfamily (MFS)	NO	No	NA	NA	GSR	2	0	2	0	0.0097	0
PITG_00774	secreted RxLR effector peptide, putative	YES	No	RXLR	RxLRsng199	GSR	0	0	0	0	0	N/A (no syn. SNP)
PITG_00776	Major Facilitator Superfamily (MFS)	NO	No	NA	NA	GSR	0	0	0	0	0	N/A (no syn. SNP)
PITG_00777	predicted protein	NO	No	NA	NA	GSR	0	0	0	0	0	N/A (no syn. SNP)
PITG_00778	hypothetical protein	NO	Yes	NA	NA	GSR	0	0	0	0	0	N/A (no syn. SNP)
PITG_00782	predicted protein	NO	Yes	NA	NA	InBtw	0	0	0	0	0	N/A (no syn. SNP)
PITG_00783	peptidyl-prolyl cis-trans isomerase 10 (PITT_00783)	NO	Yes	NA	NA	InBtw	1	1	0	0.0025	0	N/A (no syn. SNP)
PITG_00786	hypothetical protein	NO	Yes	NA	NA	InBtw	0	0	0	0	0	N/A (no syn. SNP)
PITG_00787	hypothetical protein similar to CRM1 protein (PITT_00787)	NO	Yes	NA	NA	InBtw	13	1	12	0.0004	0.0186	0.0209
PITG_00788	predicted protein	NO	No	NA	NA	InBtw	1	0	1	0	0.0103	0
PITG_00789	predicted protein	NO	No	NA	NA	GDR	5	5	0	0.0165	0	N/A (no syn. SNP)
PITG_00790	conserved hypothetical protein	NO	Yes	NA	NA	GDR	4	3	1	0.002	0.0017	1.1573
PITG_00791	DEAD/DEAH box RNA helicase, putative	NO	Yes	NA	NA	InBtw	1	0	1	0	0.0024	0
PITG_00792	hypothetical protein	NO	Yes	NA	NA	GSR	0	0	0	0	0	N/A (no syn. SNP)
PITG_00793	predicted protein	NO	No	NA	NA	GSR	0	0	0	0	0	N/A (no syn. SNP)
PITG_00794	predicted protein	NO	No	NA	NA	GSR	0	0	0	0	0	N/A (no syn. SNP)
PITG_00795	hypothetical protein	NO	Yes	NA	NA	InBtw	1	1	0	0.0028	0	N/A (no syn. SNP)
PITG_00796	hypothetical protein	NO	No	NA	NA	GDR	0	0	0	0	0	N/A (no syn. SNP)
PITG_00797	WD repeat protein 69	NO	Yes	NA	NA	InBtw	0	0	0	0	0	N/A (no syn. SNP)
PITG_00798	predicted protein	NO	No	NA	NA	GSR	3	1	2	0.0003	0.0018	0.1965
PITG_00799	Zinc (Zn2 )-Iron (Fe2 ) Permease (ZIP) Family	NO	No	NA	NA	GSR	1	0	1	0	0.0046	0
PITG_00800	predicted protein	NO	No	NA	NA	GSR	4	4	0	0.0064	0	N/A (no syn. SNP)
PITG_00804	T-complex protein 1 subunit delta	NO	Yes	NA	NA	InBtw	0	0	0	0	0	N/A (no syn. SNP)
PITG_00805	carbohydrate-binding protein, putative	YES	Yes	NA	NA	GDR	0	0	0	0	0	N/A (no syn. SNP)
PITG_00806	conserved hypothetical protein	NO	No	NA	NA	InBtw	3	0	3	0	0.0187	0
PITG_00807	hypothetical protein	NO	No	NA	NA	GSR	1	0	1	0	0.0066	0
PITG_00808	conserved hypothetical protein	NO	No	NA	NA	InBtw	2	2	0	0.0038	0	N/A (no syn. SNP)
PITG_00809	hypothetical protein	NO	No	NA	NA	InBtw	0	0	0	0	0	N/A (no syn. SNP)
PITG_00810	predicted protein	NO	No	NA	NA	GSR	1	1	0	0.0029	0	N/A (no syn. SNP)
PITG_00811	predicted protein	NO	No	NA	NA	GSR	0	0	0	0	0	N/A (no syn. SNP)
PITG_00813	predicted protein	NO	No	NA	NA	GSR	0	0	0	0	0	N/A (no syn. SNP)
PITG_00814	predicted protein	NO	No	NA	NA	GSR	0	0	0	0	0	N/A (no syn. SNP)
PITG_00816	predicted protein	NO	No	NA	NA	GSR	0	0	0	0	0	N/A (no syn. SNP)
PITG_00818	predicted protein	NO	No	NA	NA	InBtw	0	0	0	0	0	N/A (no syn. SNP)
PITG_00819	predicted protein	NO	No	NA	NA	GDR	0	0	0	0	0	N/A (no syn. SNP)
PITG_00820	hypothetical protein	NO	No	NA	NA	GDR	0	0	0	0	0	N/A (no syn. SNP)
PITG_00821	secreted RxLR effector peptide, putative	YES	No	RXLR	RxLRfam108	InBtw	0	0	0	0	0	N/A (no syn. SNP)
PITG_00827	prohibitin	NO	Yes	NA	NA	InBtw	0	0	0	0	0	N/A (no syn. SNP)
PITG_00828	phosphatidylinositol kinase (PIK-5)	NO	Yes	NA	NA	GDR	3	2	1	0.0003	0.0004	0.6949
PITG_00829	predicted protein	NO	No	NA	NA	GDR	0	0	0	0	0	N/A (no syn. SNP)
PITG_00830	predicted protein	NO	No	NA	NA	GDR	0	0	0	0	0	N/A (no syn. SNP)
PITG_00831	Phosphate:Na Symporter (PNaS) Family	NO	Yes	NA	NA	InBtw	4	3	1	0.0025	0.0028	0.9167
PITG_00832	predicted protein	NO	No	NA	NA	GSR	0	0	0	0	0	N/A (no syn. SNP)
PITG_00833	hypothetical protein	NO	No	NA	NA	InBtw	4	4	0	0.0083	0	N/A (no syn. SNP)
PITG_00834	hypothetical protein	NO	No	NA	NA	InBtw	0	0	0	0	0	N/A (no syn. SNP)
PITG_00839	hypothetical protein	NO	No	NA	NA	InBtw	0	0	0	0	0	N/A (no syn. SNP)
PITG_00840	predicted protein	NO	No	NA	NA	GDR	0	0	0	0	0	N/A (no syn. SNP)
PITG_00841	predicted protein	NO	No	NA	NA	GDR	0	0	0	0	0	N/A (no syn. SNP)
PITG_00842	hypothetical protein similar to copine	NO	No	NA	NA	GDR	1	1	0	0.002	0	N/A (no syn. SNP)
PITG_00843	conserved hypothetical protein	YES	Yes	NA	NA	GDR	0	0	0	0	0	N/A (no syn. SNP)
PITG_00844	hypothetical protein similar to copine	NO	Yes	NA	NA	GDR	1	0	1	0	0.0045	0
PITG_00845	conserved hypothetical protein	NO	Yes	NA	NA	GDR	0	0	0	0	0	N/A (no syn. SNP)
PITG_00846	conserved hypothetical protein	NO	Yes	NA	NA	InBtw	0	0	0	0	0	N/A (no syn. SNP)
PITG_00847	predicted protein	NO	No	NA	NA	GSR	0	0	0	0	0	N/A (no syn. SNP)
PITG_00848	hypothetical protein	NO	No	NA	NA	GSR	0	0	0	0	0	N/A (no syn. SNP)
PITG_00849	predicted protein	NO	No	NA	NA	InBtw	0	0	0	0	0	N/A (no syn. SNP)
PITG_00850	hypothetical protein similar to thioredoxin peroxidase	NO	Yes	NA	NA	GDR	0	0	0	0	0	N/A (no syn. SNP)
PITG_00851	hypothetical protein	NO	Yes	NA	NA	GDR	0	0	0	0	0	N/A (no syn. SNP)
PITG_00852	hypothetical protein	NO	No	NA	NA	GDR	0	0	0	0	0	N/A (no syn. SNP)
PITG_00853	predicted protein	NO	Yes	NA	NA	GDR	0	0	0	0	0	N/A (no syn. SNP)
PITG_00854	hypothetical protein	NO	Yes	NA	NA	GDR	0	0	0	0	0	N/A (no syn. SNP)
PITG_00855	hypothetical protein	NO	Yes	NA	NA	GDR	0	0	0	0	0	N/A (no syn. SNP)
PITG_00856	hypothetical protein	NO	No	NA	NA	GDR	0	0	0	0	0	N/A (no syn. SNP)
PITG_00857	conserved hypothetical protein	NO	Yes	NA	NA	GDR	0	0	0	0	0	N/A (no syn. SNP)
PITG_00858	serine/threonine protein kinase	NO	Yes	NA	NA	GDR	5	0	5	0	0.007	0
PITG_00859	predicted protein	NO	No	NA	NA	GDR	0	0	0	0	0	N/A (no syn. SNP)
PITG_00860	hypothetical protein similar to kinesin	NO	Yes	NA	NA	InBtw	6	0	6	0	0.0134	0
PITG_00861	hypothetical protein	NO	Yes	NA	NA	InBtw	6	4	2	0.0044	0.0067	0.6632
PITG_00862	predicted protein	NO	No	NA	NA	GDR	1	1	0	0.0075	0	N/A (no syn. SNP)
PITG_00863	DEAD/DEAH box RNA helicase, putative	NO	Yes	NA	NA	GDR	0	0	0	0	0	N/A (no syn. SNP)
PITG_00864	predicted protein	NO	Yes	NA	NA	InBtw	0	0	0	0	0	N/A (no syn. SNP)
PITG_00865	predicted protein	NO	No	NA	NA	GSR	0	0	0	0	0	N/A (no syn. SNP)
PITG_00866	conserved hypothetical protein	NO	Yes	NA	NA	GSR	0	0	0	0	0	N/A (no syn. SNP)
PITG_00867	conserved hypothetical protein	NO	Yes	NA	NA	InBtw	2	0	2	0	0.0046	0
PITG_00868	conserved hypothetical protein	NO	Yes	NA	NA	GDR	16	5	11	0.0071	0.0408	0.1749
PITG_00869	conserved hypothetical protein	NO	No	NA	NA	GDR	8	6	2	0.0094	0.0076	1.2262
PITG_00870	conserved hypothetical protein	NO	No	NA	NA	InBtw	1	1	0	0.0014	0	N/A (no syn. SNP)
PITG_00871	conserved hypothetical protein	NO	Yes	NA	NA	GSR	0	0	0	0	0	N/A (no syn. SNP)
PITG_00872	pectin lyase, putative	YES	No	enzyme, lyase	NA	GSR	0	0	0	0	0	N/A (no syn. SNP)
PITG_00874	carbohydrate-binding protein, putative	YES	No	NA	NA	GSR	1	1	0	0.0008	0	N/A (no syn. SNP)
PITG_00875	hypothetical protein	NO	No	NA	NA	GSR	0	0	0	0	0	N/A (no syn. SNP)
PITG_00877	putative GPI anchor protein	YES	No	NA	NA	InBtw	1	1	0	0.0008	0	N/A (no syn. SNP)
PITG_00878	conserved hypothetical protein	NO	No	NA	NA	GDR	0	0	0	0	0	N/A (no syn. SNP)
PITG_00879	conserved hypothetical protein	NO	No	NA	NA	GDR	0	0	0	0	0	N/A (no syn. SNP)
PITG_00880	conserved hypothetical protein	NO	No	NA	NA	InBtw	0	0	0	0	0	N/A (no syn. SNP)
PITG_00881	predicted protein	NO	No	NA	NA	GSR	0	0	0	0	0	N/A (no syn. SNP)
PITG_00882	ATP-binding Cassette (ABC) Superfamily	NO	Yes	NA	NA	InBtw	26	11	15	0.0024	0.0105	0.2282
PITG_00883	hypothetical protein	NO	No	NA	NA	InBtw	2	0	2	0	0.0335	0
PITG_00884	hypothetical protein	NO	No	NA	NA	GDR	3	1	2	0.0041	0.0226	0.1827
PITG_00885	predicted protein	NO	Yes	NA	NA	GDR	2	1	1	0.0007	0.0016	0.4076
PITG_00886	conserved hypothetical protein	NO	No	NA	NA	GDR	3	3	0	0.0081	0	N/A (no syn. SNP)
PITG_00887	conserved hypothetical protein	NO	No	NA	NA	GDR	1	1	0	0.0009	0	N/A (no syn. SNP)
PITG_00888	hypothetical protein	NO	Yes	NA	NA	InBtw	0	0	0	0	0	N/A (no syn. SNP)
PITG_00889	hypothetical protein	NO	No	NA	NA	GSR	0	0	0	0	0	N/A (no syn. SNP)
PITG_00891	cleavage induced hypothetical protein	YES	No	NA	NA	InBtw	0	0	0	0	0	N/A (no syn. SNP)
PITG_00892	conserved hypothetical protein	YES	No	NA	NA	GDR	1	1	0	0.0035	0	N/A (no syn. SNP)
PITG_00893	conserved hypothetical protein	YES	No	NA	NA	InBtw	0	0	0	0	0	N/A (no syn. SNP)
PITG_00894	carbohydrate-binding protein, putative	NO	Yes	NA	NA	GSR	0	0	0	0	0	N/A (no syn. SNP)
PITG_00896	?phosphatidylinositol-4-phosphate?5-kinase?(Pi-PIPK-D9/GPCR-PIPK)	NO	Yes	NA	NA	InBtw	7	2	5	0.0008	0.0047	0.1605
PITG_00897	hypothetical protein	NO	No	NA	NA	GDR	2	2	0	0.0026	0	N/A (no syn. SNP)
PITG_00898	hypothetical protein	NO	No	NA	NA	GDR	2	2	0	0.0025	0	N/A (no syn. SNP)
PITG_00899	conserved hypothetical protein	NO	No	NA	NA	InBtw	0	0	0	0	0	N/A (no syn. SNP)
PITG_00903	conserved hypothetical protein	NO	No	NA	NA	GSR	0	0	0	0	0	N/A (no syn. SNP)
PITG_00904	predicted protein	NO	No	NA	NA	GSR	0	0	0	0	0	N/A (no syn. SNP)
PITG_00905	predicted protein	NO	No	NA	NA	InBtw	0	0	0	0	0	N/A (no syn. SNP)
PITG_00906	Glycoside-Pentoside-Hexuronide (GPH):Cation Symporter Family	NO	No	NA	NA	InBtw	1	1	0	0.0011	0	N/A (no syn. SNP)
PITG_00907	Glycoside-Pentoside-Hexuronide (GPH):Cation Symporter Family	NO	No	NA	NA	GSR	0	0	0	0	0	N/A (no syn. SNP)
PITG_00908	Glycoside-Pentoside-Hexuronide (GPH):Cation Symporter Family	no	No	NA	NA	InBtw	0	0	0	0	0	N/A (no syn. SNP)
PITG_00909	conserved hypothetical protein	NO	Yes	NA	NA	GDR	0	0	0	0	0	N/A (no syn. SNP)
PITG_00910	conserved hypothetical protein	NO	No	NA	NA	GDR	0	0	0	0	0	N/A (no syn. SNP)
PITG_00911	hypothetical protein	NO	Yes	NA	NA	GDR	0	0	0	0	0	N/A (no syn. SNP)
PITG_00912	conserved hypothetical protein	NO	Yes	NA	NA	GDR	0	0	0	0	0	N/A (no syn. SNP)
PITG_00913	conserved hypothetical protein	NO	No	NA	NA	GDR	15	11	4	0.0197	0.0179	1.1036
PITG_00914	conserved hypothetical protein	NO	Yes	NA	NA	GDR	1	0	1	0	0.0129	0
PITG_00915	predicted protein	NO	No	NA	NA	GDR	1	0	1	0	0.0044	0
PITG_00916	hypothetical protein	NO	Yes	NA	NA	GDR	0	0	0	0	0	N/A (no syn. SNP)
PITG_00917	Glycoside-Pentoside-Hexuronide (GPH):Cation Symporter Family	NO	No	NA	NA	InBtw	1	1	0	0.0045	0	N/A (no syn. SNP)
PITG_00918	predicted protein	NO	No	NA	NA	InBtw	0	0	0	0	0	N/A (no syn. SNP)
PITG_00919	Glycoside-Pentoside-Hexuronide (GPH):Cation Symporter Family	NO	Yes	NA	NA	GDR	0	0	0	0	0	N/A (no syn. SNP)
PITG_00920	predicted protein	NO	No	NA	NA	InBtw	2	2	0	0.0029	0	N/A (no syn. SNP)
PITG_00921	phospholipase?D,Pi-PLD-like-1	NO	Yes	NA	NA	GSR	0	0	0	0	0	N/A (no syn. SNP)
PITG_00923	phospholipase?D, Pi-PLD-like-3	NO	Yes	NA	NA	GSR	0	0	0	0	0	N/A (no syn. SNP)
PITG_00925	predicted protein	NO	No	NA	NA	GSR	0	0	0	0	0	N/A (no syn. SNP)
PITG_00926	cleavage induced hypothetical protein (PITT_00926)	NO	No	NA	NA	InBtw	0	0	0	0	0	N/A (no syn. SNP)
PITG_00927	conserved hypothetical protein	NO	Yes	NA	NA	InBtw	0	0	0	0	0	N/A (no syn. SNP)
PITG_00928	predicted protein	NO	No	NA	NA	GSR	0	0	0	0	0	N/A (no syn. SNP)
PITG_00929	conserved hypothetical protein	NO	Yes	NA	NA	InBtw	0	0	0	0	0	N/A (no syn. SNP)
PITG_00930	hypothetical protein	NO	No	NA	NA	GDR	0	0	0	0	0	N/A (no syn. SNP)
PITG_00931	hypothetical protein	NO	Yes	NA	NA	GDR	2	2	0	0.0021	0	N/A (no syn. SNP)
PITG_00932	hypothetical protein	NO	Yes	NA	NA	GDR	0	0	0	0	0	N/A (no syn. SNP)
PITG_00933	predicted protein	NO	No	NA	NA	GDR	0	0	0	0	0	N/A (no syn. SNP)
PITG_00934	hypothetical protein	NO	No	NA	NA	GDR	0	0	0	0	0	N/A (no syn. SNP)
PITG_00935	Glycoside-Pentoside-Hexuronide (GPH):Cation Symporter Family	NO	Yes	NA	NA	GDR	0	0	0	0	0	N/A (no syn. SNP)
PITG_00936	hypothetical protein	NO	Yes	NA	NA	GDR	0	0	0	0	0	N/A (no syn. SNP)
PITG_00937	hypothetical protein	NO	No	NA	NA	GDR	0	0	0	0	0	N/A (no syn. SNP)
PITG_00938	conserved hypothetical protein	NO	Yes	NA	NA	GDR	5	1	4	0.0003	0.0028	0.0931
PITG_00939	hypothetical protein	NO	Yes	NA	NA	GDR	1	0	1	0	0.0017	0
PITG_00940	hypothetical protein	NO	Yes	NA	NA	GDR	2	1	1	0.001	0.0019	0.5414
PITG_00941	60S ribosomal protein L21-1	NO	Yes	NA	NA	GDR	0	0	0	0	0	N/A (no syn. SNP)
PITG_00942	hypothetical protein	NO	Yes	NA	NA	GDR	4	4	0	0.0034	0	N/A (no syn. SNP)
PITG_00943	hypothetical protein similar to pyridoxal phosphate binding	NO	Yes	NA	NA	InBtw	1	0	1	0	0.0059	0
PITG_00944	predicted protein	NO	Yes	NA	NA	InBtw	0	0	0	0	0	N/A (no syn. SNP)
PITG_00945	hypothetical protein	NO	Yes	NA	NA	GDR	0	0	0	0	0	N/A (no syn. SNP)
PITG_00946	conserved hypothetical protein	NO	No	NA	NA	GDR	0	0	0	0	0	N/A (no syn. SNP)
PITG_00947	hypothetical protein	NO	Yes	NA	NA	GDR	0	0	0	0	0	N/A (no syn. SNP)
PITG_00948	hypothetical protein	NO	No	NA	NA	InBtw	0	0	0	0	0	N/A (no syn. SNP)
PITG_00952	conserved hypothetical protein	NO	Yes	NA	NA	InBtw	0	0	0	0	0	N/A (no syn. SNP)
PITG_00953	trafficking protein particle complex subunit 6B	NO	Yes	NA	NA	GDR	0	0	0	0	0	N/A (no syn. SNP)
PITG_00954	hypothetical protein	NO	Yes	NA	NA	GDR	0	0	0	0	0	N/A (no syn. SNP)
PITG_00955	hypothetical protein	NO	No	NA	NA	InBtw	0	0	0	0	0	N/A (no syn. SNP)
PITG_00957	NPP1-like protein	NO	No	NLP	NA	InBtw	1	1	0	0.0016	0	N/A (no syn. SNP)
PITG_00958	degenerate transposon-related protein	no	No	NA	NA	InBtw	0	0	0	0	0	N/A (no syn. SNP)
PITG_00960	conserved hypothetical protein	NO	Yes	NA	NA	InBtw	0	0	0	0	0	N/A (no syn. SNP)
PITG_00961	conserved hypothetical protein	NO	No	NA	NA	GDR	0	0	0	0	0	N/A (no syn. SNP)
PITG_00962	hypothetical protein	NO	Yes	NA	NA	GDR	0	0	0	0	0	N/A (no syn. SNP)
PITG_00963	hypothetical protein	NO	No	NA	NA	GDR	0	0	0	0	0	N/A (no syn. SNP)
PITG_00964	hypothetical protein	NO	Yes	NA	NA	GDR	0	0	0	0	0	N/A (no syn. SNP)
PITG_00965	hypothetical protein	NO	Yes	NA	NA	GDR	0	0	0	0	0	N/A (no syn. SNP)
PITG_00966	predicted protein	NO	Yes	NA	NA	GDR	3	2	1	0.0006	0.0008	0.8202
PITG_00967	conserved hypothetical protein	NO	Yes	NA	NA	InBtw	0	0	0	0	0	N/A (no syn. SNP)
PITG_00968	predicted protein	NO	No	NA	NA	GSR	0	0	0	0	0	N/A (no syn. SNP)
PITG_00970	predicted protein	NO	No	NA	NA	InBtw	0	0	0	0	0	N/A (no syn. SNP)
PITG_00971	predicted protein	NO	No	NA	NA	GDR	0	0	0	0	0	N/A (no syn. SNP)
PITG_00972	glycoside hydrolase, putative	NO	No	NA	NA	GDR	1	0	1	0	0.0035	0
PITG_00973	conserved hypothetical protein	NO	Yes	NA	NA	GDR	0	0	0	0	0	N/A (no syn. SNP)
PITG_00974	hypothetical protein similar to Yip1 domain containing protein	NO	No	NA	NA	InBtw	0	0	0	0	0	N/A (no syn. SNP)
PITG_00977	predicted protein	NO	No	NA	NA	GSR	0	0	0	0	0	N/A (no syn. SNP)
PITG_00978	conserved hypothetical protein	YES	Yes	NA	NA	InBtw	0	0	0	0	0	N/A (no syn. SNP)
PITG_00979	hypothetical protein	NO	Yes	NA	NA	GDR	0	0	0	0	0	N/A (no syn. SNP)
PITG_00980	hypothetical protein	NO	Yes	NA	NA	GDR	0	0	0	0	0	N/A (no syn. SNP)
PITG_00981	hypothetical protein	NO	Yes	NA	NA	InBtw	0	0	0	0	0	N/A (no syn. SNP)
PITG_00982	hypothetical protein	NO	Yes	NA	NA	InBtw	1	1	0	0.0003	0	N/A (no syn. SNP)
PITG_00983	UDP-N-acetylglucosamine-peptide N-acetylglucosaminyltransferase 110 kDa subunit, putative	YES	Yes	enzyme, transferase	NA	GDR	4	2	2	0.0011	0.0008	1.3093
PITG_00984	conserved hypothetical protein	NO	Yes	NA	NA	GDR	0	0	0	0	0	N/A (no syn. SNP)
PITG_00985	predicted protein	NO	Yes	NA	NA	GDR	0	0	0	0	0	N/A (no syn. SNP)
PITG_00986	peroxiredoxin-4	YES	Yes	NA	NA	GDR	0	0	0	0	0	N/A (no syn. SNP)
PITG_00987	predicted protein	NO	No	NA	NA	GDR	0	0	0	0	0	N/A (no syn. SNP)
PITG_00988	conserved hypothetical protein	NO	No	NA	NA	InBtw	0	0	0	0	0	N/A (no syn. SNP)
PITG_00989	hypothetical protein	NO	Yes	NA	NA	InBtw	0	0	0	0	0	N/A (no syn. SNP)
PITG_00990	conserved hypothetical protein	NO	Yes	NA	NA	GDR	0	0	0	0	0	N/A (no syn. SNP)
PITG_00991	Amino Acid-Polyamine-Organocation (APC) Family	NO	No	NA	NA	InBtw	0	0	0	0	0	N/A (no syn. SNP)
PITG_00993	Amino Acid-Polyamine-Organocation (APC) Family	NO	No	NA	NA	InBtw	0	0	0	0	0	N/A (no syn. SNP)
PITG_00994	hypothetical protein	NO	Yes	NA	NA	GDR	0	0	0	0	0	N/A (no syn. SNP)
PITG_00995	hypothetical protein	NO	No	NA	NA	GDR	0	0	0	0	0	N/A (no syn. SNP)
PITG_00996	predicted protein	NO	No	NA	NA	GDR	0	0	0	0	0	N/A (no syn. SNP)
PITG_00997	hypothetical protein	NO	No	NA	NA	InBtw	0	0	0	0	0	N/A (no syn. SNP)
PITG_00998	dynein heavy chain	NO	No	NA	NA	GSR	0	0	0	0	0	N/A (no syn. SNP)
PITG_00999	tyr kinase	NO	Yes	NA	NA	InBtw	0	0	0	0	0	N/A (no syn. SNP)
PITG_01000	predicted protein	NO	No	NA	NA	GDR	0	0	0	0	0	N/A (no syn. SNP)
PITG_01001	hypothetical protein	NO	Yes	NA	NA	GDR	0	0	0	0	0	N/A (no syn. SNP)
PITG_01002	ser/thr kinase	NO	Yes	NA	NA	GDR	0	0	0	0	0	N/A (no syn. SNP)
PITG_01003	conserved hypothetical protein	NO	Yes	NA	NA	GDR	0	0	0	0	0	N/A (no syn. SNP)
PITG_01004	hypothetical protein	NO	No	NA	NA	GDR	0	0	0	0	0	N/A (no syn. SNP)
PITG_01005	conserved hypothetical protein	NO	Yes	NA	NA	GDR	0	0	0	0	0	N/A (no syn. SNP)
PITG_01006	ser/thr kinase	NO	No	NA	NA	InBtw	0	0	0	0	0	N/A (no syn. SNP)
PITG_01007	conserved hypothetical protein	NO	No	NA	NA	GSR	0	0	0	0	0	N/A (no syn. SNP)
PITG_01008	predicted protein	NO	No	NA	NA	InBtw	1	0	1	0	0.009	0
PITG_01009	hypothetical protein	NO	No	NA	NA	InBtw	0	0	0	0	0	N/A (no syn. SNP)
PITG_01010	predicted protein	NO	No	NA	NA	GSR	34	15	19	0.003	0.009	0.3292
PITG_01012	conserved hypothetical protein	NO	No	NA	NA	GSR	0	0	0	Error: err GetFreqs()	Error: err GetFreqs()	Error: err GetFreqs()
PITG_01013	conserved hypothetical protein	NO	No	NA	NA	GSR	0	0	0	0	0	N/A (no syn. SNP)
PITG_01015	protein kinase, putative, pseudogene	NO	No	NA	NA	GSR	0	0	0	0	0	N/A (no syn. SNP)
PITG_01016	protein kinase, putative	NO	No	NA	NA	GSR	0	0	0	0	0	N/A (no syn. SNP)
PITG_01017	protein kinase	NO	Yes	NA	NA	GSR	3	1	2	0.001	0.0053	0.1864
PITG_01019	predicted protein	NO	Yes	NA	NA	InBtw	0	0	0	0	0	N/A (no syn. SNP)
PITG_01020	predicted protein	NO	No	NA	NA	InBtw	0	0	0	0	0	N/A (no syn. SNP)
PITG_01022	predicted protein	NO	No	NA	NA	GSR	3	3	0	0.0099	0	N/A (no syn. SNP)
PITG_01023	conserved hypothetical protein	no	No	NA	NA	InBtw	0	0	0	0	0	N/A (no syn. SNP)
PITG_01024	conserved hypothetical protein	YES	No	NA	NA	GDR	0	0	0	0	0	N/A (no syn. SNP)
PITG_01025	hypothetical protein	NO	Yes	NA	NA	GDR	1	0	1	0	0.0017	0
PITG_01026	hypothetical protein	NO	No	NA	NA	InBtw	2	1	1	0.0008	0.0018	0.4558
PITG_01027	hypothetical protein	NO	Yes	NA	NA	GSR	0	0	0	0	0	N/A (no syn. SNP)
PITG_01028	predicted protein	NO	No	NA	NA	GSR	0	0	0	0	0	N/A (no syn. SNP)
PITG_01029	pectinesterase, putative	YES	No	enzyme, hydrolase	NA	GSR	0	0	0	0	0	N/A (no syn. SNP)
PITG_01030	conserved hypothetical protein	NO	Yes	NA	NA	InBtw	3	1	2	0.0009	0.0069	0.137
PITG_01031	conserved hypothetical protein	NO	Yes	NA	NA	InBtw	1	0	1	0	0.0019	0
PITG_01033	Cation Diffusion Facilitator (CDF) Family	NO	No	NA	NA	InBtw	0	0	0	0	0	N/A (no syn. SNP)
PITG_01034	Mitochondrial Carrier (MC) Family	NO	Yes	NA	NA	GDR	0	0	0	0	0	N/A (no syn. SNP)
PITG_01035	conserved hypothetical protein	NO	Yes	NA	NA	GDR	0	0	0	0	0	N/A (no syn. SNP)
PITG_01036	phenylalanyl-tRNA synthetase alpha chain	NO	Yes	NA	NA	InBtw	0	0	0	0	0	N/A (no syn. SNP)
PITG_01038	conserved hypothetical protein	NO	No	NA	NA	InBtw	0	0	0	0	0	N/A (no syn. SNP)
PITG_01039	conserved hypothetical protein	NO	Yes	NA	NA	GDR	0	0	0	0	0	N/A (no syn. SNP)
PITG_01040	hypothetical protein similar to rab28 protein	NO	Yes	NA	NA	GDR	0	0	0	0	0	N/A (no syn. SNP)
PITG_01041	hypothetical protein	NO	No	NA	NA	GDR	0	0	0	0	0	N/A (no syn. SNP)
PITG_01042	conserved hypothetical protein	NO	Yes	NA	NA	GDR	0	0	0	0	0	N/A (no syn. SNP)
PITG_01043	serine/threonine protein kinase	NO	Yes	NA	NA	GDR	3	2	1	0.0018	0.0032	0.5517
PITG_01044	conserved hypothetical protein	NO	Yes	NA	NA	GDR	1	0	1	0	0.001	0
PITG_01045	conserved hypothetical protein	NO	Yes	NA	NA	GDR	0	0	0	0	0	N/A (no syn. SNP)
PITG_01046	conserved hypothetical protein	NO	Yes	NA	NA	GDR	0	0	0	0	0	N/A (no syn. SNP)
PITG_01047	hypothetical protein	NO	Yes	NA	NA	InBtw	1	1	0	0.0007	0	N/A (no syn. SNP)
PITG_01048	hypothetical protein	NO	Yes	NA	NA	InBtw	0	0	0	0	0	N/A (no syn. SNP)
PITG_01049	conserved hypothetical protein	NO	Yes	NA	NA	InBtw	0	0	0	0	0	N/A (no syn. SNP)
PITG_01050	Amino Acid-Polyamine-Organocation (APC) Family	NO	Yes	NA	NA	InBtw	0	0	0	0	0	N/A (no syn. SNP)
PITG_01051	Amino Acid-Polyamine-Organocation (APC) Family	NO	No	NA	NA	GDR	0	0	0	0	0	N/A (no syn. SNP)
PITG_01052	conserved hypothetical protein	NO	Yes	NA	NA	GDR	0	0	0	0	0	N/A (no syn. SNP)
PITG_01053	Amino Acid-Polyamine-Organocation (APC) Family	NO	Yes	NA	NA	GDR	8	2	6	0.0016	0.0152	0.1031
PITG_01054	predicted protein	NO	Yes	NA	NA	GDR	1	1	0	0.0008	0	N/A (no syn. SNP)
PITG_01055	predicted protein	NO	Yes	NA	NA	GDR	3	1	2	0.0011	0.0049	0.2233
PITG_01056	conserved hypothetical protein	NO	Yes	NA	NA	GDR	1	0	1	0	0.0028	0
PITG_01057	hypothetical protein	NO	Yes	NA	NA	GDR	11	8	3	0.0019	0.0015	1.2698
PITG_01058	conserved hypothetical protein	YES	Yes	NA	NA	InBtw	19	10	9	0.0105	0.0299	0.3495
PITG_01060	conserved hypothetical protein	NO	No	NA	NA	InBtw	0	0	0	0	0	N/A (no syn. SNP)
PITG_01062	conserved hypothetical protein	NO	Yes	NA	NA	GDR	2	1	1	0.0011	0.0045	0.2383
PITG_01063	predicted protein	NO	Yes	NA	NA	GDR	8	5	3	0.0018	0.0028	0.6366
PITG_01064	hypothetical protein	NO	No	NA	NA	GDR	0	0	0	0	0	N/A (no syn. SNP)
PITG_01065	conserved hypothetical protein	NO	Yes	NA	NA	GDR	2	0	2	0	0.0042	0
PITG_01066	hypothetical protein similar to jumonji domain containing 5	NO	Yes	NA	NA	GDR	0	0	0	0	0	N/A (no syn. SNP)
PITG_01067	similar to Bardet-Biedl syndrome 7 protein	NO	Yes	NA	NA	InBtw	2	0	2	0	0.0033	0
PITG_01068	hypothetical protein	NO	Yes	NA	NA	InBtw	4	1	3	0.0014	0.0154	0.0928
PITG_01069	Ryanodine-Inositol 1,4,5-triphosphate Receptor Ca2 Channel (RIR-CaC) Family	NO	No	NA	NA	GDR	12	4	8	0.0006	0.0034	0.1844
PITG_01070	conserved hypothetical protein	NO	Yes	NA	NA	GDR	0	0	0	0	0	N/A (no syn. SNP)
PITG_01071	conserved hypothetical protein	YES	Yes	NA	NA	GDR	1	1	0	0.0016	0	N/A (no syn. SNP)
PITG_01072	5-methlytetrahydropteroyltriglutamate-homocysteine methyltransferease	NO	Yes	NA	NA	GDR	1	1	0	0.0005	0	N/A (no syn. SNP)
PITG_01073	hypothetical protein	NO	Yes	NA	NA	GDR	0	0	0	0	0	N/A (no syn. SNP)
PITG_01074	hypothetical protein	NO	Yes	NA	NA	GDR	0	0	0	0	0	N/A (no syn. SNP)
PITG_01075	predicted protein	NO	No	NA	NA	GDR	0	0	0	0	0	N/A (no syn. SNP)
PITG_01076	protein AFG2	NO	Yes	NA	NA	InBtw	1	1	0	0.0007	0	N/A (no syn. SNP)
PITG_01078	predicted protein	NO	No	NA	NA	InBtw	0	0	0	0	0	N/A (no syn. SNP)
PITG_01079	predicted protein	NO	No	NA	NA	GDR	0	0	0	0	0	N/A (no syn. SNP)
PITG_01080	predicted protein	NO	Yes	NA	NA	GDR	0	0	0	0	0	N/A (no syn. SNP)
PITG_01081	Drug/Metabolite Transporter (DMT) Superfamily	NO	Yes	NA	NA	GDR	0	0	0	0	0	N/A (no syn. SNP)
PITG_01082	conserved hypothetical protein	NO	Yes	NA	NA	InBtw	0	0	0	0	0	N/A (no syn. SNP)
PITG_01083	conserved hypothetical protein	NO	Yes	NA	NA	InBtw	0	0	0	0	0	N/A (no syn. SNP)
PITG_01084	predicted protein	NO	Yes	NA	NA	InBtw	0	0	0	0	0	N/A (no syn. SNP)
PITG_01085	hypothetical protein	NO	Yes	NA	NA	InBtw	0	0	0	0	0	N/A (no syn. SNP)
PITG_01086	hypothetical protein	NO	Yes	NA	NA	GDR	0	0	0	0	0	N/A (no syn. SNP)
PITG_01087	metalloprotease family M41, putative	NO	Yes	NA	NA	GSR	0	0	0	0	0	N/A (no syn. SNP)
PITG_01088	dynein heavy chain	NO	No	NA	NA	InBtw	1	1	0	0.0001	0	N/A (no syn. SNP)
PITG_01089	predicted protein	NO	No	NA	NA	GDR	0	0	0	0	0	N/A (no syn. SNP)
PITG_01090	conserved hypothetical protein	NO	Yes	NA	NA	InBtw	1	1	0	0.0022	0	N/A (no syn. SNP)
PITG_01091	aspartyl-tRNA synthetase	NO	No	NA	NA	InBtw	2	1	1	0.002	0.0073	0.2664
PITG_01092	conserved hypothetical protein	YES	Yes	NA	NA	InBtw	2	2	0	0.0016	0	N/A (no syn. SNP)
PITG_01094	hypothetical protein	NO	Yes	NA	NA	GSR	1	1	0	0.0014	0	N/A (no syn. SNP)
PITG_01096	ATP-binding Cassette (ABC) Superfamily	NO	No	NA	NA	InBtw	3	1	2	0.0005	0.0024	0.1987
PITG_01097	hypothetical protein	NO	Yes	NA	NA	GDR	13	5	8	0.001	0.0029	0.3469
PITG_01098	predicted protein	NO	No	NA	NA	GDR	0	0	0	0	0	N/A (no syn. SNP)
PITG_01099	elongator complex protein 3	NO	Yes	NA	NA	GDR	0	0	0	0	0	N/A (no syn. SNP)
PITG_01100	Major Intrinsic Protein (MIP) Family	NO	No	NA	NA	GDR	0	0	0	0	0	N/A (no syn. SNP)
PITG_01101	Major Intrinsic Protein (MIP) Family	NO	No	NA	NA	GDR	0	0	0	0	0	N/A (no syn. SNP)
PITG_01102	hypothetical protein	NO	Yes	NA	NA	GDR	0	0	0	0	0	N/A (no syn. SNP)
PITG_01103	phosphatidylinositol synthase (PIS) (PITT_01103)	NO	Yes	NA	NA	GDR	0	0	0	0	0	N/A (no syn. SNP)
PITG_01104	ubiquitin thioesterase otubain-like	no	Yes	NA	NA	InBtw	0	0	0	0	0	N/A (no syn. SNP)
PITG_01105	hypothetical protein	NO	No	NA	NA	GSR	1	0	1	0	0.0034	0
PITG_01106	predicted protein	NO	Yes	NA	NA	InBtw	6	4	2	0.0039	0.0045	0.8776
PITG_01107	predicted protein	NO	Yes	NA	NA	GDR	2	1	1	0.002	0.0045	0.44
PITG_01108	conserved hypothetical protein	NO	No	NA	NA	GDR	4	3	1	0.0031	0.0031	1.0138
PITG_01109	hypothetical protein	NO	Yes	NA	NA	GDR	6	3	3	0.0036	0.0111	0.3276
PITG_01110	hypothetical protein similar to flavin oxidoreductase/NADH oxidase	NO	Yes	NA	NA	GDR	1	0	1	0	0.0034	0
PITG_01111	hypothetical protein similar to N-ethylmaleimide reductase	NO	Yes	NA	NA	GDR	2	1	1	0.0012	0.0036	0.3204
PITG_01112	UDP-3-O-[3-hydroxymyristoyl] glucosamine N-acyltransferase	NO	Yes	NA	NA	GDR	0	0	0	0	0	N/A (no syn. SNP)
PITG_01113	hypothetical protein	NO	Yes	NA	NA	GDR	3	1	2	0.0013	0.0074	0.1792
PITG_01114	Mitochondrial Carrier (MC) Family	NO	Yes	NA	NA	InBtw	2	0	2	0	0.0075	0
PITG_01115	conserved hypothetical protein	NO	Yes	NA	NA	InBtw	5	3	2	0.0026	0.0041	0.6474
PITG_01116	hypothetical protein	NO	No	NA	NA	GDR	0	0	0	0	0	N/A (no syn. SNP)
PITG_01117	predicted protein	NO	No	NA	NA	GDR	0	0	0	0	0	N/A (no syn. SNP)
PITG_01118	predicted protein	NO	Yes	NA	NA	GDR	0	0	0	0	0	N/A (no syn. SNP)
PITG_01119	hypothetical protein	NO	No	NA	NA	GDR	0	0	0	0	0	N/A (no syn. SNP)
PITG_01120	hypothetical protein	NO	No	NA	NA	GDR	0	0	0	0	0	N/A (no syn. SNP)
PITG_01121	hypothetical protein similar to small GTP-binding protein domain	NO	Yes	NA	NA	InBtw	1	0	1	0	0.0024	0
PITG_01122	predicted protein	NO	No	NA	NA	GSR	1	1	0	0.0007	0	N/A (no syn. SNP)
PITG_01123	predicted protein	NO	Yes	NA	NA	InBtw	0	0	0	0	0	N/A (no syn. SNP)
PITG_01124	hypothetical protein	NO	Yes	NA	NA	GDR	0	0	0	0	0	N/A (no syn. SNP)
PITG_01125	Drug/Metabolite Transporter (DMT) Superfamily	NO	Yes	NA	NA	InBtw	0	0	0	0	0	N/A (no syn. SNP)
PITG_01127	hypothetical protein	NO	Yes	NA	NA	InBtw	0	0	0	0	0	N/A (no syn. SNP)
PITG_01128	conserved hypothetical protein	NO	Yes	NA	NA	GDR	0	0	0	0	0	N/A (no syn. SNP)
PITG_01129	predicted protein	NO	Yes	NA	NA	GDR	0	0	0	0	0	N/A (no syn. SNP)
PITG_01130	hypothetical protein	NO	No	NA	NA	InBtw	0	0	0	0	0	N/A (no syn. SNP)
PITG_01131	conserved hypothetical protein	YES	No	NA	NA	GSR	0	0	0	0	0	N/A (no syn. SNP)
PITG_01132	conserved hypothetical protein	YES	No	NA	NA	GSR	0	0	0	0	0	N/A (no syn. SNP)
PITG_01133	conserved hypothetical protein	YES	Yes	NA	NA	InBtw	0	0	0	0	0	N/A (no syn. SNP)
PITG_01134	hypothetical protein	NO	Yes	NA	NA	InBtw	0	0	0	0	0	N/A (no syn. SNP)
PITG_01135	predicted protein	NO	No	NA	NA	InBtw	0	0	0	0	0	N/A (no syn. SNP)
PITG_01136	conserved hypothetical protein	NO	No	NA	NA	InBtw	2	1	1	0.0005	0.001	0.4533
PITG_01137	predicted protein	NO	No	NA	NA	InBtw	0	0	0	0	0	N/A (no syn. SNP)
PITG_01138	glycoside hydrolase, putative	NO	Yes	NA	NA	GDR	0	0	0	0	0	N/A (no syn. SNP)
PITG_01139	conserved hypothetical protein	NO	Yes	NA	NA	InBtw	0	0	0	0	0	N/A (no syn. SNP)
PITG_01140	hypothetical protein	NO	No	NA	NA	GSR	0	0	0	0	0	N/A (no syn. SNP)
PITG_01142	protein kinase	NO	No	NA	NA	InBtw	0	0	0	0	0	N/A (no syn. SNP)
PITG_01143	hypothetical protein	NO	No	NA	NA	GDR	0	0	0	0	0	N/A (no syn. SNP)
PITG_01144	hypothetical protein	NO	Yes	NA	NA	InBtw	0	0	0	0	0	N/A (no syn. SNP)
PITG_01145	hypothetical protein	NO	No	NA	NA	InBtw	0	0	0	0	0	N/A (no syn. SNP)
PITG_01146	selenide	NO	Yes	NA	NA	InBtw	1	1	0	0.0012	0	N/A (no syn. SNP)
PITG_01147	conserved hypothetical protein	no	No	NA	NA	GSR	0	0	0	0	0	N/A (no syn. SNP)
PITG_01149	predicted protein	NO	No	NA	NA	GSR	0	0	0	0	0	N/A (no syn. SNP)
PITG_01151	predicted protein	NO	No	NA	NA	InBtw	0	0	0	0	0	N/A (no syn. SNP)
PITG_01152	hypothetical protein	NO	Yes	NA	NA	InBtw	0	0	0	0	0	N/A (no syn. SNP)
PITG_01153	hypothetical protein	NO	No	NA	NA	InBtw	2	1	1	0.0001	0.0003	0.4607
PITG_01154	conserved hypothetical protein	NO	Yes	NA	NA	GDR	0	0	0	0	0	N/A (no syn. SNP)
PITG_01155	predicted protein	NO	Yes	NA	NA	GDR	0	0	0	0	0	N/A (no syn. SNP)
PITG_01156	conserved hypothetical protein	NO	No	NA	NA	InBtw	0	0	0	0	0	N/A (no syn. SNP)
PITG_01157	conserved hypothetical protein	NO	No	NA	NA	InBtw	0	0	0	0	0	N/A (no syn. SNP)
PITG_01158	hypothetical protein	NO	No	NA	NA	InBtw	0	0	0	0	0	N/A (no syn. SNP)
PITG_01159	hypothetical protein	NO	No	NA	NA	Not	0	0	0	0	0	N/A (no syn. SNP)
PITG_01160	predicted protein	NO	No	NA	NA	Not	0	0	0	0	0	N/A (no syn. SNP)
PITG_01161	hypothetical protein, contains CRN-like motif	NO	No	NA	NA	GSR	0	0	0	0	0	N/A (no syn. SNP)
PITG_01162	predicted protein	NO	No	NA	NA	GSR	1	1	0	0.0034	0	N/A (no syn. SNP)
PITG_01163	Amino Acid-Polyamine-Organocation (APC) Family	NO	No	NA	NA	InBtw	0	0	0	0	0	N/A (no syn. SNP)
PITG_01164	carbohydrate-binding protein, putative	NO	Yes	NA	NA	GDR	0	0	0	0	0	N/A (no syn. SNP)
PITG_01165	conserved hypothetical protein	NO	No	NA	NA	GDR	0	0	0	0	0	N/A (no syn. SNP)
PITG_01166	conserved hypothetical protein	NO	Yes	NA	NA	GDR	0	0	0	0	0	N/A (no syn. SNP)
PITG_01167	predicted protein	NO	No	NA	NA	GDR	0	0	0	0	0	N/A (no syn. SNP)
PITG_01168	predicted protein	NO	No	NA	NA	GDR	0	0	0	0	0	N/A (no syn. SNP)
PITG_01169	hypothetical protein	NO	No	NA	NA	InBtw	0	0	0	0	0	N/A (no syn. SNP)
PITG_01170	Voltage-gated Ion Channel (VIC) Superfamily	NO	No	NA	NA	GDR	0	0	0	0	0	N/A (no syn. SNP)
PITG_01171	Type II (General) Secretory Pathway (IISP) Family	NO	Yes	NA	NA	GDR	0	0	0	0	0	N/A (no syn. SNP)
PITG_01172	methionine-R-sulfoxide reductase	NO	Yes	NA	NA	GDR	0	0	0	0	0	N/A (no syn. SNP)
PITG_01173	conserved hypothetical protein	NO	No	NA	NA	GDR	0	0	0	0	0	N/A (no syn. SNP)
PITG_01174	hypothetical protein	NO	Yes	NA	NA	InBtw	0	0	0	0	0	N/A (no syn. SNP)
PITG_01178	predicted protein	NO	No	NA	NA	GSR	0	0	0	0	0	N/A (no syn. SNP)
PITG_01180	cell division protein ftsZ	NO	Yes	NA	NA	GDR	0	0	0	0	0	N/A (no syn. SNP)
PITG_01181	Cleavage induced hypothetical protein	NO	Yes	NA	NA	InBtw	0	0	0	0	0	N/A (no syn. SNP)
PITG_01182	conserved hypothetical protein	NO	Yes	NA	NA	InBtw	0	0	0	0	0	N/A (no syn. SNP)
PITG_01183	predicted protein	NO	Yes	NA	NA	GDR	1	1	0	0.0006	0	N/A (no syn. SNP)
PITG_01184	conserved hypothetical protein	NO	Yes	NA	NA	GDR	0	0	0	0	0	N/A (no syn. SNP)
PITG_01185	hypothetical protein	NO	Yes	NA	NA	GDR	0	0	0	0	0	N/A (no syn. SNP)
PITG_01186	conserved hypothetical protein	NO	Yes	NA	NA	GDR	0	0	0	0	0	N/A (no syn. SNP)
PITG_01187	hypothetical protein	NO	No	NA	NA	GDR	0	0	0	0	0	N/A (no syn. SNP)
PITG_01188	conserved hypothetical protein	NO	Yes	NA	NA	InBtw	7	1	6	0.0007	0.0107	0.069
PITG_01189	hypothetical protein	NO	No	NA	NA	GSR	1	1	0	0.0018	0	N/A (no syn. SNP)
PITG_01190	predicted protein	NO	No	NA	NA	GSR	0	0	0	0	0	N/A (no syn. SNP)
PITG_01192	Voltage-gated Ion Channel (VIC) Superfamily	NO	Yes	NA	NA	InBtw	4	2	2	0.001	0.0028	0.3381
PITG_01193	conserved hypothetical protein	NO	Yes	NA	NA	InBtw	1	0	1	0	0.0015	0
PITG_01195	conserved hypothetical protein	NO	No	NA	NA	GSR	1	1	0	0.0007	0	N/A (no syn. SNP)
PITG_01196	predicted protein	NO	No	NA	NA	GSR	1	0	1	0	0.0115	0
PITG_01197	predicted protein	NO	No	NA	NA	GSR	0	0	0	0	0	N/A (no syn. SNP)
PITG_01198	predicted protein	NO	No	NA	NA	InBtw	0	0	0	0	0	N/A (no syn. SNP)
PITG_01199	conserved hypothetical protein	YES	No	NA	NA	GDR	0	0	0	0	0	N/A (no syn. SNP)
PITG_01200	conserved hypothetical protein	YES	No	NA	NA	GDR	0	0	0	0	0	N/A (no syn. SNP)
PITG_01201	conserved hypothetical protein	NO	Yes	NA	NA	InBtw	0	0	0	0	0	N/A (no syn. SNP)
PITG_01202	hypothetical protein	NO	No	NA	NA	GSR	0	0	0	0	0	N/A (no syn. SNP)
PITG_01203	serine/threonine protein kinase	NO	Yes	NA	NA	InBtw	0	0	0	0	0	N/A (no syn. SNP)
PITG_01204	hypothetical protein similar to DNA mismatch repair protein MLH1	NO	No	NA	NA	GDR	0	0	0	0	0	N/A (no syn. SNP)
PITG_01205	hypothetical protein	NO	No	NA	NA	GDR	0	0	0	0	0	N/A (no syn. SNP)
PITG_01206	metalloprotease family M24B, putative	NO	Yes	NA	NA	GDR	0	0	0	0	0	N/A (no syn. SNP)
PITG_01207	TGF-beta-inducible nuclear protein 1	NO	Yes	NA	NA	GDR	0	0	0	0	0	N/A (no syn. SNP)
PITG_01208	trifunctional enzyme subunit beta, mitochondrial precursor	NO	Yes	NA	NA	GDR	1	0	1	0	0.0029	0
PITG_01209	predicted protein	NO	Yes	NA	NA	GDR	0	0	0	0	0	N/A (no syn. SNP)
PITG_01210	Folate-Biopterin Transporter (FBT) Family	NO	Yes	NA	NA	GDR	0	0	0	0	0	N/A (no syn. SNP)
PITG_01211	predicted protein	NO	Yes	NA	NA	GDR	0	0	0	0	0	N/A (no syn. SNP)
PITG_01212	Folate-Biopterin Transporter (FBT) Family	NO	No	NA	NA	InBtw	0	0	0	0	0	N/A (no syn. SNP)
PITG_01214	hypothetical protein	NO	Yes	NA	NA	InBtw	0	0	0	0	0	N/A (no syn. SNP)
PITG_01215	hypothetical protein similar to pseudouridylate synthase	NO	No	NA	NA	GDR	0	0	0	0	0	N/A (no syn. SNP)
PITG_01216	hypothetical protein	NO	No	NA	NA	GDR	1	0	1	0	0.0078	0
PITG_01217	conserved hypothetical protein	NO	No	NA	NA	GDR	0	0	0	0	0	N/A (no syn. SNP)
PITG_01218	hypothetical protein (PITT_01218)	NO	No	NA	NA	GDR	0	0	0	0	0	N/A (no syn. SNP)
PITG_01219	similar to axoneme central apparatus protein	NO	Yes	NA	NA	InBtw	0	0	0	0	0	N/A (no syn. SNP)
PITG_01222	Drug/Metabolite Transporter (DMT) Superfamily	NO	Yes	NA	NA	InBtw	0	0	0	0	0	N/A (no syn. SNP)
PITG_01223	hypothetical protein	NO	Yes	NA	NA	GDR	0	0	0	0	0	N/A (no syn. SNP)
PITG_01224	hypothetical protein	NO	Yes	NA	NA	GDR	1	1	0	0.002	0	N/A (no syn. SNP)
PITG_01225	hypothetical protein	NO	Yes	NA	NA	GDR	0	0	0	0	0	N/A (no syn. SNP)
PITG_01226	hypothetical protein	NO	Yes	NA	NA	GDR	1	0	1	0	0.0029	0
PITG_01227	hypothetical protein	NO	Yes	NA	NA	GDR	0	0	0	0	0	N/A (no syn. SNP)
PITG_01228	predicted protein	NO	Yes	NA	NA	GDR	2	0	2	0	0.0128	0
PITG_01229	conserved hypothetical protein	NO	Yes	NA	NA	InBtw	2	1	1	0.0013	0.0037	0.3616
PITG_01230	hypothetical protein	NO	No	NA	NA	InBtw	0	0	0	0	0	N/A (no syn. SNP)
PITG_01231	hypothetical protein (PITT_01231)	NO	Yes	NA	NA	GDR	4	3	1	0.0035	0.0037	0.9521
PITG_01232	hypothetical protein	NO	Yes	NA	NA	InBtw	5	2	3	0.0016	0.0062	0.2517
PITG_01233	hypothetical protein	NO	Yes	NA	NA	InBtw	2	1	1	0.0006	0.0019	0.3168
PITG_01234	conserved hypothetical protein	NO	Yes	NA	NA	GDR	0	0	0	0	0	N/A (no syn. SNP)
PITG_01235	conserved hypothetical protein	NO	Yes	NA	NA	GDR	2	1	1	0.0017	0.0037	0.4711
PITG_01236	conserved hypothetical protein	YES	Yes	NA	NA	GDR	3	2	1	0.0037	0.0038	0.9642
PITG_01237	conserved hypothetical protein	NO	Yes	NA	NA	GDR	1	0	1	0	0.0094	0
PITG_01238	hypothetical protein	NO	No	NA	NA	InBtw	0	0	0	0	0	N/A (no syn. SNP)
PITG_01239	conserved hypothetical protein	NO	No	NA	NA	InBtw	0	0	0	0	0	N/A (no syn. SNP)
PITG_01240	conserved hypothetical protein	no	Yes	NA	NA	GDR	20	10	10	0.0065	0.0128	0.5063
PITG_01241	conserved hypothetical protein	NO	No	NA	NA	GDR	0	0	0	0	0	N/A (no syn. SNP)
PITG_01242	conserved hypothetical protein	NO	Yes	NA	NA	GDR	3	1	2	0.0006	0.0033	0.1946
PITG_01243	conserved hypothetical protein	NO	Yes	NA	NA	GDR	1	1	0	0.0012	0	N/A (no syn. SNP)
PITG_01244	hypothetical protein	NO	Yes	NA	NA	GDR	0	0	0	0	0	N/A (no syn. SNP)
PITG_01245	hypothetical protein	NO	Yes	NA	NA	GDR	2	2	0	0.0015	0	N/A (no syn. SNP)
PITG_01246	hypothetical protein	NO	No	NA	NA	GDR	0	0	0	0	0	N/A (no syn. SNP)
PITG_01247	predicted protein	NO	No	NA	NA	GDR	2	1	1	0.0009	0.0021	0.4198
PITG_01248	polyadenylate-binding protein 1-B	NO	Yes	NA	NA	GDR	1	0	1	0	0.0027	0
PITG_01249	predicted protein	NO	Yes	NA	NA	GDR	0	0	0	0	0	N/A (no syn. SNP)
PITG_01250	conserved hypothetical protein	NO	No	NA	NA	GDR	2	1	1	0.0019	0.0043	0.4327
PITG_01251	hypothetical protein	NO	Yes	NA	NA	InBtw	0	0	0	0	0	N/A (no syn. SNP)
PITG_01252	conserved hypothetical protein	no	Yes	NA	NA	GSR	6	4	2	0.0027	0.0037	0.7322
PITG_01253	aldehyde dehydrogenase, mitochondrial precursor	NO	Yes	NA	NA	InBtw	4	1	3	0.0008	0.0084	0.1001
PITG_01254	predicted protein	NO	No	NA	NA	GDR	0	0	0	0	0	N/A (no syn. SNP)
PITG_01255	conserved hypothetical protein	NO	Yes	NA	NA	GDR	8	1	7	0.001	0.0239	0.0407
PITG_01256	conserved hypothetical protein	NO	No	NA	NA	GDR	0	0	0	0	0	N/A (no syn. SNP)
PITG_01257	hypothetical protein	NO	Yes	NA	NA	GDR	3	3	0	0.0022	0	N/A (no syn. SNP)
PITG_01258	hypothetical protein similar to Rabl2a protein	NO	Yes	NA	NA	GDR	5	3	2	0.0077	0.0137	0.5598
PITG_01259	hypothetical protein	NO	Yes	NA	NA	GDR	3	0	3	0	0.0013	0
PITG_01260	S-phase kinase-associated protein 1A	NO	Yes	NA	NA	GDR	0	0	0	0	0	N/A (no syn. SNP)
PITG_01261	conserved hypothetical protein	NO	Yes	NA	NA	GDR	0	0	0	0	0	N/A (no syn. SNP)
PITG_01262	protein kinase	NO	No	NA	NA	GDR	9	6	3	0.0049	0.0064	0.7596
PITG_01263	Folate-Biopterin Transporter (FBT) Family	NO	No	NA	NA	InBtw	3	0	3	0	0.0056	0
PITG_01264	predicted protein	NO	No	NA	NA	GSR	0	0	0	0	0	N/A (no syn. SNP)
PITG_01265	hypothetical protein	NO	Yes	NA	NA	InBtw	0	0	0	0	0	N/A (no syn. SNP)
PITG_01266	glycoside hydrolase, putative	no	No	NA	NA	GDR	2	0	2	0	0.0053	0
PITG_01267	glycoside hydrolase, putative	NO	Yes	NA	NA	GDR	2	1	1	0.001	0.0025	0.3943
PITG_01268	conserved hypothetical protein	NO	No	NA	NA	GDR	0	0	0	0	0	N/A (no syn. SNP)
PITG_01269	glycoside hydrolase, putative	NO	No	NA	NA	GDR	0	0	0	0	0	N/A (no syn. SNP)
PITG_01270	hypothetical protein	NO	No	NA	NA	GDR	1	0	1	0	0.0052	0
PITG_01271	protein kinase, putative	NO	No	NA	NA	GDR	0	0	0	0	0	N/A (no syn. SNP)
PITG_01272	conserved hypothetical protein	NO	No	NA	NA	GDR	0	0	0	0	0	N/A (no syn. SNP)
PITG_01273	predicted protein	NO	No	NA	NA	GDR	0	0	0	0	0	N/A (no syn. SNP)
PITG_01274	conserved hypothetical protein	NO	Yes	NA	NA	GDR	2	2	0	0.0024	0	N/A (no syn. SNP)
PITG_01275	lipase, putative	YES	Yes	enzyme, hydrolase	NA	GDR	6	4	2	0.004	0.0074	0.5383
PITG_01276	conserved hypothetical protein	NO	Yes	NA	NA	GDR	1	1	0	0.0008	0	N/A (no syn. SNP)
PITG_01277	predicted protein	NO	No	NA	NA	GDR	0	0	0	0	0	N/A (no syn. SNP)
PITG_01278	hypothetical protein	NO	Yes	NA	NA	GDR	0	0	0	0	0	N/A (no syn. SNP)
PITG_01279	hypothetical protein	NO	Yes	NA	NA	GDR	0	0	0	0	0	N/A (no syn. SNP)
PITG_01280	conserved hypothetical protein	NO	Yes	NA	NA	GDR	3	1	2	0.0015	0.0074	0.2061
PITG_01281	conserved hypothetical protein	NO	Yes	NA	NA	InBtw	3	3	0	0.0079	0	N/A (no syn. SNP)
PITG_01282	hypothetical protein	NO	Yes	NA	NA	InBtw	5	1	4	0.0007	0.0083	0.0882
PITG_01283	glycoside hydrolase, putative	NO	Yes	NA	NA	GDR	9	3	6	0.0006	0.0033	0.177
PITG_01284	predicted protein	NO	Yes	NA	NA	GDR	0	0	0	0	0	N/A (no syn. SNP)
PITG_01285	hypothetical protein	NO	Yes	NA	NA	GDR	0	0	0	0	0	N/A (no syn. SNP)
PITG_01286	hypothetical protein	NO	No	NA	NA	GDR	0	0	0	0	0	N/A (no syn. SNP)
PITG_01287	hypothetical protein	NO	Yes	NA	NA	GDR	0	0	0	0	0	N/A (no syn. SNP)
PITG_01288	predicted protein	NO	Yes	NA	NA	GDR	0	0	0	0	0	N/A (no syn. SNP)
PITG_01289	hypothetical protein	NO	No	NA	NA	GDR	0	0	0	0	0	N/A (no syn. SNP)
PITG_01290	peptidyl-prolyl cis-trans isomerase C	NO	Yes	NA	NA	GDR	0	0	0	0	0	N/A (no syn. SNP)
PITG_01291	conserved hypothetical protein	NO	Yes	NA	NA	GDR	0	0	0	0	0	N/A (no syn. SNP)
PITG_01292	hypothetical protein	NO	No	NA	NA	InBtw	0	0	0	0	0	N/A (no syn. SNP)
PITG_01293	hypothetical protein	NO	No	NA	NA	GDR	0	0	0	0	0	N/A (no syn. SNP)
PITG_01294	hypothetical protein	NO	No	NA	NA	GDR	0	0	0	0	0	N/A (no syn. SNP)
PITG_01295	conserved hypothetical protein	NO	Yes	NA	NA	GDR	0	0	0	0	0	N/A (no syn. SNP)
PITG_01296	hypothetical protein similar to hydrolase	NO	No	NA	NA	GDR	0	0	0	0	0	N/A (no syn. SNP)
PITG_01297	conserved hypothetical protein	NO	Yes	NA	NA	GDR	0	0	0	0	0	N/A (no syn. SNP)
PITG_01298	hypothetical protein	NO	Yes	NA	NA	GDR	0	0	0	0	0	N/A (no syn. SNP)
PITG_01299	predicted protein	NO	Yes	NA	NA	GDR	0	0	0	0	0	N/A (no syn. SNP)
PITG_01300	conserved hypothetical protein	NO	Yes	NA	NA	InBtw	0	0	0	0	0	N/A (no syn. SNP)
PITG_01301	hypothetical protein	NO	Yes	NA	NA	InBtw	4	2	2	0.001	0.0022	0.4453
PITG_01302	conserved hypothetical protein	NO	Yes	NA	NA	InBtw	0	0	0	0	0	N/A (no syn. SNP)
PITG_01303	conserved hypothetical protein	NO	No	NA	NA	InBtw	0	0	0	0	0	N/A (no syn. SNP)
PITG_01304	predicted protein	NO	No	NA	NA	InBtw	0	0	0	0	0	N/A (no syn. SNP)
PITG_01305	conserved hypothetical protein	NO	No	NA	NA	InBtw	0	0	0	0	0	N/A (no syn. SNP)
PITG_01306	conserved hypothetical protein	NO	Yes	NA	NA	InBtw	1	1	0	0.0021	0	N/A (no syn. SNP)
PITG_01307	predicted protein	NO	Yes	NA	NA	InBtw	0	0	0	0	0	N/A (no syn. SNP)
PITG_01308	predicted protein	NO	No	NA	NA	InBtw	0	0	0	0	0	N/A (no syn. SNP)
PITG_01309	predicted protein	NO	No	NA	NA	GSR	0	0	0	0	0	N/A (no syn. SNP)
PITG_01310	peptidyl-prolyl isomerase FKBP12	NO	No	NA	NA	GSR	0	0	0	0	0	N/A (no syn. SNP)
PITG_01311	predicted protein	NO	Yes	NA	NA	InBtw	0	0	0	0	0	N/A (no syn. SNP)
PITG_01312	conserved hypothetical protein	NO	Yes	NA	NA	GDR	0	0	0	0	0	N/A (no syn. SNP)
PITG_01313	hypothetical protein	NO	Yes	NA	NA	GDR	1	1	0	0.0012	0	N/A (no syn. SNP)
PITG_01314	ubiquitin-specific protease, putative	NO	Yes	NA	NA	GDR	0	0	0	0	0	N/A (no syn. SNP)
PITG_01315	conserved hypothetical protein	YES	Yes	NA	NA	InBtw	0	0	0	0	0	N/A (no syn. SNP)
PITG_01316	hypothetical protein	NO	Yes	NA	NA	InBtw	0	0	0	0	0	N/A (no syn. SNP)
PITG_01317	conserved hypothetical protein	NO	Yes	NA	NA	GDR	3	1	2	0.0005	0.0024	0.2061
PITG_01318	conserved hypothetical protein	NO	No	NA	NA	InBtw	0	0	0	0	0	N/A (no syn. SNP)
PITG_01322	conserved hypothetical protein (PITT_01322)	NO	Yes	NA	NA	GSR	7	2	5	0.0007	0.0067	0.1106
PITG_01323	conserved hypothetical protein	NO	No	NA	NA	GSR	1	0	1	0	0.0041	0
PITG_01324	predicted protein	NO	Yes	NA	NA	GSR	4	1	3	0.0006	0.0042	0.1495
PITG_01325	hypothetical protein	NO	Yes	NA	NA	InBtw	0	0	0	0	0	N/A (no syn. SNP)
PITG_01326	dynein heavy chain	NO	No	NA	NA	InBtw	13	2	11	0.0002	0.0033	0.0675
PITG_01328	conserved hypothetical protein	YES	No	NA	NA	InBtw	1	0	1	0	0.0042	0
PITG_01329	septum formation protein Maf	NO	No	NA	NA	GDR	0	0	0	0	0	N/A (no syn. SNP)
PITG_01330	conserved hypothetical protein	NO	No	NA	NA	InBtw	1	1	0	0.0009	0	N/A (no syn. SNP)
PITG_01332	conserved hypothetical protein	NO	Yes	NA	NA	InBtw	0	0	0	0	0	N/A (no syn. SNP)
PITG_01333	complement control module protein, putative	YES	No	NA	NA	InBtw	0	0	0	0	0	N/A (no syn. SNP)
PITG_01334	predicted protein	NO	No	NA	NA	InBtw	0	0	0	0	0	N/A (no syn. SNP)
PITG_01335	hypothetical protein	NO	Yes	NA	NA	GDR	0	0	0	0	0	N/A (no syn. SNP)
PITG_01336	conserved hypothetical protein	NO	Yes	NA	NA	GDR	0	0	0	0	0	N/A (no syn. SNP)
PITG_01337	hypothetical protein	NO	No	NA	NA	InBtw	0	0	0	0	0	N/A (no syn. SNP)
PITG_01338	predicted protein	NO	No	NA	NA	InBtw	0	0	0	0	0	N/A (no syn. SNP)
PITG_01339	predicted protein	NO	No	NA	NA	GDR	0	0	0	0	0	N/A (no syn. SNP)
PITG_01340	hypothetical protein	NO	No	NA	NA	InBtw	0	0	0	0	0	N/A (no syn. SNP)
PITG_01341	predicted protein	NO	Yes	NA	NA	InBtw	2	2	0	0.0025	0	N/A (no syn. SNP)
PITG_01342	predicted protein	NO	Yes	NA	NA	GDR	0	0	0	0	0	N/A (no syn. SNP)
PITG_01343	serine protease family S10, putative	NO	Yes	NA	NA	GDR	2	2	0	0.0021	0	N/A (no syn. SNP)
PITG_01344	predicted protein	NO	No	NA	NA	GDR	2	2	0	0.0091	0	N/A (no syn. SNP)
PITG_01345	hypothetical protein	NO	No	NA	NA	InBtw	0	0	0	0	0	N/A (no syn. SNP)
PITG_01346	predicted protein	NO	No	NA	NA	InBtw	0	0	0	0	0	N/A (no syn. SNP)
PITG_01348	conserved hypothetical protein	NO	No	NA	NA	InBtw	0	0	0	0	0	N/A (no syn. SNP)
PITG_01349	Type II (General) Secretory Pathway (IISP) Family	YES	Yes	NA	NA	InBtw	2	2	0	0.002	0	N/A (no syn. SNP)
PITG_01350	predicted protein	NO	No	NA	NA	InBtw	4	3	1	0.0034	0.0027	1.2268
PITG_01351	predicted protein	NO	No	NA	NA	InBtw	2	0	2	0	0.0042	0
PITG_01352	predicted protein	NO	Yes	NA	NA	InBtw	0	0	0	0	0	N/A (no syn. SNP)
PITG_01353	conserved hypothetical protein	NO	No	NA	NA	GDR	1	1	0	0.0026	0	N/A (no syn. SNP)
PITG_01354	predicted protein	NO	No	NA	NA	InBtw	0	0	0	0	0	N/A (no syn. SNP)
PITG_01356	ATP-binding Cassette (ABC) Superfamily	NO	No	NA	NA	InBtw	4	4	0	0.0022	0	N/A (no syn. SNP)
PITG_01357	hypothetical protein	NO	No	NA	NA	InBtw	8	6	2	0.0022	0.0017	1.297
PITG_01358	hypothetical protein	NO	Yes	NA	NA	InBtw	15	6	9	0.0043	0.0142	0.3032
PITG_01359	predicted protein	NO	Yes	NA	NA	GDR	4	2	2	0.002	0.0043	0.4675
PITG_01360	hypothetical protein	NO	Yes	NA	NA	GDR	0	0	0	0	0	N/A (no syn. SNP)
PITG_01361	conserved hypothetical protein	NO	Yes	NA	NA	GDR	5	1	4	0.0007	0.0076	0.0918
PITG_01362	predicted protein	NO	Yes	NA	NA	GDR	3	2	1	0.0012	0.0013	0.9305
PITG_01363	hypothetical protein	NO	Yes	NA	NA	InBtw	2	2	0	0.0021	0	N/A (no syn. SNP)
PITG_01365	serine/threonine protein kinase	NO	Yes	NA	NA	GSR	1	0	1	0	0.0016	0
PITG_01366	conserved hypothetical protein	NO	Yes	NA	NA	GSR	1	1	0	0.0018	0	N/A (no syn. SNP)
PITG_01367	predicted protein	NO	Yes	NA	NA	InBtw	1	0	1	0	0.0052	0
PITG_01368	predicted protein	NO	Yes	NA	NA	GDR	0	0	0	0	0	N/A (no syn. SNP)
PITG_01369	protease inhibitor Epi2	YES	No	Enzyme Inhibitor	NA	GDR	0	0	0	0	0	N/A (no syn. SNP)
PITG_01370	ATP-binding Cassette (ABC) Superfamily	NO	Yes	NA	NA	InBtw	11	7	4	0.0024	0.0031	0.7806
PITG_01372	predicted protein	NO	No	NA	NA	GSR	0	0	0	0	0	N/A (no syn. SNP)
PITG_01373	conserved hypothetical protein	NO	Yes	NA	NA	InBtw	0	0	0	0	0	N/A (no syn. SNP)
PITG_01374	conserved hypothetical protein	NO	No	NA	NA	InBtw	0	0	0	0	0	N/A (no syn. SNP)
PITG_01375	predicted protein	NO	Yes	NA	NA	InBtw	8	4	4	0.0005	0.0012	0.4653
PITG_01376	hypothetical protein	NO	No	NA	NA	GDR	1	0	1	0	0.0015	0
PITG_01377	predicted protein	NO	No	NA	NA	GDR	0	0	0	0	0	N/A (no syn. SNP)
PITG_01378	hypothetical protein	NO	No	NA	NA	GDR	0	0	0	0	0	N/A (no syn. SNP)
PITG_01379	predicted protein	NO	No	NA	NA	InBtw	1	1	0	0.001	0	N/A (no syn. SNP)
PITG_01380	predicted protein	NO	No	NA	NA	InBtw	0	0	0	0	0	N/A (no syn. SNP)
PITG_01381	predicted protein	NO	No	NA	NA	GDR	0	0	0	0	0	N/A (no syn. SNP)
PITG_01382	ubiquitin family protein, putative	NO	No	NA	NA	GDR	1	1	0	0.0009	0	N/A (no syn. SNP)
PITG_01383	hypothetical protein	NO	No	NA	NA	GDR	0	0	0	0	0	N/A (no syn. SNP)
PITG_01384	predicted protein	NO	No	NA	NA	GDR	0	0	0	0	0	N/A (no syn. SNP)
PITG_01385	predicted protein	NO	No	NA	NA	InBtw	0	0	0	0	0	N/A (no syn. SNP)
PITG_01386	conserved hypothetical protein	NO	Yes	NA	NA	InBtw	2	1	1	0.0004	0.001	0.4245
PITG_01387	conserved hypothetical protein	NO	Yes	NA	NA	InBtw	0	0	0	0	0	N/A (no syn. SNP)
PITG_01388	hypothetical protein	NO	Yes	NA	NA	InBtw	0	0	0	0	0	N/A (no syn. SNP)
PITG_01389	threonine protease family T01A, putative	NO	Yes	NA	NA	GDR	0	0	0	0	0	N/A (no syn. SNP)
PITG_01390	hypothetical protein	NO	Yes	NA	NA	GDR	0	0	0	0	0	N/A (no syn. SNP)
PITG_01391	glycoside hydrolase, putative	NO	No	NA	NA	InBtw	0	0	0	0	0	N/A (no syn. SNP)
PITG_01392	predicted protein	NO	No	NA	NA	GSR	5	4	1	0.0031	0.0032	0.9665
PITG_01395	glycoside hydrolase, putative	NO	Yes	NA	NA	GSR	3	1	2	0.0008	0.005	0.1542
PITG_01396	glycoside hydrolase, putative	NO	No	NA	NA	GSR	25	16	9	Stop codon found	Stop codon found	Stop codon found
PITG_01397	glycoside hydrolase, putative	NO	Yes	NA	NA	InBtw	2	0	2	0	0.0042	0
PITG_01398	glycoside hydrolase, putative	NO	Yes	NA	NA	GDR	0	0	0	0	0	N/A (no syn. SNP)
PITG_01399	beta-glucosidase, putative	YES	No	enzyme, hydrolase	NA	InBtw	0	0	0	0	0	N/A (no syn. SNP)
PITG_01400	Argonaute3 (AGO3)	NO	No	NA	NA	GSR	0	0	0	0	0	N/A (no syn. SNP)
PITG_01401	conserved hypothetical protein	NO	Yes	NA	NA	InBtw	0	0	0	0	0	N/A (no syn. SNP)
PITG_01402	predicted protein	NO	No	NA	NA	GDR	0	0	0	0	0	N/A (no syn. SNP)
PITG_01403	hypothetical protein	NO	No	NA	NA	GDR	0	0	0	0	0	N/A (no syn. SNP)
PITG_01404	hypothetical protein	NO	Yes	NA	NA	GDR	0	0	0	0	0	N/A (no syn. SNP)
PITG_01405	hypothetical protein	NO	Yes	NA	NA	GDR	0	0	0	0	0	N/A (no syn. SNP)
PITG_01406	hypothetical protein	NO	No	NA	NA	InBtw	0	0	0	0	0	N/A (no syn. SNP)
PITG_01407	hypothetical protein similar to D-lactate dehydrogenase	NO	Yes	NA	NA	GSR	0	0	0	0	0	N/A (no syn. SNP)
PITG_01408	hypothetical protein similar to D-lactate dehydrogenase	NO	Yes	NA	NA	InBtw	0	0	0	0	0	N/A (no syn. SNP)
PITG_01409	conserved hypothetical protein	NO	Yes	NA	NA	GDR	1	0	1	0	0.0041	0
PITG_01410	hypothetical protein	NO	Yes	NA	NA	GDR	0	0	0	0	0	N/A (no syn. SNP)
PITG_01411	conserved hypothetical protein	NO	Yes	NA	NA	GDR	0	0	0	0	0	N/A (no syn. SNP)
PITG_01412	Mitochondrial Tricarboxylate Carrier (MTC) Family	NO	No	NA	NA	GDR	0	0	0	0	0	N/A (no syn. SNP)
PITG_01413	predicted protein	NO	Yes	NA	NA	GDR	2	2	0	0.0019	0	N/A (no syn. SNP)
PITG_01414	hypothetical protein	NO	No	NA	NA	GDR	0	0	0	0	0	N/A (no syn. SNP)
PITG_01415	hypothetical protein	NO	Yes	NA	NA	GDR	1	1	0	0.0016	0	N/A (no syn. SNP)
PITG_01416	TRP protein	NO	Yes	NA	NA	GDR	0	0	0	0	0	N/A (no syn. SNP)
PITG_01417	serine/threonine-protein phosphatase PP2A	NO	Yes	NA	NA	GDR	0	0	0	0	0	N/A (no syn. SNP)
PITG_01418	conserved hypothetical protein	NO	Yes	NA	NA	GDR	1	1	0	0.0009	0	N/A (no syn. SNP)
PITG_01419	Major Facilitator Superfamily (MFS)	NO	Yes	NA	NA	InBtw	0	0	0	0	0	N/A (no syn. SNP)
PITG_01421	predicted protein	NO	No	NA	NA	GSR	0	0	0	0	0	N/A (no syn. SNP)
PITG_01423	triacylglycerol lipase, putative	YES	Yes	NA	NA	InBtw	0	0	0	0	0	N/A (no syn. SNP)
PITG_01424	predicted protein	NO	Yes	NA	NA	GDR	2	2	0	0.0014	0	N/A (no syn. SNP)
PITG_01425	conserved hypothetical protein	NO	Yes	NA	NA	GDR	3	1	2	0.0005	0.0024	0.1982
PITG_01426	hypothetical protein	NO	Yes	NA	NA	GDR	0	0	0	0	0	N/A (no syn. SNP)
PITG_01427	DEAD/DEAH box RNA helicase, putative	NO	Yes	NA	NA	GDR	0	0	0	0	0	N/A (no syn. SNP)
PITG_01428	hypothetical protein	NO	Yes	NA	NA	GDR	1	0	1	0	0.0069	0
PITG_01429	serine protease family S33, putative	YES	Yes	enzyme, hydrolase	NA	GDR	1	1	0	0.0007	0	N/A (no syn. SNP)
PITG_01430	glycoside hydrolase, putative	NO	No	NA	NA	GDR	2	1	1	0.0008	0.0019	0.4198
PITG_01431	glycoside hydrolase, putative	NO	Yes	NA	NA	InBtw	1	1	0	0.0008	0	N/A (no syn. SNP)
PITG_01434	hypothetical protein	NO	Yes	NA	NA	InBtw	0	0	0	0	0	N/A (no syn. SNP)
PITG_01435	predicted protein	NO	Yes	NA	NA	GDR	1	1	0	0.0014	0	N/A (no syn. SNP)
PITG_01436	conserved hypothetical protein	NO	No	NA	NA	GDR	1	1	0	0.002	0	N/A (no syn. SNP)
PITG_01437	conserved hypothetical protein	NO	No	NA	NA	GDR	0	0	0	0	0	N/A (no syn. SNP)
PITG_01438	conserved hypothetical protein	NO	Yes	NA	NA	GDR	0	0	0	0	0	N/A (no syn. SNP)
PITG_01439	hypothetical protein	NO	No	NA	NA	GDR	0	0	0	0	0	N/A (no syn. SNP)
PITG_01440	predicted protein	NO	No	NA	NA	GDR	0	0	0	0	0	N/A (no syn. SNP)
PITG_01441	predicted protein	NO	Yes	NA	NA	InBtw	0	0	0	0	0	N/A (no syn. SNP)
PITG_01442	predicted protein	NO	No	NA	NA	InBtw	1	1	0	0.0009	0	N/A (no syn. SNP)
PITG_01443	Argonaute4 (AGO4)	NO	No	NA	NA	InBtw	0	0	0	0	0	N/A (no syn. SNP)
PITG_01444	Argonaute5 (AGO5)	NO	No	NA	NA	GSR	3	1	2	0.0006	0.0029	0.1951
PITG_01445	ser/thr kinase	NO	Yes	NA	NA	InBtw	2	0	2	0	0.0038	0
PITG_01446	conserved hypothetical protein	NO	Yes	NA	NA	GDR	0	0	0	0	0	N/A (no syn. SNP)
PITG_01447	serine protease family S10, putative	YES	Yes	enzyme, hydrolase	NA	InBtw	0	0	0	0	0	N/A (no syn. SNP)
PITG_01448	hypothetical protein	NO	No	NA	NA	InBtw	1	0	1	0	0.0062	0
PITG_01449	predicted protein	NO	Yes	NA	NA	GDR	0	0	0	0	0	N/A (no syn. SNP)
PITG_01450	HECT E3 ubiquitin ligase, putative	NO	Yes	NA	NA	GDR	3	1	2	0.0002	0.0002	0.869
PITG_01451	conserved hypothetical protein	NO	No	NA	NA	GDR	0	0	0	0	0	N/A (no syn. SNP)
PITG_01452	conserved hypothetical protein	NO	Yes	NA	NA	GDR	0	0	0	0	0	N/A (no syn. SNP)
PITG_01453	ubiquitin-specific protease, putative	NO	No	NA	NA	InBtw	0	0	0	0	0	N/A (no syn. SNP)
PITG_01454	predicted protein	NO	Yes	NA	NA	GSR	0	0	0	0	0	N/A (no syn. SNP)
PITG_01455	predicted protein	NO	No	NA	NA	InBtw	0	0	0	0	0	N/A (no syn. SNP)
PITG_01456	histone acetyltransferase ESA1	NO	Yes	NA	NA	GDR	0	0	0	0	0	N/A (no syn. SNP)
PITG_01457	hypothetical protein	NO	Yes	NA	NA	InBtw	0	0	0	0	0	N/A (no syn. SNP)
PITG_01458	conserved hypothetical protein (PITT_01458)	NO	No	NA	NA	GSR	2	1	1	0.0011	0.0025	0.4235
PITG_01459	predicted protein	NO	No	NA	NA	InBtw	2	0	2	0	0.0051	0
PITG_01460	predicted protein	NO	No	NA	NA	GSR	0	0	0	0	0	N/A (no syn. SNP)
PITG_01461	conserved hypothetical protein	NO	No	NA	NA	GSR	0	0	0	0	0	N/A (no syn. SNP)
PITG_01462	glycoside hydrolase, putative	NO	No	NA	NA	GSR	0	0	0	0	0	N/A (no syn. SNP)
PITG_01463	predicted protein	NO	No	NA	NA	GSR	1	1	0	0.0052	0	N/A (no syn. SNP)
PITG_01464	hypothetical protein	NO	No	NA	NA	GSR	0	0	0	0	0	N/A (no syn. SNP)
PITG_01465	hypothetical protein	NO	No	NA	NA	GSR	0	0	0	0	0	N/A (no syn. SNP)
PITG_01466	hypothetical protein	NO	No	NA	NA	InBtw	0	0	0	0	0	N/A (no syn. SNP)
PITG_01467	hypothetical protein	NO	No	NA	NA	InBtw	1	0	1	0	0.0038	0
PITG_01468	predicted protein	NO	No	NA	NA	InBtw	0	0	0	0	0	N/A (no syn. SNP)
PITG_01469	hypothetical protein	NO	Yes	NA	NA	GDR	0	0	0	0	0	N/A (no syn. SNP)
PITG_01470	conserved hypothetical protein	NO	No	NA	NA	GDR	0	0	0	0	0	N/A (no syn. SNP)
PITG_01471	glycoside hydrolase, putative	NO	Yes	NA	NA	InBtw	0	0	0	0	0	N/A (no syn. SNP)
PITG_01476	hypothetical protein	NO	No	NA	NA	InBtw	0	0	0	0	0	N/A (no syn. SNP)
PITG_01477	conserved hypothetical protein	NO	Yes	NA	NA	GDR	1	1	0	0.0003	0	N/A (no syn. SNP)
PITG_01478	hypothetical protein	NO	Yes	NA	NA	GDR	5	0	5	0	0.0371	0
PITG_01479	pleiotropic regulator 1	NO	Yes	NA	NA	GDR	6	2	4	0.0017	0.01	0.1712
PITG_01480	serine/threonine protein kinase	NO	Yes	NA	NA	InBtw	3	2	1	0.0018	0.0023	0.7622
PITG_01482	predicted protein	NO	No	NA	NA	InBtw	7	5	2	0.0177	0.0266	0.6646
PITG_01483	predicted protein	NO	No	NA	NA	InBtw	4	4	0	0.0093	0	N/A (no syn. SNP)
PITG_01484	glycoside hydrolase, putative	NO	No	NA	NA	GSR	2	1	1	0.0009	0.0027	0.3407
PITG_01485	hypothetical protein	NO	No	NA	NA	GSR	0	0	0	0	0	N/A (no syn. SNP)
PITG_01486	predicted protein	NO	No	NA	NA	GSR	0	0	0	0	0	N/A (no syn. SNP)
PITG_01487	predicted protein	NO	Yes	NA	NA	GSR	0	0	0	0	0	N/A (no syn. SNP)
PITG_01488	predicted protein	NO	No	NA	NA	InBtw	0	0	0	0	0	N/A (no syn. SNP)
PITG_01489	predicted protein	NO	Yes	NA	NA	InBtw	0	0	0	0	0	N/A (no syn. SNP)
PITG_01490	predicted protein	NO	No	NA	NA	InBtw	0	0	0	0	0	N/A (no syn. SNP)
PITG_01491	predicted protein	NO	No	NA	NA	GDR	1	1	0	0.0012	0	N/A (no syn. SNP)
PITG_01492	conserved hypothetical protein	NO	No	NA	NA	InBtw	0	0	0	0	0	N/A (no syn. SNP)
PITG_01493	predicted protein	NO	No	NA	NA	InBtw	0	0	0	0	0	N/A (no syn. SNP)
PITG_01494	predicted protein	NO	No	NA	NA	InBtw	0	0	0	0	0	N/A (no syn. SNP)
PITG_01495	hypothetical protein	NO	No	NA	NA	GSR	0	0	0	0	0	N/A (no syn. SNP)
PITG_01496	glycoside hydrolase, putative	NO	No	NA	NA	GSR	2	1	1	0.0006	0.0011	0.5533
PITG_01497	predicted protein	NO	No	NA	NA	GSR	1	0	1	0	0.0034	0
PITG_01498	ATP-binding cassette sub-family F member 2	NO	Yes	NA	NA	InBtw	0	0	0	0	0	N/A (no syn. SNP)
PITG_01499	conserved hypothetical protein	NO	Yes	NA	NA	InBtw	0	0	0	0	0	N/A (no syn. SNP)
PITG_01501	predicted protein	NO	No	NA	NA	GSR	0	0	0	0	0	N/A (no syn. SNP)
PITG_01502	carbohydrate esterase, putative	NO	Yes	NA	NA	GSR	0	0	0	0	0	N/A (no syn. SNP)
PITG_01504	protein phosphatase PP2A regulatory subunit B	NO	Yes	NA	NA	GSR	0	0	0	0	0	N/A (no syn. SNP)
PITG_01507	predicted protein	NO	Yes	NA	NA	InBtw	0	0	0	0	0	N/A (no syn. SNP)
PITG_01508	hypothetical protein	NO	Yes	NA	NA	GDR	0	0	0	0	0	N/A (no syn. SNP)
PITG_01509	predicted protein	NO	Yes	NA	NA	GDR	0	0	0	0	0	N/A (no syn. SNP)
PITG_01510	hypothetical protein	NO	Yes	NA	NA	InBtw	0	0	0	0	0	N/A (no syn. SNP)
PITG_01511	conserved hypothetical protein	NO	Yes	NA	NA	InBtw	0	0	0	0	0	N/A (no syn. SNP)
PITG_01512	hypothetical protein	NO	No	NA	NA	GDR	0	0	0	0	0	N/A (no syn. SNP)
PITG_01513	conserved hypothetical protein	NO	No	NA	NA	GDR	0	0	0	0	0	N/A (no syn. SNP)
PITG_01514	conserved hypothetical protein	NO	No	NA	NA	InBtw	0	0	0	0	0	N/A (no syn. SNP)
PITG_01515	hypothetical protein similar to RragB protein	NO	Yes	NA	NA	InBtw	0	0	0	0	0	N/A (no syn. SNP)
PITG_01516	conserved hypothetical protein	NO	No	NA	NA	InBtw	0	0	0	0	0	N/A (no syn. SNP)
PITG_01517	predicted protein	NO	No	NA	NA	GSR	0	0	0	0	0	N/A (no syn. SNP)
PITG_01519	predicted protein	NO	No	NA	NA	GSR	0	0	0	0	0	N/A (no syn. SNP)
PITG_01520	hypothetical protein	NO	No	NA	NA	GSR	0	0	0	0	0	N/A (no syn. SNP)
PITG_01523	Zinc (Zn2 )-Iron (Fe2 ) Permease (ZIP) Family	NO	Yes	NA	NA	GSR	0	0	0	0	0	N/A (no syn. SNP)
PITG_01524	RING-box protein 1	NO	No	NA	NA	GSR	0	0	0	0	0	N/A (no syn. SNP)
PITG_01525	hypothetical protein	NO	Yes	NA	NA	InBtw	0	0	0	0	0	N/A (no syn. SNP)
PITG_01526	protein kinase	NO	No	NA	NA	InBtw	2	2	0	0.0019	0	N/A (no syn. SNP)
PITG_01527	hypothetical protein	NO	Yes	NA	NA	InBtw	0	0	0	0	0	N/A (no syn. SNP)
PITG_01528	conserved hypothetical protein	NO	Yes	NA	NA	InBtw	0	0	0	0	0	N/A (no syn. SNP)
PITG_01529	predicted protein	NO	No	NA	NA	GSR	0	0	0	0	0	N/A (no syn. SNP)
PITG_01534	predicted protein	NO	No	NA	NA	InBtw	0	0	0	0	0	N/A (no syn. SNP)
PITG_01535	conserved hypothetical protein	NO	No	NA	NA	InBtw	0	0	0	0	0	N/A (no syn. SNP)
PITG_01536	HECT E3 ubiquitin ligase, putative	NO	No	NA	NA	InBtw	0	0	0	0	0	N/A (no syn. SNP)
PITG_01537	hypothetical protein	NO	Yes	NA	NA	InBtw	0	0	0	0	0	N/A (no syn. SNP)
PITG_01538	predicted protein	NO	No	NA	NA	InBtw	0	0	0	0	0	N/A (no syn. SNP)
PITG_01539	hypothetical protein	NO	No	NA	NA	InBtw	0	0	0	0	0	N/A (no syn. SNP)
PITG_01540	predicted protein	NO	No	NA	NA	GSR	0	0	0	0	0	N/A (no syn. SNP)
PITG_01543	conserved hypothetical protein	NO	Yes	NA	NA	InBtw	0	0	0	0	0	N/A (no syn. SNP)
PITG_01544	predicted protein	NO	No	NA	NA	InBtw	0	0	0	0	0	N/A (no syn. SNP)
PITG_01546	hypothetical protein	NO	No	NA	NA	InBtw	9	6	3	0.0124	0.0228	0.5465
PITG_01547	conserved hypothetical protein	NO	No	NA	NA	InBtw	14	11	3	Stop codon found	Stop codon found	Stop codon found
PITG_01549	succinate semialdehyde dehydrogenase, mitochondrial precursor	NO	Yes	NA	NA	InBtw	0	0	0	0	0	N/A (no syn. SNP)
PITG_01550	conserved hypothetical protein	NO	No	NA	NA	GDR	2	2	0	0.0008	0	N/A (no syn. SNP)
PITG_01551	hypothetical protein	NO	No	NA	NA	InBtw	0	0	0	0	0	N/A (no syn. SNP)
PITG_01552	predicted protein	NO	No	NA	NA	GSR	0	0	0	0	0	N/A (no syn. SNP)
PITG_01553	similar to Tom1 HECT ubiquitin ligase, putative	NO	Yes	NA	NA	GSR	0	0	0	0	0	N/A (no syn. SNP)
PITG_01554	predicted protein	NO	No	NA	NA	InBtw	0	0	0	0	0	N/A (no syn. SNP)
PITG_01555	hypothetical protein	NO	Yes	NA	NA	GDR	0	0	0	0	0	N/A (no syn. SNP)
PITG_01556	hypothetical protein	NO	Yes	NA	NA	GDR	0	0	0	0	0	N/A (no syn. SNP)
PITG_01557	conserved hypothetical protein	NO	No	NA	NA	InBtw	0	0	0	0	0	N/A (no syn. SNP)
PITG_01558	predicted protein	NO	No	NA	NA	InBtw	0	0	0	0	0	N/A (no syn. SNP)
PITG_01559	hypothetical protein	NO	Yes	NA	NA	GDR	0	0	0	0	0	N/A (no syn. SNP)
PITG_01560	conserved hypothetical protein	NO	Yes	NA	NA	InBtw	0	0	0	0	0	N/A (no syn. SNP)
PITG_01562	predicted protein	NO	No	NA	NA	GSR	0	0	0	0	0	N/A (no syn. SNP)
PITG_01563	conserved hypothetical protein	NO	Yes	NA	NA	InBtw	0	0	0	0	0	N/A (no syn. SNP)
PITG_01564	conserved hypothetical protein	NO	Yes	NA	NA	InBtw	0	0	0	0	0	N/A (no syn. SNP)
PITG_01566	predicted protein	NO	No	NA	NA	GSR	0	0	0	0	0	N/A (no syn. SNP)
PITG_01567	hypothetical protein	NO	No	NA	NA	InBtw	0	0	0	0	0	N/A (no syn. SNP)
PITG_01568	conserved hypothetical protein	NO	No	NA	NA	GDR	0	0	0	0	0	N/A (no syn. SNP)
PITG_01569	metalloprotease family M16A, putative	NO	Yes	NA	NA	InBtw	0	0	0	0	0	N/A (no syn. SNP)
PITG_01571	predicted protein	NO	No	NA	NA	GSR	1	0	1	0	0.007	0
PITG_01572	predicted protein	NO	No	NA	NA	GSR	0	0	0	0	0	N/A (no syn. SNP)
PITG_01576	serine/threonine protein kinase	NO	No	NA	NA	InBtw	0	0	0	0	0	N/A (no syn. SNP)
PITG_01577	hypothetical protein	NO	Yes	NA	NA	GDR	0	0	0	0	0	N/A (no syn. SNP)
PITG_01578	hypothetical protein	NO	Yes	NA	NA	GDR	0	0	0	0	0	N/A (no syn. SNP)
PITG_01579	hypothetical protein	NO	Yes	NA	NA	GDR	0	0	0	0	0	N/A (no syn. SNP)
PITG_01580	hypothetical protein	NO	Yes	NA	NA	GDR	0	0	0	0	0	N/A (no syn. SNP)
PITG_01581	mitotic spindle checkpoint component mad2	NO	Yes	NA	NA	GDR	0	0	0	0	0	N/A (no syn. SNP)
PITG_01582	hypothetical protein	NO	No	NA	NA	InBtw	0	0	0	0	0	N/A (no syn. SNP)
PITG_01583	hypothetical protein	NO	No	NA	NA	InBtw	0	0	0	0	0	N/A (no syn. SNP)
PITG_01584	hypothetical protein	NO	Yes	NA	NA	InBtw	0	0	0	0	0	N/A (no syn. SNP)
PITG_01588	hypothetical protein	NO	Yes	NA	NA	InBtw	0	0	0	0	0	N/A (no syn. SNP)
PITG_01589	hypothetical protein	NO	No	NA	NA	GDR	0	0	0	0	0	N/A (no syn. SNP)
PITG_01590	hypothetical protein	NO	Yes	NA	NA	GDR	0	0	0	0	0	N/A (no syn. SNP)
PITG_01591	hypothetical protein	NO	No	NA	NA	GDR	2	1	1	0.0004	0.0009	0.5024
PITG_01592	hypothetical protein	NO	No	NA	NA	InBtw	0	0	0	0	0	N/A (no syn. SNP)
PITG_01593	hypothetical protein	NO	No	NA	NA	GSR	0	0	0	0	0	N/A (no syn. SNP)
PITG_01594	predicted protein	NO	No	NA	NA	InBtw	1	1	0	0.006	0	N/A (no syn. SNP)
PITG_01595	predicted protein	NO	No	NA	NA	InBtw	0	0	0	0	0	N/A (no syn. SNP)
PITG_01598	predicted protein	NO	No	NA	NA	InBtw	1	0	1	0	0.0014	0
PITG_01599	hypothetical protein similar to coronin	NO	Yes	NA	NA	InBtw	0	0	0	0	0	N/A (no syn. SNP)
PITG_01602	conserved hypothetical protein	no	Yes	NA	NA	InBtw	0	0	0	0	0	N/A (no syn. SNP)
PITG_01603	hypothetical protein	NO	No	NA	NA	GDR	2	1	1	0.0002	0.0004	0.4536
PITG_01604	glycoside hydrolase, putative	NO	Yes	NA	NA	InBtw	3	1	2	0.001	0.0068	0.1411
PITG_01605	glycoside hydrolase, putative	NO	No	NA	NA	InBtw	1	1	0	0.0009	0	N/A (no syn. SNP)
PITG_01606	predicted protein	NO	No	NA	NA	GDR	0	0	0	0	0	N/A (no syn. SNP)
PITG_01607	alpha-centractin	NO	Yes	NA	NA	GDR	0	0	0	0	0	N/A (no syn. SNP)
PITG_01608	Major Facilitator Superfamily (MFS)	NO	Yes	NA	NA	InBtw	1	0	1	0	0.0021	0
PITG_01610	predicted protein	NO	No	NA	NA	GSR	0	0	0	0	0	N/A (no syn. SNP)
PITG_01614	conserved hypothetical protein	NO	Yes	NA	NA	InBtw	0	0	0	0	0	N/A (no syn. SNP)
PITG_01615	hypothetical protein	NO	Yes	NA	NA	GDR	1	0	1	0	0.001	0
PITG_01616	metalloprotease family M01, putative	NO	No	NA	NA	GDR	0	0	0	0	0	N/A (no syn. SNP)
PITG_01617	hypothetical protein	NO	Yes	NA	NA	GDR	1	1	0	0.0016	0	N/A (no syn. SNP)
PITG_01618	predicted protein	NO	No	NA	NA	InBtw	0	0	0	0	0	N/A (no syn. SNP)
PITG_01619	metalloprotease family M01, putative	NO	No	NA	NA	InBtw	2	1	1	0.0004	0.0014	0.3195
PITG_01620	predicted protein	NO	No	NA	NA	InBtw	0	0	0	0	0	N/A (no syn. SNP)
PITG_01621	hypothetical protein	NO	Yes	NA	NA	InBtw	1	1	0	0.0005	0	N/A (no syn. SNP)
PITG_01622	conserved hypothetical protein	NO	No	NA	NA	GDR	0	0	0	0	0	N/A (no syn. SNP)
PITG_01623	hypothetical protein	NO	No	NA	NA	GDR	0	0	0	0	0	N/A (no syn. SNP)
PITG_01624	conserved hypothetical protein	NO	Yes	NA	NA	InBtw	0	0	0	0	0	N/A (no syn. SNP)
PITG_01625	predicted protein	NO	No	NA	NA	GSR	0	0	0	0	0	N/A (no syn. SNP)
PITG_01626	Drug/Metabolite Transporter (DMT) Superfamily	NO	Yes	NA	NA	InBtw	0	0	0	0	0	N/A (no syn. SNP)
PITG_01627	conserved hypothetical protein	NO	Yes	NA	NA	InBtw	0	0	0	0	0	N/A (no syn. SNP)
PITG_01628	predicted protein	NO	No	NA	NA	GSR	0	0	0	0	0	N/A (no syn. SNP)
PITG_01630	predicted protein	NO	No	NA	NA	InBtw	0	0	0	0	0	N/A (no syn. SNP)
PITG_01631	predicted protein	NO	No	NA	NA	GDR	2	1	1	0.0016	0.0043	0.3727
PITG_01632	predicted protein	NO	No	NA	NA	GDR	1	1	0	0.0014	0	N/A (no syn. SNP)
PITG_01633	predicted protein	NO	No	NA	NA	GDR	0	0	0	0	0	N/A (no syn. SNP)
PITG_01634	predicted protein	NO	No	NA	NA	GDR	0	0	0	0	0	N/A (no syn. SNP)
PITG_01635	predicted protein	NO	No	NA	NA	GDR	0	0	0	0	0	N/A (no syn. SNP)
PITG_01636	predicted protein	NO	No	NA	NA	GDR	0	0	0	0	0	N/A (no syn. SNP)
PITG_01637	hypothetical protein, contains CRN-like motif, pseudogene	NO	No	NA	NA	GDR	0	0	0	0	0	N/A (no syn. SNP)
PITG_01638	predicted protein	NO	No	NA	NA	InBtw	0	0	0	0	0	N/A (no syn. SNP)
PITG_01639	Small Conductance Mechanosensitive Ion Channel (MscS) Family	NO	Yes	NA	NA	InBtw	0	0	0	0	0	N/A (no syn. SNP)
PITG_01640	predicted protein	NO	Yes	NA	NA	GDR	2	1	1	0.0004	0.0009	0.4443
PITG_01641	serine protease family S54, putative	NO	No	NA	NA	GDR	0	0	0	0	0	N/A (no syn. SNP)
PITG_01642	conserved hypothetical protein	NO	Yes	NA	NA	InBtw	0	0	0	0	0	N/A (no syn. SNP)
PITG_01643	hypothetical protein	NO	No	NA	NA	InBtw	0	0	0	0	0	N/A (no syn. SNP)
PITG_01644	Monovalent Cation:Proton Antiporter-1 (CPA1) Family	NO	No	NA	NA	GDR	3	1	2	0.0009	0.0051	0.1841
PITG_01645	hypothetical protein	NO	Yes	NA	NA	GDR	1	0	1	0	0.0027	0
PITG_01646	hypothetical protein	NO	No	NA	NA	GDR	1	1	0	0.0009	0	N/A (no syn. SNP)
PITG_01647	hypothetical protein	NO	Yes	NA	NA	GDR	2	2	0	0.0015	0	N/A (no syn. SNP)
PITG_01648	hypothetical protein	NO	No	NA	NA	GDR	1	1	0	0.0033	0	N/A (no syn. SNP)
PITG_01649	AP-2 complex subunit sigma	NO	Yes	NA	NA	GDR	0	0	0	0	0	N/A (no syn. SNP)
PITG_01650	hypothetical protein	NO	Yes	NA	NA	GDR	0	0	0	0	0	N/A (no syn. SNP)
PITG_01651	hypothetical protein	NO	No	NA	NA	GDR	0	0	0	0	0	N/A (no syn. SNP)
PITG_01652	hypothetical protein	NO	Yes	NA	NA	GDR	0	0	0	0	0	N/A (no syn. SNP)
PITG_01653	predicted protein	NO	Yes	NA	NA	GDR	1	0	1	0	0.0024	0
PITG_01654	hypothetical protein similar to delta 5 fatty acid desaturase	NO	No	NA	NA	GDR	0	0	0	0	0	N/A (no syn. SNP)
PITG_01655	conserved hypothetical protein	YES	Yes	NA	NA	InBtw	0	0	0	0	0	N/A (no syn. SNP)
PITG_01658	predicted protein	NO	No	NA	NA	GSR	1	1	0	0.003	0	N/A (no syn. SNP)
PITG_01659	conserved hypothetical protein	YES	No	NA	NA	GSR	1	1	0	0.002	0	N/A (no syn. SNP)
PITG_01661	hypothetical protein	NO	Yes	NA	NA	InBtw	0	0	0	0	0	N/A (no syn. SNP)
PITG_01662	conserved hypothetical protein	NO	Yes	NA	NA	GDR	1	1	0	0.0023	0	N/A (no syn. SNP)
PITG_01663	hypothetical protein	NO	Yes	NA	NA	GDR	11	5	6	0.0007	0.0021	0.3377
PITG_01664	hypothetical protein	NO	No	NA	NA	GDR	0	0	0	0	0	N/A (no syn. SNP)
PITG_01665	predicted protein	NO	No	NA	NA	GDR	0	0	0	0	0	N/A (no syn. SNP)
PITG_01666	predicted protein	NO	No	NA	NA	GDR	0	0	0	0	0	N/A (no syn. SNP)
PITG_01667	hypothetical protein	NO	Yes	NA	NA	InBtw	6	6	0	0.0034	0	N/A (no syn. SNP)
PITG_01669	predicted protein	NO	No	NA	NA	GSR	0	0	0	0	0	N/A (no syn. SNP)
PITG_01671	conserved hypothetical protein	NO	No	NA	NA	GSR	0	0	0	0	0	N/A (no syn. SNP)
PITG_01672	conserved hypothetical protein	NO	No	NA	NA	InBtw	1	1	0	0.0017	0	N/A (no syn. SNP)
PITG_01673	hypothetical protein	NO	Yes	NA	NA	GDR	6	4	2	0.003	0.0044	0.6706
PITG_01674	hypothetical protein	NO	Yes	NA	NA	InBtw	3	2	1	0.0023	0.0013	1.7354
PITG_01676	hypothetical protein	NO	No	NA	NA	InBtw	1	1	0	0.0022	0	N/A (no syn. SNP)
PITG_01677	hypothetical protein	NO	Yes	NA	NA	GDR	0	0	0	0	0	N/A (no syn. SNP)
PITG_01678	hypothetical protein	NO	Yes	NA	NA	GDR	2	1	1	0.0011	0.0019	0.5706
PITG_01679	conserved hypothetical protein	NO	Yes	NA	NA	GDR	0	0	0	0	0	N/A (no syn. SNP)
PITG_01680	hypothetical protein similar to NOB1 protein	NO	Yes	NA	NA	GDR	0	0	0	0	0	N/A (no syn. SNP)
PITG_01681	hypothetical protein	NO	No	NA	NA	GDR	0	0	0	0	0	N/A (no syn. SNP)
PITG_01682	hypothetical protein	NO	Yes	NA	NA	GDR	1	0	1	0	0.0018	0
PITG_01683	conserved hypothetical protein	NO	Yes	NA	NA	InBtw	6	4	2	0.0016	0.0018	0.8982
PITG_01684	predicted protein	NO	No	NA	NA	GSR	0	0	0	0	0	N/A (no syn. SNP)
PITG_01685	predicted protein	NO	No	NA	NA	InBtw	5	3	2	0.0027	0.0066	0.4117
PITG_01686	predicted protein	NO	No	NA	NA	GDR	5	4	1	0.0054	0.0034	1.5938
PITG_01687	predicted protein	NO	No	NA	NA	GDR	2	1	1	0.0032	0.0078	0.4132
PITG_01688	predicted protein	NO	No	NA	NA	InBtw	2	1	1	0.0026	0.0072	0.3645
PITG_01689	conserved hypothetical protein	NO	Yes	NA	NA	InBtw	0	0	0	0	0	N/A (no syn. SNP)
PITG_01690	predicted protein	NO	Yes	NA	NA	GDR	4	2	2	Stop codon found	Stop codon found	Stop codon found
PITG_01691	hypothetical protein	NO	Yes	NA	NA	InBtw	1	1	0	0.0006	0	N/A (no syn. SNP)
PITG_01692	conserved hypothetical protein	NO	No	NA	NA	GSR	0	0	0	0	0	N/A (no syn. SNP)
PITG_01693	conserved hypothetical protein	NO	No	NA	NA	GSR	3	2	1	0.001	0.0012	0.8782
PITG_01694	peptidyl-prolyl cis-trans isomerase 1	NO	Yes	NA	NA	InBtw	1	1	0	0.002	0	N/A (no syn. SNP)
PITG_01695	conserved hypothetical protein	NO	No	NA	NA	InBtw	0	0	0	0	0	N/A (no syn. SNP)
PITG_01696	predicted protein	NO	No	NA	NA	GSR	0	0	0	0	0	N/A (no syn. SNP)
PITG_01697	importin alpha-2 subunit	NO	Yes	NA	NA	InBtw	0	0	0	0	0	N/A (no syn. SNP)
PITG_01698	small cysteine rich protein (PITT_01698) - SCR76	NO	Yes	Small Cys Rich- Others	NA	InBtw	1	1	0	0.006	0	N/A (no syn. SNP)
PITG_01700	conserved hypothetical protein	NO	Yes	NA	NA	InBtw	0	0	0	0	0	N/A (no syn. SNP)
PITG_01701	hypothetical protein	NO	No	NA	NA	GDR	0	0	0	0	0	N/A (no syn. SNP)
PITG_01702	conserved hypothetical protein	YES	No	NA	NA	GDR	0	0	0	0	0	N/A (no syn. SNP)
PITG_01703	conserved hypothetical protein	NO	Yes	NA	NA	GDR	1	1	0	0.0011	0	N/A (no syn. SNP)
PITG_01704	predicted protein	NO	No	NA	NA	GDR	0	0	0	0	0	N/A (no syn. SNP)
PITG_01705	hypothetical protein	NO	No	NA	NA	GDR	0	0	0	0	0	N/A (no syn. SNP)
PITG_01706	predicted protein	NO	Yes	NA	NA	GDR	0	0	0	0	0	N/A (no syn. SNP)
PITG_01707	predicted protein	NO	No	NA	NA	InBtw	0	0	0	0	0	N/A (no syn. SNP)
PITG_01708	predicted protein	NO	No	NA	NA	InBtw	0	0	0	0	0	N/A (no syn. SNP)
PITG_01709	predicted protein	NO	No	NA	NA	GDR	0	0	0	0	0	N/A (no syn. SNP)
PITG_01710	predicted protein	NO	Yes	NA	NA	GDR	0	0	0	0	0	N/A (no syn. SNP)
PITG_01711	hypothetical protein similar to anthranilate synthase component I	NO	Yes	NA	NA	GDR	0	0	0	0	0	N/A (no syn. SNP)
PITG_01712	predicted protein	NO	Yes	NA	NA	GDR	0	0	0	0	0	N/A (no syn. SNP)
PITG_01713	hypothetical protein	NO	Yes	NA	NA	GDR	0	0	0	0	0	N/A (no syn. SNP)
PITG_01714	predicted protein	NO	No	NA	NA	GDR	0	0	0	0	0	N/A (no syn. SNP)
PITG_01715	conserved hypothetical protein	NO	Yes	NA	NA	GDR	0	0	0	0	0	N/A (no syn. SNP)
PITG_01716	predicted protein	NO	No	NA	NA	InBtw	0	0	0	0	0	N/A (no syn. SNP)
PITG_01717	dynein heavy chain	NO	No	NA	NA	GSR	5	1	4	0.0001	0.0011	0.0896
PITG_01718	conserved hypothetical protein	NO	Yes	NA	NA	InBtw	0	0	0	0	0	N/A (no syn. SNP)
PITG_01719	hypothetical protein	NO	Yes	NA	NA	GDR	1	1	0	0.0005	0	N/A (no syn. SNP)
PITG_01720	predicted protein	NO	Yes	NA	NA	GDR	0	0	0	0	0	N/A (no syn. SNP)
PITG_01721	Drug/Metabolite Transporter (DMT) Superfamily	NO	Yes	NA	NA	GDR	0	0	0	0	0	N/A (no syn. SNP)
PITG_01722	predicted protein	NO	Yes	NA	NA	InBtw	0	0	0	0	0	N/A (no syn. SNP)
PITG_01724	secreted RxLR effector peptide, putative	NO	No	RXLR	RxLRfam10	GSR	0	0	0	0	0	N/A (no syn. SNP)
PITG_01725	ribosome biogenesis ATPase RIX7	NO	No	NA	NA	GSR	1	1	0	0.0006	0	N/A (no syn. SNP)
PITG_01726	conserved hypothetical protein	NO	No	NA	NA	GSR	0	0	0	0	0	N/A (no syn. SNP)
PITG_01727	predicted protein	NO	Yes	NA	NA	InBtw	1	1	0	0.0019	0	N/A (no syn. SNP)
PITG_01728	hypothetical protein	NO	Yes	NA	NA	GDR	0	0	0	0	0	N/A (no syn. SNP)
PITG_01729	hypothetical protein	NO	No	NA	NA	GDR	0	0	0	0	0	N/A (no syn. SNP)
PITG_01730	hypothetical protein	NO	No	NA	NA	GDR	0	0	0	0	0	N/A (no syn. SNP)
PITG_01731	predicted protein	NO	Yes	NA	NA	InBtw	5	2	3	0.002	0.0068	0.2881
PITG_01732	predicted protein	NO	No	NA	NA	GSR	4	3	1	0.0074	0.0059	1.2689
PITG_01736	predicted protein	NO	No	NA	NA	GSR	0	0	0	0	0	N/A (no syn. SNP)
PITG_01737	DNA damage-binding protein 1a	NO	Yes	NA	NA	InBtw	5	2	3	0.0008	0.0033	0.2417
PITG_01738	hypothetical protein	NO	Yes	NA	NA	GDR	3	1	2	0.0012	0.0082	0.1445
PITG_01739	hypothetical protein	NO	No	NA	NA	InBtw	0	0	0	0	0	N/A (no syn. SNP)
PITG_01740	hypothetical protein	NO	Yes	NA	NA	InBtw	12	8	4	Stop codon found	Stop codon found	Stop codon found
PITG_01741	hypothetical protein	NO	Yes	NA	NA	GDR	2	2	0	0.0034	0	N/A (no syn. SNP)
PITG_01742	thymidine kinase	NO	No	NA	NA	GDR	0	0	0	0	0	N/A (no syn. SNP)
PITG_01743	hypothetical protein	NO	No	NA	NA	GDR	3	1	2	0.0032	0.0182	0.176
PITG_01744	hypothetical protein	NO	Yes	NA	NA	GDR	3	1	2	0.0009	0.0051	0.1805
PITG_01745	NEDD4-like ubiquitin ligase, putative	NO	Yes	NA	NA	InBtw	2	1	1	0.0008	0.0018	0.4559
PITG_01746	HECT E3 ubiquitin ligase, putative	no	No	NA	NA	InBtw	0	0	0	0	0	N/A (no syn. SNP)
PITG_01747	hypothetical protein	NO	No	NA	NA	GDR	0	0	0	0	0	N/A (no syn. SNP)
PITG_01748	Cytochrome Oxidase Biogenesis (Oxa1) Family	NO	Yes	NA	NA	GDR	0	0	0	0	0	N/A (no syn. SNP)
PITG_01749	hypothetical protein	NO	Yes	NA	NA	GDR	0	0	0	0	0	N/A (no syn. SNP)
PITG_01750	conserved hypothetical protein	NO	Yes	NA	NA	GDR	2	1	1	0.001	0.0024	0.423
PITG_01751	conserved hypothetical protein	NO	No	NA	NA	GDR	1	1	0	0.0024	0	N/A (no syn. SNP)
PITG_01752	transketolase	NO	Yes	NA	NA	GDR	5	1	4	0.0006	0.0104	0.0566
PITG_01753	predicted protein	NO	No	NA	NA	GDR	0	0	0	0	0	N/A (no syn. SNP)
PITG_01754	hypothetical protein	NO	Yes	NA	NA	GDR	0	0	0	0	0	N/A (no syn. SNP)
PITG_01755	hypothetical protein	NO	Yes	NA	NA	GDR	0	0	0	0	0	N/A (no syn. SNP)
PITG_01756	conserved hypothetical protein	NO	Yes	NA	NA	InBtw	0	0	0	0	0	N/A (no syn. SNP)
PITG_01757	predicted protein	NO	No	NA	NA	GSR	0	0	0	0	0	N/A (no syn. SNP)
PITG_01759	conserved hypothetical protein	NO	Yes	NA	NA	InBtw	7	2	5	0.0014	0.0115	0.1258
PITG_01760	glycoside hydrolase, putative	NO	No	NA	NA	GDR	14	9	5	0.006	0.0095	0.6358
PITG_01761	conserved hypothetical protein	NO	No	NA	NA	GDR	16	7	9	0.0051	0.0274	0.1859
PITG_01762	glycyl-tRNA synthetase	NO	Yes	NA	NA	InBtw	3	1	2	0.0006	0.0052	0.1166
PITG_01765	glycoside hydrolase, putative	NO	No	NA	NA	GSR	0	0	0	0	0	N/A (no syn. SNP)
PITG_01768	phospho-2-dehydro-3-deoxyheptonate aldolase	NO	Yes	NA	NA	GSR	0	0	0	0	0	N/A (no syn. SNP)
PITG_01769	chorismate synthase	NO	Yes	NA	NA	InBtw	11	1	10	0.0009	0.0331	0.0286
PITG_01770	conserved hypothetical protein	NO	Yes	NA	NA	GDR	4	2	2	0.0016	0.004	0.3994
PITG_01771	monothiol glutaredoxin-5, mitochondrial precursor	NO	Yes	NA	NA	GDR	0	0	0	0	0	N/A (no syn. SNP)
PITG_01772	conserved hypothetical protein	NO	No	NA	NA	GDR	10	7	3	0.0148	0.0133	1.1158
PITG_01773	predicted protein	NO	No	NA	NA	GDR	11	7	4	0.0041	0.0063	0.6543
PITG_01774	hypothetical protein	NO	Yes	NA	NA	GDR	10	5	5	0.0028	0.0062	0.4601
PITG_01775	conserved hypothetical protein	NO	Yes	NA	NA	GDR	0	0	0	0	0	N/A (no syn. SNP)
PITG_01776	hypothetical protein	NO	No	NA	NA	GDR	4	2	2	0.0055	0.0118	0.4675
PITG_01777	aspartyl protease family A22A, putative	NO	Yes	NA	NA	GDR	6	2	4	0.0012	0.0082	0.1446
PITG_01778	hypothetical protein similar to pyridine nucleotide-disulphide oxidoreductase	NO	No	NA	NA	InBtw	1	0	1	0	0.003	0
PITG_01781	conserved hypothetical protein	NO	No	NA	NA	InBtw	0	0	0	0	0	N/A (no syn. SNP)
PITG_01782	hypothetical protein	NO	Yes	NA	NA	GDR	0	0	0	0	0	N/A (no syn. SNP)
PITG_01783	acetyl-CoA acetyltransferase	NO	Yes	NA	NA	GDR	0	0	0	0	0	N/A (no syn. SNP)
PITG_01784	hypothetical protein	NO	Yes	NA	NA	InBtw	0	0	0	0	0	N/A (no syn. SNP)
PITG_01785	predicted protein	NO	Yes	NA	NA	InBtw	0	0	0	0	0	N/A (no syn. SNP)
PITG_01786	conserved hypothetical protein	NO	No	NA	NA	GDR	0	0	0	0	0	N/A (no syn. SNP)
PITG_01787	predicted protein	NO	No	NA	NA	GDR	0	0	0	0	0	N/A (no syn. SNP)
PITG_01788	ubiquitin activating enzyme, E1 family, putative	NO	Yes	NA	NA	GDR	0	0	0	0	0	N/A (no syn. SNP)
PITG_01789	hypothetical protein	NO	Yes	NA	NA	InBtw	0	0	0	0	0	N/A (no syn. SNP)
PITG_01790	hypothetical protein	NO	Yes	NA	NA	InBtw	1	1	0	0.0007	0	N/A (no syn. SNP)
PITG_01791	conserved hypothetical protein	NO	Yes	NA	NA	GDR	0	0	0	0	0	N/A (no syn. SNP)
PITG_01792	hypothetical protein	NO	Yes	NA	NA	GDR	1	0	1	0	0.0061	0
PITG_01793	hypothetical protein	NO	No	NA	NA	GDR	1	1	0	0.0012	0	N/A (no syn. SNP)
PITG_01794	predicted protein	NO	No	NA	NA	GDR	1	1	0	0.001	0	N/A (no syn. SNP)
PITG_01795	conserved hypothetical protein	NO	Yes	NA	NA	GDR	3	1	2	0.0021	0.0113	0.1824
PITG_01796	Voltage-gated Ion Channel (VIC) Superfamily	NO	No	NA	NA	GDR	1	0	1	0	0.0015	0
PITG_01797	26S protease regulatory subunit 6A-A	NO	Yes	NA	NA	GDR	0	0	0	0	0	N/A (no syn. SNP)
PITG_01798	hypothetical protein	NO	Yes	NA	NA	GDR	0	0	0	0	0	N/A (no syn. SNP)
PITG_01799	predicted protein	NO	No	NA	NA	GDR	0	0	0	0	0	N/A (no syn. SNP)
PITG_01800	predicted protein	NO	Yes	NA	NA	InBtw	0	0	0	0	0	N/A (no syn. SNP)
PITG_01801	predicted protein	NO	No	NA	NA	InBtw	2	0	2	0	0.0044	0
PITG_01802	conserved hypothetical protein	NO	No	NA	NA	InBtw	0	0	0	0	0	N/A (no syn. SNP)
PITG_01804	methionine synthase	NO	No	NA	NA	GSR	0	0	0	0	0	N/A (no syn. SNP)
PITG_01807	conserved hypothetical protein	NO	No	NA	NA	GSR	0	0	0	0	0	N/A (no syn. SNP)
PITG_01808	methylmalonyl-CoA mutase, mitochondrial precursor	NO	Yes	NA	NA	InBtw	0	0	0	0	0	N/A (no syn. SNP)
PITG_01809	hypothetical protein	NO	Yes	NA	NA	GDR	0	0	0	0	0	N/A (no syn. SNP)
PITG_01810	Drug/Metabolite Transporter (DMT) Superfamily	NO	Yes	NA	NA	GDR	0	0	0	0	0	N/A (no syn. SNP)
PITG_01811	F-box protein, putative	NO	Yes	NA	NA	GDR	1	1	0	0.0013	0	N/A (no syn. SNP)
PITG_01812	predicted protein	NO	Yes	NA	NA	GDR	0	0	0	0	0	N/A (no syn. SNP)
PITG_01813	hypothetical protein similar to m7G tRNA methyltransferase	NO	Yes	NA	NA	GDR	0	0	0	0	0	N/A (no syn. SNP)
PITG_01814	hypothetical protein	NO	No	NA	NA	GDR	1	0	1	0	0.003	0
PITG_01815	conserved hypothetical protein	NO	No	NA	NA	GDR	1	1	0	0.0002	0	N/A (no syn. SNP)
PITG_01816	conserved hypothetical protein	NO	No	NA	NA	GDR	0	0	0	0	0	N/A (no syn. SNP)
PITG_01817	predicted protein	NO	No	NA	NA	GDR	0	0	0	0	0	N/A (no syn. SNP)
PITG_01818	conserved hypothetical protein	NO	Yes	NA	NA	GDR	0	0	0	0	0	N/A (no syn. SNP)
PITG_01819	hypothetical protein	NO	Yes	NA	NA	InBtw	0	0	0	0	0	N/A (no syn. SNP)
PITG_01821	conserved hypothetical protein	NO	Yes	NA	NA	InBtw	0	0	0	0	0	N/A (no syn. SNP)
PITG_01822	conserved hypothetical protein	NO	Yes	NA	NA	GDR	0	0	0	0	0	N/A (no syn. SNP)
PITG_01823	hypothetical protein	NO	Yes	NA	NA	GDR	0	0	0	0	0	N/A (no syn. SNP)
PITG_01824	protein kinase	NO	No	NA	NA	GDR	0	0	0	0	0	N/A (no syn. SNP)
PITG_01825	hypothetical protein	NO	No	NA	NA	InBtw	0	0	0	0	0	N/A (no syn. SNP)
PITG_01826	predicted protein	NO	No	NA	NA	GSR	1	1	0	0.0017	0	N/A (no syn. SNP)
PITG_01827	predicted protein	NO	No	NA	NA	GSR	0	0	0	0	0	N/A (no syn. SNP)
PITG_01828	predicted protein	NO	No	NA	NA	GSR	1	0	1	0	0.005	0
PITG_01830	predicted protein	NO	Yes	NA	NA	GSR	0	0	0	0	0	N/A (no syn. SNP)
PITG_01832	protein kinase	NO	Yes	NA	NA	InBtw	0	0	0	0	0	N/A (no syn. SNP)
PITG_01833	conserved hypothetical protein	NO	Yes	NA	NA	GDR	0	0	0	0	0	N/A (no syn. SNP)
PITG_01836	predicted protein	NO	No	NA	NA	GSR	0	0	0	0	0	N/A (no syn. SNP)
PITG_01837	predicted protein	NO	Yes	NA	NA	InBtw	0	0	0	0	0	N/A (no syn. SNP)
PITG_01838	predicted protein	NO	No	NA	NA	GDR	0	0	0	0	0	N/A (no syn. SNP)
PITG_01839	conserved hypothetical protein	NO	Yes	NA	NA	GDR	1	1	0	0.0008	0	N/A (no syn. SNP)
PITG_01840	hypothetical protein	NO	Yes	NA	NA	InBtw	0	0	0	0	0	N/A (no syn. SNP)
PITG_01841	conserved hypothetical protein	NO	No	NA	NA	GSR	0	0	0	0	0	N/A (no syn. SNP)
PITG_01842	predicted protein	NO	No	NA	NA	GSR	0	0	0	0	0	N/A (no syn. SNP)
PITG_01844	hypothetical protein	NO	No	NA	NA	GSR	0	0	0	0	0	N/A (no syn. SNP)
PITG_01845	hypothetical protein	NO	Yes	NA	NA	InBtw	0	0	0	0	0	N/A (no syn. SNP)
PITG_01846	conserved hypothetical protein	NO	Yes	NA	NA	GDR	0	0	0	0	0	N/A (no syn. SNP)
PITG_01847	hypothetical protein	NO	Yes	NA	NA	GDR	1	1	0	0.0011	0	N/A (no syn. SNP)
PITG_01848	conserved hypothetical protein	NO	Yes	NA	NA	InBtw	0	0	0	0	0	N/A (no syn. SNP)
PITG_01849	conserved hypothetical protein	NO	Yes	NA	NA	GSR	2	2	0	0.0025	0	N/A (no syn. SNP)
PITG_01850	conserved hypothetical protein	NO	Yes	NA	NA	InBtw	11	5	6	0.001	0.0028	0.3424
PITG_01851	homogentisate 1,2-dioxygenase	NO	Yes	NA	NA	InBtw	1	1	0	0.001	0	N/A (no syn. SNP)
PITG_01852	dynein heavy chain	NO	No	NA	NA	InBtw	5	4	1	0.0005	0.0003	1.7452
PITG_01853	conserved hypothetical protein	NO	Yes	NA	NA	InBtw	0	0	0	0	0	N/A (no syn. SNP)
PITG_01855	glycoside hydrolase, putative	NO	Yes	NA	NA	InBtw	1	0	1	0	0.0021	0
PITG_01856	protein kinase	NO	Yes	NA	NA	GDR	1	0	1	0	0.0031	0
PITG_01857	predicted protein	NO	Yes	NA	NA	GDR	3	3	0	0.0048	0	N/A (no syn. SNP)
PITG_01858	hypothetical protein similar to novel protein	NO	Yes	NA	NA	GDR	0	0	0	0	0	N/A (no syn. SNP)
PITG_01859	conserved hypothetical protein	NO	Yes	NA	NA	GDR	0	0	0	0	0	N/A (no syn. SNP)
PITG_01860	hypothetical protein	NO	Yes	NA	NA	InBtw	4	1	3	0.0005	0.0037	0.1402
PITG_01862	glucose-6-phosphate isomerase	NO	Yes	NA	NA	GSR	1	1	0	0.0007	0	N/A (no syn. SNP)
PITG_01864	conserved hypothetical protein	NO	Yes	NA	NA	InBtw	2	2	0	0.0031	0	N/A (no syn. SNP)
PITG_01865	conserved hypothetical protein	NO	No	NA	NA	InBtw	1	0	1	0	0.0019	0
PITG_01866	conserved hypothetical protein	NO	No	NA	NA	GSR	0	0	0	0	0	N/A (no syn. SNP)
PITG_01867	conserved hypothetical protein	NO	Yes	NA	NA	InBtw	3	1	2	0.0008	0.0039	0.204
PITG_01868	hypothetical protein similar to tetratricopeptide repeat domain 26	NO	No	NA	NA	GDR	1	0	1	0	0.0022	0
PITG_01869	conserved hypothetical protein	NO	No	NA	NA	GDR	4	2	2	0.0011	0.0028	0.4098
PITG_01870	hypothetical protein	NO	Yes	NA	NA	GDR	1	1	0	0.0015	0	N/A (no syn. SNP)
PITG_01871	protein kinase, putative	NO	Yes	NA	NA	GDR	0	0	0	0	0	N/A (no syn. SNP)
PITG_01872	predicted protein	NO	Yes	NA	NA	GDR	0	0	0	0	0	N/A (no syn. SNP)
PITG_01873	conserved hypothetical protein	NO	No	NA	NA	InBtw	0	0	0	0	0	N/A (no syn. SNP)
PITG_01875	secreted RxLR effector peptide, putative	YES	No	RXLR	RxLRfam109	InBtw	0	0	0	0	0	N/A (no syn. SNP)
PITG_01876	ATP-binding Cassette (ABC) Superfamily	NO	No	NA	NA	GDR	0	0	0	0	0	N/A (no syn. SNP)
PITG_01877	ATP-binding Cassette (ABC) Superfamily	NO	No	NA	NA	GDR	0	0	0	0	0	N/A (no syn. SNP)
PITG_01878	conserved hypothetical protein	NO	Yes	NA	NA	GDR	0	0	0	0	0	N/A (no syn. SNP)
PITG_01879	predicted protein	NO	No	NA	NA	InBtw	2	1	1	0.0007	0.0017	0.4222
PITG_01880	predicted protein	NO	No	NA	NA	GSR	2	1	1	0.0024	0.0058	0.412
PITG_01881	predicted protein	NO	No	NA	NA	InBtw	0	0	0	0	0	N/A (no syn. SNP)
PITG_01882	ATP-binding Cassette (ABC) Superfamily	NO	No	NA	NA	GDR	4	3	1	0.0064	0.0069	0.9326
PITG_01883	ATP-binding Cassette (ABC) Superfamily	NO	No	NA	NA	InBtw	0	0	0	0	0	N/A (no syn. SNP)
PITG_01884	Crinkler (CRN) family protein	NO	No	CRINKLER	NA	GSR	2	1	1	0.0013	0.0032	0.3902
PITG_01888	predicted protein	NO	No	NA	NA	InBtw	0	0	0	0	0	N/A (no syn. SNP)
PITG_01889	predicted protein	NO	No	NA	NA	GDR	1	0	1	0	0.0062	0
PITG_01890	predicted protein	NO	No	NA	NA	GDR	0	0	0	0	0	N/A (no syn. SNP)
PITG_01891	predicted protein	NO	No	NA	NA	GDR	0	0	0	0	0	N/A (no syn. SNP)
PITG_01892	predicted protein	NO	No	NA	NA	GDR	0	0	0	0	0	N/A (no syn. SNP)
PITG_01893	predicted protein	NO	No	NA	NA	GDR	1	1	0	0.0009	0	N/A (no syn. SNP)
PITG_01894	predicted protein	NO	No	NA	NA	GDR	0	0	0	0	0	N/A (no syn. SNP)
PITG_01895	ATP-binding Cassette (ABC) Superfamily	NO	No	NA	NA	GDR	0	0	0	0	0	N/A (no syn. SNP)
PITG_01896	conserved hypothetical protein	NO	Yes	NA	NA	InBtw	0	0	0	0	0	N/A (no syn. SNP)
PITG_01897	histone deacetylase, putative	NO	Yes	NA	NA	InBtw	0	0	0	0	0	N/A (no syn. SNP)
PITG_01898	predicted protein	NO	Yes	NA	NA	GDR	0	0	0	0	0	N/A (no syn. SNP)
PITG_01899	predicted protein	NO	No	NA	NA	GDR	0	0	0	0	0	N/A (no syn. SNP)
PITG_01902	hypothetical protein	NO	Yes	NA	NA	InBtw	1	1	0	0.0021	0	N/A (no syn. SNP)
PITG_01903	predicted protein	NO	No	NA	NA	InBtw	0	0	0	0	0	N/A (no syn. SNP)
PITG_01904	secreted RxLR effector peptide, putative	YES	No	RXLR	RxLRfam15	GSR	13	10	3	0.0487	0.0406	1.2004
PITG_01905	secreted RxLR effector peptide, putative	YES	No	RXLR	RxLRfam110	GSR	5	4	1	0.0183	0.0119	1.5435
PITG_01906	ATP-binding Cassette (ABC) Superfamily	NO	No	NA	NA	GSR	0	0	0	0	0	N/A (no syn. SNP)
PITG_01907	secreted RxLR effector peptide, putative	YES	No	RXLR	RxLRfam110	GSR	1	0	1	0	0.0034	0
PITG_01908	conserved hypothetical protein	NO	No	NA	NA	InBtw	2	1	1	0.0026	0.0062	0.4171
PITG_01909	hypothetical protein similar to NAD-dependent aldehyde dehydrogenases	NO	No	NA	NA	InBtw	0	0	0	0	0	N/A (no syn. SNP)
PITG_01910	choline dehydrogenase, mitochondrial precursor	NO	No	NA	NA	InBtw	0	0	0	0	0	N/A (no syn. SNP)
PITG_01911	histone deacetylase, putative	NO	No	NA	NA	GDR	0	0	0	0	0	N/A (no syn. SNP)
PITG_01912	predicted protein	NO	No	NA	NA	InBtw	0	0	0	0	0	N/A (no syn. SNP)
PITG_01913	dihydroorotate dehydrogenase, mitochondrial precursor	NO	Yes	NA	NA	InBtw	1	1	0	0.0011	0	N/A (no syn. SNP)
PITG_01914	predicted protein	NO	No	NA	NA	InBtw	2	0	2	0	0.0215	0
PITG_01919	Mitochondrial Carrier (MC) Family	NO	Yes	NA	NA	InBtw	0	0	0	0	0	N/A (no syn. SNP)
PITG_01920	ubiquitin-specific protease, putative	NO	Yes	NA	NA	InBtw	1	0	1	0	0.0007	0
PITG_01921	predicted protein	NO	Yes	NA	NA	InBtw	0	0	0	0	0	N/A (no syn. SNP)
PITG_01922	40S ribosomal protein SA	NO	No	NA	NA	GDR	0	0	0	0	0	N/A (no syn. SNP)
PITG_01923	hypothetical protein	NO	Yes	NA	NA	GDR	0	0	0	0	0	N/A (no syn. SNP)
PITG_01924	hypothetical protein	NO	Yes	NA	NA	GDR	0	0	0	0	0	N/A (no syn. SNP)
PITG_01925	conserved hypothetical protein	NO	No	NA	NA	GDR	0	0	0	0	0	N/A (no syn. SNP)
PITG_01926	predicted protein	NO	No	NA	NA	GDR	0	0	0	0	0	N/A (no syn. SNP)
PITG_01927	predicted protein	NO	No	NA	NA	GDR	0	0	0	0	0	N/A (no syn. SNP)
PITG_01928	predicted protein	NO	No	NA	NA	GDR	0	0	0	0	0	N/A (no syn. SNP)
PITG_01929	predicted protein	NO	No	NA	NA	InBtw	0	0	0	0	0	N/A (no syn. SNP)
PITG_01930	predicted protein	NO	No	NA	NA	GSR	2	1	1	0.0006	0.0012	0.4605
PITG_01931	hypothetical protein	NO	No	NA	NA	InBtw	2	0	2	0	0.0036	0
PITG_01932	predicted protein	NO	No	NA	NA	InBtw	93	37	56	0.0029	0.0098	0.2971
PITG_01934	secreted RxLR effector peptide, putative	YES	No	RXLR	RxLRfam6	GSR	0	0	0	0	0	N/A (no syn. SNP)
PITG_01935	predicted protein	NO	No	NA	NA	GSR	2	1	1	0.0028	0.0068	0.4075
PITG_01936	serine/threonine protein kinase	NO	No	NA	NA	GSR	5	4	1	0.0014	0.001	1.4101
PITG_01937	conserved hypothetical protein	NO	Yes	NA	NA	InBtw	7	4	3	0.0039	0.0104	0.379
PITG_01938	glyceraldehyde-3-phosphate dehydrogenase	NO	No	NA	NA	InBtw	0	0	0	0	0	N/A (no syn. SNP)
PITG_01939	hypothetical protein similar to glyceraldehyde-3-phosphate dehydrogenase	NO	No	NA	NA	InBtw	0	0	0	0	0	N/A (no syn. SNP)
PITG_01940	hypothetical protein similar to glyceraldehyde-3-phosphate dehydrogenase	NO	No	NA	NA	InBtw	0	0	0	0	0	N/A (no syn. SNP)
PITG_01941	hypothetical protein	NO	Yes	NA	NA	GSR	0	0	0	0	0	N/A (no syn. SNP)
PITG_01942	hypothetical protein	NO	Yes	NA	NA	InBtw	0	0	0	0	0	N/A (no syn. SNP)
PITG_01943	60S ribosomal protein L23	NO	Yes	NA	NA	GDR	0	0	0	0	0	N/A (no syn. SNP)
PITG_01944	predicted protein	NO	Yes	NA	NA	GDR	1	0	1	0	0.0031	0
PITG_01945	hypothetical protein similar to carbonic anhydrase/acetyltransferase	NO	Yes	NA	NA	InBtw	1	0	1	0	0.0076	0
PITG_01946	hypothetical protein similar to rheb	NO	Yes	NA	NA	InBtw	0	0	0	0	0	N/A (no syn. SNP)
PITG_01947	hypothetical protein	NO	Yes	NA	NA	GDR	5	3	2	0.0006	0.0008	0.6947
PITG_01948	predicted protein	NO	Yes	NA	NA	GDR	2	1	1	0.0009	0.0018	0.4674
PITG_01949	conserved hypothetical protein	NO	Yes	NA	NA	GDR	1	1	0	0.0007	0	N/A (no syn. SNP)
PITG_01950	serine/threonine protein kinase	NO	Yes	NA	NA	GDR	0	0	0	0	0	N/A (no syn. SNP)
PITG_01951	conserved hypothetical protein	no	Yes	NA	NA	GDR	0	0	0	0	0	N/A (no syn. SNP)
PITG_01952	hypothetical protein	NO	Yes	NA	NA	GDR	5	2	3	Stop codon found	Stop codon found	Stop codon found
PITG_01953	conserved hypothetical protein	NO	Yes	NA	NA	GDR	4	1	3	0.0005	0.0041	0.119
PITG_01954	conserved hypothetical protein	NO	Yes	NA	NA	InBtw	0	0	0	0	0	N/A (no syn. SNP)
PITG_01955	P-type ATPase (P-ATPase) Superfamily	NO	Yes	NA	NA	InBtw	8	2	6	0.0008	0.0065	0.1285
PITG_01956	predicted protein	NO	No	NA	NA	GDR	2	2	0	0.0014	0	N/A (no syn. SNP)
PITG_01957	conserved hypothetical protein	NO	Yes	NA	NA	GDR	4	0	4	0	0.0096	0
PITG_01958	hypothetical protein	NO	Yes	NA	NA	GDR	0	0	0	0	0	N/A (no syn. SNP)
PITG_01959	predicted protein	NO	Yes	NA	NA	InBtw	12	7	5	0.01	0.0144	0.691
PITG_01960	conserved hypothetical protein	NO	Yes	NA	NA	InBtw	17	7	10	0.0048	0.0195	0.2464
PITG_01961	conserved hypothetical protein	NO	Yes	NA	NA	GDR	7	3	4	0.0055	0.0201	0.2742
PITG_01962	predicted protein	NO	Yes	NA	NA	GDR	7	5	2	0.0074	0.0085	0.8627
PITG_01963	conserved hypothetical protein	NO	Yes	NA	NA	GDR	10	4	6	0.0028	0.0107	0.2618
PITG_01964	hypothetical protein	NO	No	NA	NA	InBtw	0	0	0	0	0	N/A (no syn. SNP)
PITG_01965	predicted protein	NO	No	NA	NA	GSR	0	0	0	0	0	N/A (no syn. SNP)
PITG_01966	hypothetical protein	NO	Yes	NA	NA	GSR	1	1	0	0.0015	0	N/A (no syn. SNP)
PITG_01969	conserved hypothetical protein	YES	Yes	NA	NA	GSR	2	1	1	0.0018	0.0045	0.3963
PITG_01970	conserved hypothetical protein	NO	Yes	NA	NA	GSR	0	0	0	0	0	N/A (no syn. SNP)
PITG_01971	predicted protein	NO	No	NA	NA	GSR	0	0	0	0	0	N/A (no syn. SNP)
PITG_01973	conserved hypothetical protein	NO	Yes	NA	NA	InBtw	1	1	0	0.001	0	N/A (no syn. SNP)
PITG_01974	conserved hypothetical protein	NO	Yes	NA	NA	GDR	3	2	1	0.0021	0.0027	0.7887
PITG_01975	conserved hypothetical protein	NO	No	NA	NA	GDR	13	9	4	0.0135	0.0129	1.0503
PITG_01976	predicted protein	NO	No	NA	NA	GDR	11	3	8	0.0028	0.0219	0.127
PITG_01977	conserved hypothetical protein	NO	Yes	NA	NA	GDR	4	2	2	0.0026	0.0056	0.4567
PITG_01978	conserved hypothetical protein	NO	Yes	NA	NA	GDR	3	2	1	0.0012	0.0013	0.9391
PITG_01979	predicted protein	NO	No	NA	NA	GDR	3	3	0	0.0103	0	N/A (no syn. SNP)
PITG_01980	predicted protein	NO	No	NA	NA	GDR	3	2	1	0.0094	0.01	0.9361
PITG_01981	hypothetical protein	NO	Yes	NA	NA	GDR	0	0	0	0	0	N/A (no syn. SNP)
PITG_01982	conserved hypothetical protein	NO	Yes	NA	NA	InBtw	6	5	1	0.0035	0.0021	1.6801
PITG_01984	predicted protein	NO	No	NA	NA	GSR	0	0	0	0	0	N/A (no syn. SNP)
PITG_01985	iron/zinc purple acid phosphatase-like protein	YES	No	NA	NA	InBtw	1	1	0	0.0009	0	N/A (no syn. SNP)
PITG_01986	hypothetical protein	NO	No	NA	NA	GDR	1	1	0	0.0039	0	N/A (no syn. SNP)
PITG_01987	hypothetical protein	NO	No	NA	NA	InBtw	0	0	0	0	0	N/A (no syn. SNP)
PITG_01988	conserved hypothetical protein	NO	No	NA	NA	InBtw	7	5	2	0.0042	0.0049	0.8723
PITG_01989	predicted protein	NO	No	NA	NA	GDR	1	1	0	0.0057	0	N/A (no syn. SNP)
PITG_01990	predicted protein	NO	Yes	NA	NA	GDR	1	1	0	0.0024	0	N/A (no syn. SNP)
PITG_01991	conserved hypothetical protein	NO	Yes	NA	NA	GDR	4	1	3	0.0005	0.0035	0.1343
PITG_01992	hypothetical protein	NO	No	NA	NA	InBtw	1	0	1	0	0.0147	0
PITG_01993	predicted protein	NO	No	NA	NA	InBtw	0	0	0	0	0	N/A (no syn. SNP)
PITG_01994	predicted protein	NO	No	NA	NA	GDR	1	1	0	0.0067	0	N/A (no syn. SNP)
PITG_01995	predicted protein	NO	No	NA	NA	GDR	0	0	0	0	0	N/A (no syn. SNP)
PITG_01996	conserved hypothetical protein	NO	Yes	NA	NA	InBtw	5	3	2	0.0016	0.0025	0.6141
PITG_01997	hypothetical protein	NO	No	NA	NA	InBtw	1	1	0	0.001	0	N/A (no syn. SNP)
PITG_01998	Voltage-gated Ion Channel (VIC) Superfamily	NO	No	NA	NA	GDR	0	0	0	0	0	N/A (no syn. SNP)
PITG_01999	Voltage-gated Ion Channel (VIC) Superfamily	NO	No	NA	NA	GDR	0	0	0	0	0	N/A (no syn. SNP)
PITG_02000	conserved hypothetical protein	NO	Yes	NA	NA	InBtw	3	1	2	0.0007	0.0037	0.1988
PITG_02001	conserved hypothetical protein	NO	Yes	NA	NA	InBtw	0	0	0	0	0	N/A (no syn. SNP)
PITG_02002	hypothetical protein	NO	Yes	NA	NA	GDR	0	0	0	0	0	N/A (no syn. SNP)
PITG_02003	conserved hypothetical protein	NO	No	NA	NA	InBtw	1	0	1	0	0.0064	0
PITG_02005	hypothetical protein	NO	No	NA	NA	GSR	0	0	0	0	0	N/A (no syn. SNP)
PITG_02006	Crinkler (CRN) family protein, pseudogene	no	No	NA	NA	InBtw	0	0	0	0	0	N/A (no syn. SNP)
PITG_02007	predicted protein	NO	Yes	NA	NA	GDR	0	0	0	0	0	N/A (no syn. SNP)
PITG_02008	cleavage induced hypothetical protein 7000001017643793	YES	No	NA	NA	GDR	0	0	0	0	0	N/A (no syn. SNP)
PITG_02009	conserved hypothetical protein	YES	Yes	NA	NA	GDR	0	0	0	0	0	N/A (no syn. SNP)
PITG_02010	hypothetical protein	NO	Yes	NA	NA	InBtw	0	0	0	0	0	N/A (no syn. SNP)
PITG_02011	conserved hypothetical protein	NO	Yes	NA	NA	GSR	0	0	0	0	0	N/A (no syn. SNP)
PITG_02016	predicted protein	NO	No	NA	NA	InBtw	0	0	0	0	0	N/A (no syn. SNP)
PITG_02017	hypothetical protein	NO	No	NA	NA	GDR	0	0	0	0	0	N/A (no syn. SNP)
PITG_02018	hypothetical protein	NO	No	NA	NA	GDR	0	0	0	0	0	N/A (no syn. SNP)
PITG_02019	predicted protein	NO	No	NA	NA	GDR	0	0	0	0	0	N/A (no syn. SNP)
PITG_02020	predicted protein	NO	No	NA	NA	InBtw	1	1	0	0.0006	0	N/A (no syn. SNP)
PITG_02021	hypothetical protein	NO	Yes	NA	NA	InBtw	0	0	0	0	0	N/A (no syn. SNP)
PITG_02022	clathrin heavy chain	NO	Yes	NA	NA	GDR	0	0	0	0	0	N/A (no syn. SNP)
PITG_02023	conserved hypothetical protein	NO	No	NA	NA	GDR	0	0	0	0	0	N/A (no syn. SNP)
PITG_02024	hypothetical protein	NO	No	NA	NA	GDR	0	0	0	0	0	N/A (no syn. SNP)
PITG_02026	succinyl-CoA ligase subunit alpha, mitochondrial precursor	NO	Yes	NA	NA	InBtw	9	3	6	0.0039	0.025	0.1563
PITG_02027	predicted protein	NO	Yes	NA	NA	GDR	6	3	3	0.0007	0.0017	0.4114
PITG_02028	hypothetical protein	NO	Yes	NA	NA	GDR	0	0	0	0	0	N/A (no syn. SNP)
PITG_02029	hypothetical protein	NO	Yes	NA	NA	GDR	3	1	2	0.0008	0.0043	0.1897
PITG_02030	hypothetical protein	NO	Yes	NA	NA	GDR	4	1	3	0.0016	0.0109	0.1473
PITG_02031	hypothetical protein	NO	Yes	NA	NA	GDR	2	1	1	0.0007	0.0019	0.36
PITG_02032	conserved hypothetical protein	NO	Yes	NA	NA	InBtw	0	0	0	0	0	N/A (no syn. SNP)
PITG_02033	conserved hypothetical protein	NO	No	NA	NA	InBtw	11	7	4	0.0051	0.0073	0.7085
PITG_02034	Cation Diffusion Facilitator (CDF) Family	NO	Yes	NA	NA	GDR	1	0	1	0	0.0032	0
PITG_02035	conserved hypothetical protein	NO	No	NA	NA	InBtw	3	2	1	0.0016	0.0027	0.6027
PITG_02036	Equilibrative Nucleoside Transporter (ENT) Family	NO	Yes	NA	NA	InBtw	19	4	15	0.0034	0.0337	0.1009
PITG_02037	predicted protein	NO	Yes	NA	NA	GDR	1	0	1	0	0.0075	0
PITG_02038	fructose-1,6-bisphosphatase	NO	Yes	NA	NA	InBtw	10	3	7	0.0038	0.0296	0.1279
PITG_02039	conserved hypothetical protein	NO	Yes	NA	NA	InBtw	1	1	0	0.0018	0	N/A (no syn. SNP)
PITG_02040	hypothetical protein similar to CDA11	NO	Yes	NA	NA	GDR	0	0	0	0	0	N/A (no syn. SNP)
PITG_02041	predicted protein	NO	Yes	NA	NA	GDR	0	0	0	0	0	N/A (no syn. SNP)
PITG_02042	hypothetical protein	NO	Yes	NA	NA	GDR	0	0	0	0	0	N/A (no syn. SNP)
PITG_02043	conserved hypothetical protein	NO	Yes	NA	NA	GDR	7	1	6	0.0009	0.0145	0.0642
PITG_02044	hypothetical protein	NO	No	NA	NA	GDR	0	0	0	0	0	N/A (no syn. SNP)
PITG_02045	H - or Na -translocating F-type, V-type and A-type ATPase (F-ATPase) Superfamily	NO	No	NA	NA	GDR	0	0	0	0	0	N/A (no syn. SNP)
PITG_02046	H - or Na -translocating F-type, V-type and A-type ATPase (F-ATPase) Superfamily	NO	No	NA	NA	GDR	2	0	2	0	0.0141	0
PITG_02047	hypothetical protein similar to DNA helicase	NO	Yes	NA	NA	GDR	2	0	2	0	0.006	0
PITG_02048	hypothetical protein	NO	Yes	NA	NA	GDR	0	0	0	0	0	N/A (no syn. SNP)
PITG_02049	citrate synthase, mitochondrial precursor	NO	Yes	NA	NA	InBtw	0	0	0	0	0	N/A (no syn. SNP)
PITG_02050	putative chitin synthase (Chitin-UDP-GlcNac-transferase)	NO	Yes	NA	NA	InBtw	1	0	1	0	0.0014	0
PITG_02051	predicted protein	NO	No	NA	NA	GDR	0	0	0	0	0	N/A (no syn. SNP)
PITG_02052	hypothetical protein	NO	No	NA	NA	GDR	0	0	0	0	0	N/A (no syn. SNP)
PITG_02053	40S ribosomal protein S8-2	NO	Yes	NA	NA	GDR	0	0	0	0	0	N/A (no syn. SNP)
PITG_02054	hypothetical protein similar to DNA primase	NO	Yes	NA	NA	GDR	0	0	0	0	0	N/A (no syn. SNP)
PITG_02055	conserved hypothetical protein	NO	Yes	NA	NA	InBtw	0	0	0	0	0	N/A (no syn. SNP)
PITG_02058	hypothetical protein - thaumatin-like	NO	No	NA	NA	GSR	0	0	0	0	0	N/A (no syn. SNP)
PITG_02059	predicted protein	NO	No	NA	NA	GSR	0	0	0	0	0	N/A (no syn. SNP)
PITG_02062	predicted protein	NO	No	NA	NA	GSR	0	0	0	0	0	N/A (no syn. SNP)
PITG_02063	hypothetical protein	NO	No	NA	NA	Not	0	0	0	0	0	N/A (no syn. SNP)
PITG_02067	conserved hypothetical protein	NO	No	NA	NA	Not	0	0	0	0	0	N/A (no syn. SNP)
PITG_02068	GTP-binding protein SAR1	NO	No	NA	NA	GDR	0	0	0	0	0	N/A (no syn. SNP)
PITG_02069	vacuolar sorting protein SNF8	NO	No	NA	NA	InBtw	1	1	0	0.0018	0	N/A (no syn. SNP)
PITG_02070	hypothetical protein	NO	No	NA	NA	GSR	0	0	0	0	0	N/A (no syn. SNP)
PITG_02071	protein kinase, putative	NO	Yes	NA	NA	GSR	0	0	0	0	0	N/A (no syn. SNP)
PITG_02072	conserved hypothetical protein	NO	No	NA	NA	GSR	0	0	0	0	0	N/A (no syn. SNP)
PITG_02073	predicted protein	NO	No	NA	NA	InBtw	14	10	4	0.0011	0.001	1.0724
PITG_02074	hypothetical protein	NO	Yes	NA	NA	GDR	0	0	0	0	0	N/A (no syn. SNP)
PITG_02075	1-acyl-sn-glycerol-3-phosphate acyltransferase, putative	no	Yes	NA	NA	GDR	0	0	0	0	0	N/A (no syn. SNP)
PITG_02076	hypothetical protein	NO	Yes	NA	NA	GDR	0	0	0	0	0	N/A (no syn. SNP)
PITG_02077	protein kinase, putative	NO	Yes	NA	NA	GDR	0	0	0	0	0	N/A (no syn. SNP)
PITG_02078	predicted protein	NO	No	NA	NA	GDR	0	0	0	0	0	N/A (no syn. SNP)
PITG_02079	hypothetical protein	NO	Yes	NA	NA	GDR	0	0	0	0	0	N/A (no syn. SNP)
PITG_02080	protein kinase	NO	Yes	NA	NA	GDR	1	1	0	0.0014	0	N/A (no syn. SNP)
PITG_02081	hypothetical protein	NO	Yes	NA	NA	GDR	0	0	0	0	0	N/A (no syn. SNP)
PITG_02082	protein kinase, putative	NO	No	NA	NA	GDR	0	0	0	0	0	N/A (no syn. SNP)
PITG_02083	predicted protein	NO	No	NA	NA	InBtw	0	0	0	0	0	N/A (no syn. SNP)
PITG_02084	conserved hypothetical protein	NO	Yes	NA	NA	InBtw	0	0	0	0	0	N/A (no syn. SNP)
PITG_02085	ATP-binding Cassette (ABC) Superfamily	NO	No	NA	NA	GDR	1	1	0	0.0003	0	N/A (no syn. SNP)
PITG_02086	ATP-binding Cassette (ABC) Superfamily	NO	No	NA	NA	GDR	3	1	2	0.0004	0.002	0.1907
PITG_02087	hypothetical protein similar to ribonucleotide reductase	NO	Yes	NA	NA	GDR	3	2	1	0.0014	0.0019	0.7152
PITG_02088	predicted protein	NO	Yes	NA	NA	GDR	0	0	0	0	0	N/A (no syn. SNP)
PITG_02089	hypothetical protein	NO	Yes	NA	NA	GDR	3	1	2	0.0023	0.0115	0.2016
PITG_02090	conserved hypothetical protein	NO	Yes	NA	NA	InBtw	2	1	1	0.0016	0.0043	0.3825
PITG_02092	hypothetical protein similar to electron transfer flavoprotein-ubiquinone oxidoreductase	NO	Yes	NA	NA	InBtw	2	1	1	0.0007	0.0022	0.3365
PITG_02093	conserved hypothetical protein	NO	Yes	NA	NA	GDR	0	0	0	0	0	N/A (no syn. SNP)
PITG_02094	dnaJ heat shock protein	NO	Yes	NA	NA	InBtw	0	0	0	0	0	N/A (no syn. SNP)
PITG_02095	hypothetical protein	NO	No	NA	NA	InBtw	0	0	0	0	0	N/A (no syn. SNP)
PITG_02096	conserved hypothetical protein	NO	Yes	NA	NA	GDR	1	1	0	0.001	0	N/A (no syn. SNP)
PITG_02097	predicted protein	NO	No	NA	NA	InBtw	2	1	1	0.0019	0.005	0.3884
PITG_02098	ATP-binding Cassette (ABC) Superfamily	NO	No	NA	NA	GSR	21	13	8	0.0037	0.0069	0.5338
PITG_02099	ATP-binding Cassette (ABC) Superfamily	NO	No	NA	NA	GSR	2	1	1	0.0033	0.0081	0.4124
PITG_02100	predicted protein	NO	No	NA	NA	GSR	0	0	0	0	0	N/A (no syn. SNP)
PITG_02101	predicted protein	NO	No	NA	NA	InBtw	1	1	0	0.0012	0	N/A (no syn. SNP)
PITG_02102	Multidrug/Oligosaccharidyl-lipid/Polysaccharide (MOP) Flippase Superfamily	NO	No	NA	NA	InBtw	2	2	0	0.0025	0	N/A (no syn. SNP)
PITG_02103	glycoside hydrolase, putative	YES	No	enzyme, hydrolase	NA	GDR	0	0	0	0	0	N/A (no syn. SNP)
PITG_02104	hypothetical protein	NO	No	NA	NA	GDR	0	0	0	0	0	N/A (no syn. SNP)
PITG_02105	conserved hypothetical protein	NO	Yes	NA	NA	GDR	0	0	0	0	0	N/A (no syn. SNP)
PITG_02106	hypothetical protein	NO	Yes	NA	NA	GDR	0	0	0	0	0	N/A (no syn. SNP)
PITG_02107	hypothetical protein	NO	No	NA	NA	GDR	1	1	0	0.0025	0	N/A (no syn. SNP)
PITG_02108	conserved hypothetical protein	NO	No	NA	NA	GDR	0	0	0	0	0	N/A (no syn. SNP)
PITG_02109	hypothetical protein	NO	Yes	NA	NA	GDR	2	2	0	0.0017	0	N/A (no syn. SNP)
PITG_02110	serine/threonine protein kinase	NO	Yes	NA	NA	GDR	0	0	0	0	0	N/A (no syn. SNP)
PITG_02111	predicted protein	NO	Yes	NA	NA	GDR	0	0	0	0	0	N/A (no syn. SNP)
PITG_02112	hypothetical protein similar to enoyl-CoA hydratase/isomerase	NO	Yes	NA	NA	GDR	0	0	0	0	0	N/A (no syn. SNP)
PITG_02113	hypothetical protein	NO	No	NA	NA	GDR	0	0	0	0	0	N/A (no syn. SNP)
PITG_02114	glycoside hydrolase, putative	NO	Yes	NA	NA	GDR	0	0	0	0	0	N/A (no syn. SNP)
PITG_02115	propionyl-CoA carboxylase beta chain, mitochondrial precursor	NO	Yes	NA	NA	GDR	1	0	1	0	0.0024	0
PITG_02116	conserved hypothetical protein	NO	No	NA	NA	InBtw	0	0	0	0	0	N/A (no syn. SNP)
PITG_02118	predicted protein	NO	No	NA	NA	GSR	0	0	0	0	0	N/A (no syn. SNP)
PITG_02119	protein kinase, putative	NO	No	NA	NA	GSR	3	1	2	0.001	0.0046	0.219
PITG_02120	predicted protein	NO	No	NA	NA	GSR	5	3	2	0.0011	0.0018	0.5918
PITG_02122	cysteine protease family C44, putative	NO	Yes	NA	NA	GDR	3	0	3	0	0.0058	0
PITG_02123	hypothetical protein	NO	No	NA	NA	GDR	0	0	0	0	0	N/A (no syn. SNP)
PITG_02124	protein kinase, putative	NO	Yes	NA	NA	InBtw	0	0	0	0	0	N/A (no syn. SNP)
PITG_02125	conserved hypothetical protein	no	No	NA	NA	InBtw	1	0	1	0	0.005	0
PITG_02126	hypothetical protein	NO	No	NA	NA	GDR	0	0	0	0	0	N/A (no syn. SNP)
PITG_02127	conserved hypothetical protein	NO	No	NA	NA	GDR	0	0	0	0	0	N/A (no syn. SNP)
PITG_02128	predicted protein	NO	No	NA	NA	GDR	12	9	3	0.0016	0.0012	1.2852
PITG_02129	conserved hypothetical protein	NO	No	NA	NA	InBtw	1	1	0	0.0014	0	N/A (no syn. SNP)
PITG_02131	hypothetical protein	no	No	NA	NA	InBtw	0	0	0	0	0	N/A (no syn. SNP)
PITG_02132	predicted protein	NO	No	NA	NA	InBtw	0	0	0	0	0	N/A (no syn. SNP)
PITG_02133	conserved hypothetical protein	NO	No	NA	NA	GSR	1	1	0	0.0002	0	N/A (no syn. SNP)
PITG_02134	conserved hypothetical protein	no	Yes	NA	NA	InBtw	0	0	0	0	0	N/A (no syn. SNP)
PITG_02135	conserved hypothetical protein	NO	No	NA	NA	GDR	0	0	0	0	0	N/A (no syn. SNP)
PITG_02136	cysteine protease family C26, putative	NO	Yes	NA	NA	GDR	0	0	0	0	0	N/A (no syn. SNP)
PITG_02137	hypothetical protein	NO	Yes	NA	NA	GDR	0	0	0	0	0	N/A (no syn. SNP)
PITG_02138	conserved hypothetical protein	NO	Yes	NA	NA	GDR	0	0	0	0	0	N/A (no syn. SNP)
PITG_02139	predicted protein	NO	Yes	NA	NA	GDR	0	0	0	0	0	N/A (no syn. SNP)
PITG_02140	predicted protein	NO	No	NA	NA	InBtw	0	0	0	0	0	N/A (no syn. SNP)
PITG_02141	predicted protein	NO	No	NA	NA	GSR	0	0	0	0	0	N/A (no syn. SNP)
PITG_02142	conserved hypothetical protein	NO	No	NA	NA	GSR	0	0	0	0	0	N/A (no syn. SNP)
PITG_02143	hypothetical protein	NO	Yes	NA	NA	GSR	0	0	0	0	0	N/A (no syn. SNP)
PITG_02144	predicted protein	NO	No	NA	NA	InBtw	0	0	0	0	0	N/A (no syn. SNP)
PITG_02145	hypothetical protein	NO	Yes	NA	NA	GDR	0	0	0	0	0	N/A (no syn. SNP)
PITG_02146	hypothetical protein	NO	Yes	NA	NA	GDR	0	0	0	0	0	N/A (no syn. SNP)
PITG_02147	Voltage-gated Ion Channel (VIC) Superfamily	NO	Yes	NA	NA	GDR	0	0	0	0	0	N/A (no syn. SNP)
PITG_02148	predicted protein	NO	No	NA	NA	InBtw	2	2	0	0.0035	0	N/A (no syn. SNP)
PITG_02149	predicted protein	NO	No	NA	NA	GSR	0	0	0	0	0	N/A (no syn. SNP)
PITG_02152	predicted protein	NO	No	NA	NA	GSR	0	0	0	0	0	N/A (no syn. SNP)
PITG_02155	conserved hypothetical protein	NO	No	NA	NA	GSR	0	0	0	0	0	N/A (no syn. SNP)
PITG_02156	predicted protein	NO	Yes	NA	NA	InBtw	0	0	0	0	0	N/A (no syn. SNP)
PITG_02157	predicted protein	NO	Yes	NA	NA	InBtw	1	1	0	0.0028	0	N/A (no syn. SNP)
PITG_02160	predicted protein	NO	No	NA	NA	InBtw	0	0	0	0	0	N/A (no syn. SNP)
PITG_02161	hypothetical protein	NO	Yes	NA	NA	InBtw	0	0	0	0	0	N/A (no syn. SNP)
PITG_02162	ATP-dependent Clp protease ATP-binding subunit clpX	NO	No	NA	NA	InBtw	2	0	2	0	0.0035	0
PITG_02163	RIB43a flagellar protofilament ribbon protein	no	No	NA	NA	GDR	0	0	0	0	0	N/A (no syn. SNP)
PITG_02164	predicted protein	NO	No	NA	NA	GDR	7	4	3	0.002	0.0034	0.5864
PITG_02165	predicted protein	NO	Yes	NA	NA	GSR	0	0	0	0	0	N/A (no syn. SNP)
PITG_02166	predicted protein	NO	No	NA	NA	GSR	2	1	1	0.0014	0.0034	0.4059
PITG_02167	predicted protein	NO	No	NA	NA	GSR	3	2	1	0.0054	0.0068	0.7944
PITG_02168	conserved hypothetical protein	YES	No	NA	NA	GSR	0	0	0	0	0	N/A (no syn. SNP)
PITG_02169	conserved hypothetical protein	YES	No	NA	NA	GSR	0	0	0	0	0	N/A (no syn. SNP)
PITG_02171	hypothetical protein	NO	No	NA	NA	GSR	0	0	0	0	0	N/A (no syn. SNP)
PITG_02172	hypothetical protein	NO	No	NA	NA	GSR	0	0	0	0	0	N/A (no syn. SNP)
PITG_02174	Ammonium Transporter (Amt) Family	NO	Yes	NA	NA	InBtw	0	0	0	0	0	N/A (no syn. SNP)
PITG_02175	Ammonium Transporter (Amt) Family	NO	Yes	NA	NA	InBtw	0	0	0	0	0	N/A (no syn. SNP)
PITG_02177	metalloprotease family M48X, putative	NO	Yes	NA	NA	InBtw	0	0	0	0	0	N/A (no syn. SNP)
PITG_02178	hypothetical protein	NO	No	NA	NA	InBtw	0	0	0	0	0	N/A (no syn. SNP)
PITG_02179	hypothetical protein	NO	No	NA	NA	GSR	0	0	0	0	0	N/A (no syn. SNP)
PITG_02181	conserved hypothetical protein	no	No	NA	NA	GSR	0	0	0	0	0	N/A (no syn. SNP)
PITG_02182	conserved hypothetical protein	NO	No	NA	NA	InBtw	0	0	0	0	0	N/A (no syn. SNP)
PITG_02183	predicted protein	NO	No	NA	NA	GDR	0	0	0	0	0	N/A (no syn. SNP)
PITG_02184	conserved hypothetical protein	NO	No	NA	NA	InBtw	0	0	0	0	0	N/A (no syn. SNP)
PITG_02185	hypothetical protein	NO	No	NA	NA	InBtw	0	0	0	0	0	N/A (no syn. SNP)
PITG_02186	FK506-binding protein 1A	NO	No	NA	NA	InBtw	0	0	0	0	0	N/A (no syn. SNP)
PITG_02188	conserved hypothetical protein	NO	No	NA	NA	GSR	0	0	0	0	0	N/A (no syn. SNP)
PITG_02190	conserved hypothetical protein	NO	No	NA	NA	InBtw	0	0	0	0	0	N/A (no syn. SNP)
PITG_02191	threonine protease family T01A, putative	NO	No	NA	NA	InBtw	1	0	1	0	0.0019	0
PITG_02192	glutathione peroxidase 2	NO	Yes	NA	NA	InBtw	1	0	1	0	0.0045	0
PITG_02193	hypothetical protein similar to RNA binding motif protein 13	NO	Yes	NA	NA	InBtw	0	0	0	0	0	N/A (no syn. SNP)
PITG_02194	hypothetical protein	NO	No	NA	NA	GSR	2	2	0	0.0016	0	N/A (no syn. SNP)
PITG_02195	hypothetical protein	NO	No	NA	NA	InBtw	0	0	0	0	0	N/A (no syn. SNP)
PITG_02196	hypothetical protein	NO	No	NA	NA	GDR	6	2	4	0.0018	0.0108	0.1635
PITG_02197	conserved hypothetical protein	NO	No	NA	NA	GDR	5	0	5	0	0.0091	0
PITG_02198	conserved hypothetical protein	NO	Yes	NA	NA	GDR	0	0	0	0	0	N/A (no syn. SNP)
PITG_02199	predicted protein	NO	No	NA	NA	InBtw	3	1	2	0.0005	0.0024	0.1951
PITG_02200	Major Facilitator Superfamily (MFS)	NO	No	NA	NA	GSR	5	3	2	0.0027	0.0066	0.4134
PITG_02202	predicted protein	NO	No	NA	NA	InBtw	0	0	0	0	0	N/A (no syn. SNP)
PITG_02203	predicted protein	NO	No	NA	NA	GDR	6	6	0	0.0041	0	N/A (no syn. SNP)
PITG_02204	conserved hypothetical protein	NO	No	NA	NA	GDR	0	0	0	0	0	N/A (no syn. SNP)
PITG_02205	conserved hypothetical protein	YES	No	NA	NA	GDR	0	0	0	0	0	N/A (no syn. SNP)
PITG_02206	conserved hypothetical protein	YES	No	NA	NA	InBtw	0	0	0	0	0	N/A (no syn. SNP)
PITG_02207	conserved hypothetical protein	NO	No	NA	NA	GSR	2	2	0	0.0012	0	N/A (no syn. SNP)
PITG_02208	hypothetical protein	NO	No	NA	NA	InBtw	4	1	3	0.0007	0.0049	0.1523
PITG_02209	predicted protein	NO	No	NA	NA	GDR	0	0	0	0	0	N/A (no syn. SNP)
PITG_02210	protein henna	NO	No	NA	NA	GDR	0	0	0	0	0	N/A (no syn. SNP)
PITG_02211	Rad23b-like protein	NO	No	NA	NA	GDR	0	0	0	0	0	N/A (no syn. SNP)
PITG_02212	ser/thr protein kinase	NO	No	NA	NA	GDR	0	0	0	0	0	N/A (no syn. SNP)
PITG_02213	serine protease family S10, putative	NO	No	NA	NA	InBtw	0	0	0	0	0	N/A (no syn. SNP)
PITG_02218	conserved hypothetical protein	NO	No	NA	NA	GSR	0	0	0	0	0	N/A (no syn. SNP)
PITG_02219	predicted protein	NO	No	NA	NA	InBtw	3	1	2	0.0002	0.001	0.2136
PITG_02220	predicted protein	NO	No	NA	NA	GDR	0	0	0	0	0	N/A (no syn. SNP)
PITG_02221	thymidylate kinase	NO	Yes	NA	NA	GDR	0	0	0	0	0	N/A (no syn. SNP)
PITG_02222	conserved hypothetical protein	YES	No	NA	NA	GDR	0	0	0	0	0	N/A (no syn. SNP)
PITG_02223	predicted protein	NO	No	NA	NA	GDR	0	0	0	0	0	N/A (no syn. SNP)
PITG_02224	conserved hypothetical protein	NO	No	NA	NA	InBtw	3	2	1	0.0084	0.0103	0.8145
PITG_02226	protein kinase	NO	Yes	NA	NA	GSR	0	0	0	0	0	N/A (no syn. SNP)
PITG_02227	hypothetical protein	NO	Yes	NA	NA	InBtw	0	0	0	0	0	N/A (no syn. SNP)
PITG_02228	conserved hypothetical protein	NO	Yes	NA	NA	GDR	0	0	0	0	0	N/A (no syn. SNP)
PITG_02229	hypothetical protein	NO	Yes	NA	NA	GDR	0	0	0	0	0	N/A (no syn. SNP)
PITG_02230	hypothetical protein	NO	Yes	NA	NA	GDR	17	7	10	0.0053	0.0205	0.2595
PITG_02231	hypothetical protein	NO	Yes	NA	NA	GDR	18	9	9	0.0019	0.0047	0.402
PITG_02232	Major Facilitator Superfamily (MFS)	NO	Yes	NA	NA	GDR	9	6	3	0.0056	0.0083	0.6784
PITG_02233	hypothetical protein	NO	Yes	NA	NA	GDR	1	0	1	0	0.0075	0
PITG_02234	F-box protein, putative	NO	Yes	NA	NA	InBtw	6	5	1	0.0041	0.0021	1.9615
PITG_02237	predicted protein	NO	No	NA	NA	InBtw	2	0	2	0	0.0193	0
PITG_02238	conserved hypothetical protein	NO	Yes	NA	NA	GDR	13	6	7	0.0016	0.0043	0.3831
PITG_02239	ATP-dependent hsl protease ATP-binding subunit hslU	NO	Yes	NA	NA	GDR	4	2	2	0.0017	0.0055	0.3051
PITG_02240	conserved hypothetical protein	NO	Yes	NA	NA	GDR	2	1	1	0.001	0.0021	0.4647
PITG_02241	hypothetical protein	NO	No	NA	NA	GDR	11	4	7	0.0062	0.0375	0.1665
PITG_02242	conserved hypothetical protein	NO	Yes	NA	NA	GDR	1	0	1	0	0.0034	0
PITG_02243	predicted protein	NO	No	NA	NA	GDR	1	0	1	0	0.0107	0
PITG_02244	hypothetical protein similar to zinc finger protein 622	NO	Yes	NA	NA	GDR	9	4	5	0.004	0.0172	0.2296
PITG_02245	D-2-hydroxyglutarate dehydrogenase, mitochondrial precursor	NO	No	NA	NA	GDR	1	0	1	0	0.0027	0
PITG_02246	D-2-hydroxyglutarate dehydrogenase, mitochondrial precursor	NO	No	NA	NA	GDR	0	0	0	0	0	N/A (no syn. SNP)
PITG_02247	conserved hypothetical protein	NO	Yes	NA	NA	GDR	0	0	0	0	0	N/A (no syn. SNP)
PITG_02248	MBO2, coiled coil flagellar protein	NO	Yes	NA	NA	GDR	1	0	1	0	0.0011	0
PITG_02249	hypothetical protein	NO	No	NA	NA	GDR	1	1	0	0.0046	0	N/A (no syn. SNP)
PITG_02250	predicted protein	NO	No	NA	NA	GDR	0	0	0	0	0	N/A (no syn. SNP)
PITG_02251	predicted protein	NO	No	NA	NA	GDR	0	0	0	0	0	N/A (no syn. SNP)
PITG_02252	hypothetical protein	NO	Yes	NA	NA	InBtw	4	1	3	0.0006	0.0049	0.1158
PITG_02253	hypothetical protein similar to isovaleryl-CoA dehydrogenase	NO	Yes	NA	NA	InBtw	1	1	0	0.0011	0	N/A (no syn. SNP)
PITG_02254	hypothetical protein	NO	Yes	NA	NA	GDR	0	0	0	0	0	N/A (no syn. SNP)
PITG_02255	hypothetical protein	NO	Yes	NA	NA	InBtw	1	1	0	0.0024	0	N/A (no syn. SNP)
PITG_02256	aspartate aminotransferase, mitochondrial precursor	NO	Yes	NA	NA	GSR	0	0	0	0	0	N/A (no syn. SNP)
PITG_02257	predicted protein	NO	No	NA	NA	GSR	0	0	0	0	0	N/A (no syn. SNP)
PITG_02258	conserved hypothetical protein	NO	Yes	NA	NA	InBtw	0	0	0	0	0	N/A (no syn. SNP)
PITG_02259	conserved hypothetical protein	NO	Yes	NA	NA	GDR	0	0	0	0	0	N/A (no syn. SNP)
PITG_02260	hypothetical protein	NO	No	NA	NA	GDR	0	0	0	0	0	N/A (no syn. SNP)
PITG_02261	hypothetical protein	NO	No	NA	NA	GDR	0	0	0	0	0	N/A (no syn. SNP)
PITG_02262	conserved hypothetical protein	NO	No	NA	NA	GDR	0	0	0	0	0	N/A (no syn. SNP)
PITG_02263	conserved hypothetical protein	NO	Yes	NA	NA	GDR	0	0	0	0	0	N/A (no syn. SNP)
PITG_02264	protein kinase	NO	No	NA	NA	GDR	1	0	1	0	0.0008	0
PITG_02265	hypothetical protein	NO	Yes	NA	NA	GDR	0	0	0	0	0	N/A (no syn. SNP)
PITG_02266	glycoside hydrolase, putative	NO	Yes	NA	NA	GDR	1	0	1	0	0.0011	0
PITG_02267	conserved hypothetical protein	NO	Yes	NA	NA	GDR	0	0	0	0	0	N/A (no syn. SNP)
PITG_02268	hypothetical protein	NO	Yes	NA	NA	GDR	0	0	0	0	0	N/A (no syn. SNP)
PITG_02269	predicted protein	NO	No	NA	NA	GDR	2	2	0	0.0029	0.0023	1.2536
[truncated: 16,156 more rows]
