# Supplementary material for: Genome Analyses of an Aggressive and Invasive Lineage of the Irish Potato Famine Pathogen
Source: PLoS Pathog. 2012 Oct 4;8(10):e1002940. doi: 10.1371/journal.ppat.1002940 (PMC3464212; doi:10.1371/journal.ppat.1002940)
Supplement: Table S11 — List of genome features and expression profiles of RXLR effectors of P. infestans 13_A2 isolate 06_3928A. This list includes as features of RXLRs: 1) the presence of secretion signals [23], [58]; 2) whether they belong to the 1∶1∶1 Phytophthora spp. core orthologs (P. infestans: P. sojae: P. ramorum) [23]; 3) RXLR family; 4) gene environment based on intergenic distances [24]; 5) presence/absence polymorphism according to average breadth of coverage (e.g. 0% is considered as missing); 6) the predicted number of additional gene copies in the genome (e.g. 1 is equivalent to one additional gene copy); 7) number of single nucleotide polymorphisms (SNPs), 8) number of nonsynonymous SNPs; 9) number of synonymous SNPs; 10) omega (dN/dS); 11) nonsynonymous dN rates; 12) synonymous dS rates and 13) if there is gene induction in potato. (XLS) [file ppat.1002940.s006.xls]

## Sheet: 3928A_RXLRs-features_467
Gene ID	Annotation	Secreted	Core ortholog	RXLR family	Intergenic	Breadth of coverage	CNV	No. of snps	No. of nonsynonymous snps	No. of synonymous snps	dN/dS	dN	dS	Induced in potato by P. infestans 06_3928A at (dpi)	Induced in potato by P. infestans T30-4 at (dpi)	Induced in potato by P. infestans NL07434 at (dpi)
PITG_11947	PexRD33	Yes	Yes	RxLRsng164	GSR	1	0.44291	8	6	2	NA	NA	NA	2 and 3	NA	2 and 3
PITG_23230		Yes	No	RxLRfam9	Not	1	-0.753841	0	0	0	NA	NA	NA	2 and 3	NA	2
PITG_14783		Yes	No	RxLRfam6	GSR	1	3.46436	6	6	0	NA	0.0206	0	2 and 3	2	NA
PITG_22798		Yes	No	RxLRsng157	GSR	1	-0.329834	5	5	0	NA	0.0141	0	2	2	NA
PITG_14787		Yes	No	RxLRfam6	GSR	1	4.89004	5	5	0	NA	0.0166	0	2 and 3	2	NA
PITG_12731		Yes	No	RxLRfam1	GSR	1	-0.150785	3	3	0	NA	0.0037	0	2 and 3	3	2
PITG_14788		Yes	No	RxLRfam8	GSR	1	0.104063	1	1	0	NA	0.002	0	2	2	NA
PITG_17309		Yes	No	RxLRfam1	InBtw	1	-0.314738	1	1	0	NA	0.0014	0	2 and 3	NA	2
PITG_15255		Yes	No	RxLRfam4	GSR	1	-0.586556	1	1	0	NA	0.0037	0	2	NA	NA
PITG_16195		Yes	No	RxLRfam1	GSR	1	-0.119622	1	0	1	NA	0.0009	0	2	2 and 3	2
PITG_15039		Yes	No	RxLRfam1	GSR	1	-0.215205	1	1	0	NA	0.0009	0	2 and 3	2 and 3	2
PITG_14984	PexRD42	Yes	No	RxLRfam6	InBtw	1	0.194857	1	1	0	NA	0.0035	0	2	2 and 3	NA
PITG_22804		Yes	No	RxLRfam27	GSR	1	-0.480938	0	0	0	NA	0	0	2 and 3	2	2
PITG_22757		Yes	No	RxLRsng203	GSR	1	-0.0225494	0	0	0	NA	0	0	2 and 3	2	NA
PITG_22724		Yes	No	RxLRfam67	GSR	1	1.29423	0	0	0	NA	0	0	2	2	NA
PITG_22648		Yes	No	NA	Not	1	0.550351	0	0	0	NA	0	0	2 and 3	2	2
PITG_22256		Yes	No	RxLRsng187	Not	0.565749	NA	0	0	0	NA	0	0	2	2	NA
PITG_21778		Yes	No	RxLRfam6	Not	1	0.970565	0	0	0	NA	0	0	2	2	NA
PITG_21388	Avrblb1, PexRD6	Yes	No	RxLRfam54	Not	1	0.0938822	0	0	0	NA	0	0	2 and 3	2	2
PITG_19942		Yes	No	RxLRsng237	GSR	1	-0.181135	0	0	0	NA	0	0	2	2	NA
PITG_18609		Yes	No	RxLRfam26	GSR	0.975556	-0.692883	0	0	0	NA	0	0	2	2	NA
PITG_14368	Pex147-2	Yes	No	RxLRfam58	GSR	1	-0.0620534	0	0	0	NA	0	0	2 and 3	2	2
PITG_13093		Yes	No	RxLRfam38	InBtw	1	-0.106015	0	0	0	NA	0	0	2 and 3	2	2
PITG_10232		Yes	No	RxLRfam69	GSR	1	1.04194	0	0	0	NA	0	0	2 and 3	2	2
PITG_08174		Yes	No	RxLRfam19	InBtw	1	-0.0939714	0	0	0	NA	0	0	2 and 3	2	NA
PITG_07594		Yes	No	RxLRfam26	GSR	1	0.0783343	0	0	0	NA	0	0	2	2	NA
PITG_06099	PexRD50	Yes	No	RxLRfam36	GSR	1	-0.0600435	0	0	0	NA	0	0	2 and 3	2	2
PITG_05750	PexRD49	Yes	No	RxLRfam29	InBtw	1	-0.0290641	0	0	0	NA	0	0	2 and 3	2	2
PITG_04314	PexRD24	Yes	No	RxLRfam49	GSR	1	-0.300653	0	0	0	NA	0	0	2 and 3	2	2
PITG_04196		Yes	No	RxLRfam47	GSR	1	-0.144659	0	0	0	NA	0	0	2	2	NA
PITG_01934		Yes	No	RxLRfam6	GSR	1	-0.0254401	0	0	0	NA	0	0	2 and 3	2	NA
PITG_00774		Yes	No	RxLRsng199	GSR	1	-0.193571	0	0	0	NA	0	0	2 and 3	2	NA
PITG_00582		Yes	No	RxLRsng212	GSR	1	0.104764	0	0	0	NA	0	0	2 and 3	2	2
PITG_23206	PexRD10	Yes	No	RxLRsng192	GDR	1	-0.522036	0	0	0	NA	0	0	2	NA	NA
PITG_23193		Yes	No	RxLRfam5	InBtw	0.938838	-0.904848	0	0	0	NA	0	0	2	NA	NA
PITG_23131		Yes	No	RxLRfam128	GSR	1	-0.133229	0	0	0	NA	0	0	2 and 3	NA	2
PITG_22926		Yes	No	RxLRfam52	GSR	0.994975	-0.670409	0	0	0	NA	0	0	2 and 3	NA	NA
PITG_22675		Yes	Yes	RxLRfam73	InBtw	1	-0.107885	0	0	0	NA	0	0	2	NA	NA
PITG_21190		Yes	No	RxLRfam2	Not	1	-0.0351725	0	0	0	NA	0	0	2 and 3	NA	NA
PITG_20336		Yes	No	RxLRfam9	Not	0.96124	-0.888192	0	0	0	NA	0	0	2 and 3	NA	2
PITG_16427		Yes	No	RxLRfam9	InBtw	1	-0.649212	0	0	0	NA	0	0	2 and 3	NA	2
PITG_16233	PexRD12 paralog	Yes	No	RxLRfam9	InBtw	1	-0.540878	0	0	0	NA	0	0	2 and 3	NA	NA
PITG_15930		Yes	No	RxLRfam2	InBtw	1	-0.410522	0	0	0	NA	0	0	2 and 3	NA	2
PITG_15753		Yes	No	RxLRfam38	GSR	1	-0.00716992	0	0	0	NA	0	0	2 and 3	NA	2
PITG_15679		Yes	No	RxLRfam23	GSR	1	0.201811	0	0	0	NA	0	0	2 and 3	NA	2
PITG_14360		Yes	No	RxLRfam72	GSR	1	0.14174	0	0	0	NA	0	0	2	NA	2
PITG_09739		Yes	No	RxLRfam6	GSR	1	-0.667969	0	0	0	NA	0	0	2	NA	NA
PITG_09660		Yes	No	NA	GSR	1	0.139993	0	0	0	NA	0	0	2	NA	2
PITG_09585		Yes	Yes	RxLRfam90	GDR	1	0.0991382	0	0	0	NA	0	0	2	NA	NA
PITG_07630		Yes	No	RxLRfam1	GSR	1	-0.147441	0	0	0	NA	0	0	2	NA	2
PITG_07587		Yes	No	RxLRfam26	InBtw	1	-0.284376	0	0	0	NA	0	0	2	NA	NA
PITG_06094		Yes	No	RxLRfam36	GSR	1	-0.050722	0	0	0	NA	0	0	2 and 3	NA	NA
PITG_05912	homolog of PsAvr1b	Yes	No	RxLRfam18	GSR	0.833333	-0.199684	0	0	0	NA	0	0	2 and 3	NA	NA
PITG_05911	homolog of PsAvr1b	Yes	No	RxLRfam18	InBtw	0.82598	0.348415	0	0	0	NA	0	0	2 and 3	NA	NA
PITG_05910		Yes	No	RxLRfam52	InBtw	1	0.242216	0	0	0	NA	0	0	2 and 3	NA	NA
PITG_05846		Yes	No	RxLRfam23	GSR	1	-0.0907784	0	0	0	NA	0	0	2 and 3	NA	2
PITG_04339	PexRD20	Yes	No	RxLRfam81	InBtw	1	-0.0861517	0	0	0	NA	0	0	2	NA	NA
PITG_02779		Yes	No	RxLRfam80	GSR	1	0.0510992	0	0	0	NA	0	0	2	NA	NA
PITG_23226		Yes	No	RxLRfam100	Not	0.943563	-0.578293	0	0	0	NA	0	0	2 and 3	2 and 3	2
PITG_23015		Yes	No	RxLRfam100	GSR	1	0.293983	0	0	0	NA	0	0	2 and 3	2 and 3	2
PITG_22922		Yes	Yes	RxLRfam2	InBtw	1	-0.023375	0	0	0	NA	0	0	2 and 3	2 and 3	2 and 3
PITG_22547		Yes	No	RxLRfam97	Not	0.990544	-0.453773	0	0	0	NA	0	0	2 and 3	2 and 3	2
PITG_21740		Yes	No	RxLRfam1	Not	1	-0.53354	0	0	0	NA	0	0	2 and 3	2 and 3	2
PITG_20303	Avrblb2 paralog	Yes	No	RxLRfam5	Not	0.775578	-0.882124	0	0	0	NA	0	0	2 and 3	2 and 3	2
PITG_20301	Avrblb2 paralog	Yes	No	RxLRfam5	GSR	0.69637	-0.818812	0	0	0	NA	0	0	2 and 3	2 and 3	2 and 3
PITG_20300	Avrblb2, PexRD39	Yes	No	RxLRfam5	GSR	1	-0.763955	0	0	0	NA	0	0	2 and 3	2 and 3	2 and 3
PITG_18683		Yes	No	RxLRfam5	GSR	0.768977	-0.82973	0	0	0	NA	0	0	2 and 3	2 and 3	2
PITG_18670		Yes	No	RxLRfam5	InBtw	0.930818	-0.812003	0	0	0	NA	0	0	2 and 3	2 and 3	2
PITG_17063	PexRD44	Yes	No	RxLRfam45	Not	1	-0.320008	0	0	0	NA	0	0	2 and 3	2 and 3	2
PITG_16705		Yes	No	RxLRfam1	GSR	1	-0.049647	0	0	0	NA	0	0	2 and 3	2 and 3	2 and 3
PITG_16294	Avrvnt1	Yes	No	RxLRfam97	GSR	1	0.498512	0	0	0	NA	0	0	2 and 3	2 and 3	2
PITG_14983		Yes	No	RxLRfam6	GSR	1	0.0926874	0	0	0	NA	0	0	2	2 and 3	NA
PITG_14371	Avr3a, PexRD7	Yes	No	RxLRfam58	GSR	1	-0.255662	0	0	0	NA	0	0	2 and 3	2 and 3	2
PITG_12737		Yes	No	RxLRfam43	GSR	1	-0.0286156	0	0	0	NA	0	0	2 and 3	2 and 3	2
PITG_10654		Yes	No	RxLRfam46	GSR	1	-0.214598	0	0	0	NA	0	0	2 and 3	2 and 3	2 and 3
PITG_09732		Yes	No	RxLRfam1	GSR	1	-0.243001	0	0	0	NA	0	0	2 and 3	2 and 3	2
PITG_09216		Yes	No	RxLRfam55	GSR	1	0.433637	0	0	0	NA	0	0	2 and 3	2 and 3	2 and 3
PITG_07555		Yes	No	RxLRsng247	GSR	1	-0.125609	0	0	0	NA	0	0	2 and 3	2 and 3	NA
PITG_07550		Yes	No	RxLRfam117	GSR	1	-0.359816	0	0	0	NA	0	0	2 and 3	2 and 3	2
PITG_06478	PexRD18	Yes	No	RxLRfam16	GSR	1	-0.066627	0	0	0	NA	0	0	2 and 3	2 and 3	2 and 3
PITG_06087	PexRD16	Yes	Yes	RxLRfam87	InBtw	1	-0.200033	0	0	0	NA	0	0	2 and 3	2 and 3	2 and 3
PITG_04266		Yes	No	RxLRsng248	InBtw	1	-0.227199	0	0	0	NA	0	0	2 and 3	2 and 3	2 and 3
PITG_04090	Avrblb2 paralog	Yes	No	RxLRfam5	GSR	1	0.201043	0	0	0	NA	0	0	2 and 3	2 and 3	2
PITG_04085	Avrblb2 paralog	Yes	No	RxLRfam5	InBtw	1	0.330745	0	0	0	NA	0	0	2 and 3	2 and 3	2 and 3
PITG_02860		Yes	No	RxLRfam80	GSR	1	-0.2418	0	0	0	NA	0	0	2 and 3	2 and 3	2 and 3
PITG_04049		Yes	No	RxLRfam67	InBtw	1	-0.371444	3	2	1	0.7904	0.006	0.0075	2 and 3	2 and 3	NA
PITG_15278		Yes	No	RxLRfam1	InBtw	1	0.17428	2	1	1	0.429	0.0009	0.0021	2 and 3	2 and 3	2 and 3
PITG_22089		Yes	No	RxLRfam18	Not	1	0.193163	4	2	2	0.3826	0.0069	0.018	2 and 3	NA	NA
PITG_23239		Yes	No	RxLRfam67	Not	0.964135	-0.600352	2	1	1	0.3777	0.003	0.008	2	2	NA
PITG_22870	Avr2	Yes	No	RxLRfam7	GSR	0.806268	-0.503539	4	2	2	0.3354	0.0097	0.0288	2 and 3	2 and 3	2
PITG_21362		Yes	No	RxLRfam57	GSR	0.927891	-0.465651	3	1	2	0.2092	0.0021	0.01	2 and 3	NA	2
PITG_10540	PexRD5	Yes	No	RxLRfam57	InBtw	1	0.0539959	3	1	2	0.2069	0.0012	0.0057	2 and 3	2 and 3	2
PITG_16844		Yes	No	RxLRfam1	GSR	0.991398	-0.707839	3	1	2	0.1854	0.0015	0.0081	2	NA	NA
PITG_23035		Yes	Yes	RxLRfam1	InBtw	1	-0.205823	9	2	7	0.0764	0.0009	0.0119	2 and 3	NA	2
PITG_14443		Yes	No	RxLRfam69	InBtw	0.59387	-0.489259	2	0	2	0	0	0.021	2 and 3	2	2
PITG_15110		Yes	No	RxLRfam1	InBtw	1	-0.0161601	2	0	2	0	0	0.0031	2 and 3	2 and 3	2
PITG_22604		Yes	No	RxLRfam5	Not	1	-0.024788	1	0	1	0	0	0.0112	2 and 3	2	2
PITG_04089	PexRD41	Yes	No	RxLRfam5	GSR	0.938511	NA	1	0	1	0	0	0.0121	2 and 3	2	2
PITG_17316		Yes	No	RxLRfam1	InBtw	1	-0.38638	1	0	1	0	0	0.0032	2 and 3	NA	2
PITG_13612		Yes	No	RxLRfam6	GSR	0.280952	-0.273754	1	0	1	0	0	0.0316	2	NA	NA
PITG_22740		Yes	No	RxLRfam1	InBtw	1	-0.1655	12	7	5	NA	NA	NA	NA	NA	NA
PITG_02918		Yes	No	RxLRfam112	GSR	1	0.214318	7	5	2	NA	NA	NA	NA	NA	NA
PITG_23000		Yes	No	RxLRsng171	InBtw	1	0.200116	6	5	1	NA	NA	NA	NA	NA	NA
PITG_09109		Yes	No	RxLRfam1	GSR	1	0.522487	5	5	0	NA	0.0105	0	NA	NA	NA
PITG_22929		Yes	No	RxLRsng221	GSR	1	-0.125413	4	4	0	NA	0.0172	0	NA	NA	NA
PITG_11836		Yes	No	NA	GSR	1	0.928263	4	4	0	NA	0.016	0	NA	NA	NA
PITG_22978		Yes	No	RxLRsng233	GSR	1	-0.0804142	3	3	0	NA	0.0075	0	NA	NA	NA
PITG_18318		Yes	No	RxLRfam17	GSR	1	0.103089	3	3	0	NA	0.0113	0	NA	NA	NA
PITG_12721		Yes	No	RxLRfam4	InBtw	0.472727	0.153549	3	3	0	NA	0.0259	0	NA	NA	NA
PITG_10465		Yes	No	NA	GSR	1	0.519111	3	3	0	NA	0.0057	0	NA	NA	NA
PITG_07947	PexRD26	Yes	No	RxLRfam38	GSR	1	-0.0252177	3	3	0	NA	0.0087	0	NA	NA	NA
PITG_04203		Yes	No	RxLRfam48	InBtw	1	-0.336717	3	3	0	NA	0.009	0	NA	NA	NA
PITG_22375		Yes	No	RxLRfam10	Not	0.935185	-0.631485	2	2	0	NA	0.0074	0	NA	NA	NA
PITG_15728		Yes	No	RxLRfam23	GSR	1	2.03087	2	2	0	NA	0.0047	0	NA	NA	NA
PITG_15177		Yes	No	RxLRfam95	GSR	0.899408	-0.50746	2	2	0	NA	0.0062	0	NA	NA	NA
PITG_14662		Yes	No	RxLRfam1	GSR	0.992593	-0.31717	2	2	0	NA	0.007	0	NA	NA	NA
PITG_14432		Yes	No	RxLRfam13	GSR	1	0.424602	2	2	0	NA	0.0077	0	NA	NA	NA
PITG_12952		Yes	No	RxLRfam46	GSR	1	0.114424	2	2	0	NA	0.0063	0	NA	NA	NA
PITG_12816		Yes	No	RxLRfam43	GSR	1	-0.417312	2	2	0	NA	0.0116	0	NA	NA	NA
PITG_10396		Yes	No	RxLRfam10	InBtw	1	0.104751	2	2	0	NA	0.0068	0	NA	NA	NA
PITG_07435		Yes	No	RxLRfam52	GDR	1	-0.343127	2	2	0	NA	0.0056	0	NA	NA	NA
PITG_22986		Yes	No	RxLRfam99	GSR	1	-0.177225	1	1	0	NA	0.0049	0	NA	NA	NA
PITG_22880		Yes	No	RxLRfam1	GSR	1	0.604144	1	1	0	NA	0.0024	0	NA	NA	NA
PITG_22871		Yes	No	RxLRfam21	GSR	1	-0.0655025	1	1	0	NA	0.0023	0	NA	NA	NA
PITG_22816		Yes	No	RxLRsng178	GDR	1	-0.118981	1	1	0	NA	0.0059	0	NA	NA	NA
PITG_19800		Yes	No	RxLRfam50	Not	1	1.86053	1	1	0	NA	0.0023	0	NA	NA	NA
PITG_18510		Yes	No	RxLRfam45	InBtw	1	-0.193396	1	1	0	NA	0.0027	0	NA	NA	NA
PITG_18325		Yes	No	RxLRfam17	GSR	1	0.221935	1	1	0	NA	0.0037	0	NA	NA	NA
PITG_18163		Yes	No	NA	InBtw	1	-0.273063	1	1	0	NA	0.0024	0	NA	NA	NA
PITG_17218		Yes	No	RxLRfam1	GSR	1	-0.282097	1	1	0	NA	0.0015	0	NA	NA	NA
PITG_16738		Yes	No	RxLRfam8	GSR	1	-0.246637	1	1	0	NA	0.0019	0	NA	NA	NA
PITG_15337		Yes	No	RxLRfam24	GSR	1	0.469624	1	1	0	NA	0.0029	0	NA	NA	NA
PITG_15318		Yes	No	RxLRfam59	InBtw	1	-0.460419	1	1	0	NA	0.0041	0	NA	NA	NA
PITG_15297		Yes	No	RxLRfam59	GSR	1	-0.450384	1	1	0	NA	0.0041	0	NA	NA	NA
PITG_13940		Yes	No	RxLRfam32	InBtw	1	-0.0561979	1	1	0	NA	0.0042	0	NA	NA	NA
PITG_13628	PexRD27	Yes	No	RxLRfam6	GSR	1	0.0467951	1	1	0	NA	0.0019	0	NA	NA	NA
PITG_13119		Yes	No	RxLRfam16	GSR	1	-0.0810409	1	1	0	NA	0.0016	0	NA	NA	NA
PITG_12791		Yes	No	RxLRfam1	InBtw	1	-0.183123	1	1	0	NA	0.001	0	NA	NA	NA
PITG_10348		Yes	No	RxLRfam93	GSR	0.996795	-0.376268	1	1	0	NA	0.0023	0	NA	NA	NA
PITG_09586		Yes	No	RxLRfam2	InBtw	1	-0.17821	1	1	0	NA	0.0018	0	NA	NA	NA
PITG_08903		Yes	No	RxLRfam54	GSR	1	-0.234737	1	1	0	NA	0.0028	0	NA	NA	NA
PITG_05918		Yes	No	RxLRfam18	GSR	1	0.303256	1	1	0	NA	0.0034	0	NA	NA	NA
PITG_05841		Yes	No	RxLRfam23	GSR	1	-0.185246	1	1	0	NA	0.0022	0	NA	NA	NA
PITG_04052		Yes	No	RxLRfam1	InBtw	1	-0.48106	1	1	0	NA	0.0015	0	NA	NA	NA
PITG_07387	Avr4	Yes	No	RxLRfam52	GSR	0.885417	-0.254241	1	1	0	NA	0.0019	0	NA	2 and 3	NA
PITG_22727		Yes	No	RxLRfam5	GSR	1	0.585605	0	0	0	NA	0	0	NA	2	NA
PITG_19617		Yes	No	RxLRfam7	GSR	1	-0.136506	0	0	0	NA	0	0	NA	2	NA
PITG_16726		Yes	No	RxLRfam1	InBtw	1	0.0204811	0	0	0	NA	0	0	NA	2	NA
PITG_16282		Yes	No	RxLRfam18	GSR	1	1.28579	0	0	0	NA	0	0	NA	2	NA
PITG_11507		Yes	No	RxLRfam120	GSR	1	-0.0338216	0	0	0	NA	0	0	NA	2	NA
PITG_04097		Yes	No	RxLRfam5	GSR	1	0.776943	0	0	0	NA	0	0	NA	2	NA
PITG_23216		Yes	No	RxLRfam93	Not	1	0.805851	0	0	0	NA	0	0	NA	NA	NA
PITG_23215		Yes	No	RxLRfam125	Not	1	-0.0877993	0	0	0	NA	0	0	NA	NA	NA
PITG_23185		Yes	No	RxLRfam5	GSR	0.823129	-0.847942	0	0	0	NA	0	0	NA	NA	NA
PITG_23154		Yes	No	RxLRsng155	GSR	1	-0.149826	0	0	0	NA	0	0	NA	NA	NA
PITG_23135		Yes	No	RxLRfam5	GSR	1	-0.800575	0	0	0	NA	0	0	NA	NA	NA
PITG_23132	PexRD36	Yes	No	RxLRfam88	InBtw	1	0.241569	0	0	0	NA	0	0	NA	NA	NA
PITG_23125		Yes	No	RxLRfam28	InBtw	1	-0.0177877	0	0	0	NA	0	0	NA	NA	NA
PITG_23120		Yes	No	RxLRfam39	InBtw	1	0.116215	0	0	0	NA	0	0	NA	NA	NA
PITG_23074		Yes	No	RxLRfam9	InBtw	1	-0.553158	0	0	0	NA	0	0	NA	NA	NA
PITG_23069		Yes	No	RxLRfam9	InBtw	1	-0.487184	0	0	0	NA	0	0	NA	NA	NA
PITG_23061		Yes	No	RxLRfam16	GSR	1	-0.135468	0	0	0	NA	0	0	NA	NA	NA
PITG_23036		Yes	No	RxLRfam1	InBtw	1	-0.188163	0	0	0	NA	0	0	NA	NA	NA
PITG_23026		Yes	No	RxLRsng242	InBtw	0.981735	0.129471	0	0	0	NA	0	0	NA	NA	NA
PITG_23016		Yes	No	RxLRfam58	GSR	1	0.460425	0	0	0	NA	0	0	NA	NA	NA
PITG_23008		Yes	No	RxLRfam32	GSR	1	0.759231	0	0	0	NA	0	0	NA	NA	NA
PITG_22999		Yes	No	RxLRfam126	GSR	1	0.0731753	0	0	0	NA	0	0	NA	NA	NA
PITG_22998		Yes	No	RxLRfam126	GSR	1	0.210688	0	0	0	NA	0	0	NA	NA	NA
PITG_22990		Yes	Yes	RxLRfam34	GSR	1	-0.331396	0	0	0	NA	0	0	NA	NA	NA
PITG_22987		Yes	No	RxLRfam99	GSR	1	0.344078	0	0	0	NA	0	0	NA	NA	NA
PITG_22935		Yes	No	RxLRfam6	InBtw	1	-0.501096	0	0	0	NA	0	0	NA	NA	NA
PITG_22933		Yes	No	RxLRfam98	GSR	1	1.1559	0	0	0	NA	0	0	NA	NA	NA
PITG_22932		Yes	No	RxLRsng170	InBtw	1	-0.308289	0	0	0	NA	0	0	NA	NA	NA
PITG_22925		Yes	No	RxLRsng191	GSR	1	-0.246842	0	0	0	NA	0	0	NA	NA	NA
PITG_22900		Yes	No	RxLRfam91	GSR	1	-0.141118	0	0	0	NA	0	0	NA	NA	NA
PITG_22896		Yes	No	RxLRfam56	GSR	1	-0.557361	0	0	0	NA	0	0	NA	NA	NA
PITG_22894		Yes	No	RxLRfam56	InBtw	1	0.324362	0	0	0	NA	0	0	NA	NA	NA
PITG_22891		Yes	No	RxLRsng241	InBtw	1	-0.0716012	0	0	0	NA	0	0	NA	NA	NA
PITG_22890		Yes	No	RxLRfam20	GSR	1	0.163677	0	0	0	NA	0	0	NA	NA	NA
PITG_22879		Yes	No	RxLRfam1	GSR	1	0.943414	0	0	0	NA	0	0	NA	NA	NA
PITG_22853		Yes	No	RxLRfam49	GSR	1	-0.367486	0	0	0	NA	0	0	NA	NA	NA
PITG_22844		Yes	No	RxLRfam95	GDR	1	-0.318612	0	0	0	NA	0	0	NA	NA	NA
PITG_22813		Yes	No	RxLRsng240	GSR	1	0.00447238	0	0	0	NA	0	0	NA	NA	NA
PITG_22802		Yes	No	RxLRsng222	GSR	1	-0.200571	0	0	0	NA	0	0	NA	NA	NA
PITG_22766		Yes	No	RxLRsng235	GSR	1	0.0798104	0	0	0	NA	0	0	NA	NA	NA
PITG_22730		Yes	No	RxLRfam43	InBtw	1	-0.197297	0	0	0	NA	0	0	NA	NA	NA
PITG_22729		Yes	No	RxLRfam43	InBtw	1	-0.26426	0	0	0	NA	0	0	NA	NA	NA
PITG_22725		Yes	No	RxLRfam5	GSR	1	0.373382	0	0	0	NA	0	0	NA	NA	NA
PITG_22712		Yes	No	RxLRsng163	Not	0.988739	-0.32617	0	0	0	NA	0	0	NA	NA	NA
PITG_22683		Yes	No	RxLRsng209	InBtw	1	2.33501	0	0	0	NA	0	0	NA	NA	NA
PITG_22676		Yes	No	RxLRfam125	InBtw	1	-0.375097	0	0	0	NA	0	0	NA	NA	NA
PITG_22118		Yes	No	RxLRfam1	Not	1	0.0884319	0	0	0	NA	0	0	NA	NA	NA
PITG_21949		Yes	No	RxLRfam32	Not	1	0.0438007	0	0	0	NA	0	0	NA	NA	NA
PITG_21739		Yes	No	RxLRfam84	Not	1	-0.390531	0	0	0	NA	0	0	NA	NA	NA
PITG_21422		Yes	No	RxLRfam6	Not	1	0.0181549	0	0	0	NA	0	0	NA	NA	2
PITG_21303		Yes	No	RxLRfam40	Not	0.286385	-0.888138	0	0	0	NA	0	0	NA	NA	NA
PITG_21288		Yes	No	RxLRfam1	Not	1	0.310458	0	0	0	NA	0	0	NA	NA	NA
PITG_21238		Yes	No	RxLRfam66	Not	1	0.0840244	0	0	0	NA	0	0	NA	NA	NA
PITG_21107		Yes	No	RxLRfam3	Not	1	1.22341	0	0	0	NA	0	0	NA	NA	NA
PITG_20972		Yes	No	RxLRfam109	Not	1	0.0540695	0	0	0	NA	0	0	NA	NA	NA
PITG_20934		Yes	No	RxLRfam9	GSR	1	-0.430769	0	0	0	NA	0	0	NA	NA	NA
PITG_20365		Yes	No	RxLRfam39	GSR	1	-0.750615	0	0	0	NA	0	0	NA	NA	NA
PITG_20144	PexRD2	Yes	No	RxLRfam95	GSR	1	-0.277189	0	0	0	NA	0	0	NA	NA	NA
PITG_20052		Yes	No	RxLRfam1	GSR	1	0.242483	0	0	0	NA	0	0	NA	NA	NA
PITG_19998		Yes	No	RxLRfam2	GSR	1	-0.0400747	0	0	0	NA	0	0	NA	NA	NA
PITG_19996		Yes	No	RxLRfam2	InBtw	1	0.209511	0	0	0	NA	0	0	NA	NA	NA
PITG_19994		Yes	No	RxLRfam1	GSR	1	0.0150653	0	0	0	NA	0	0	NA	NA	NA
PITG_19992		Yes	No	RxLRfam1	GSR	1	-0.146739	0	0	0	NA	0	0	NA	NA	NA
PITG_19831		Yes	No	RxLRfam40	GSR	1	1.0245	0	0	0	NA	0	0	NA	NA	NA
PITG_19808		Yes	No	NA	GSR	1	0.152542	0	0	0	NA	0	0	NA	NA	NA
PITG_19803		Yes	No	RxLRfam37	GSR	1	-0.536589	0	0	0	NA	0	0	NA	NA	NA
PITG_19655		Yes	No	RxLRfam1	GSR	1	-0.120172	0	0	0	NA	0	0	NA	NA	NA
PITG_19528		Yes	No	RxLRfam25	GSR	1	0.556688	0	0	0	NA	0	0	NA	NA	NA
PITG_19523		Yes	No	RxLRfam1	GSR	1	0.047256	0	0	0	NA	0	0	NA	NA	NA
PITG_19309		Yes	No	RxLRfam1	GSR	1	-0.274101	0	0	0	NA	0	0	NA	NA	NA
PITG_19308		Yes	No	RxLRfam1	GSR	1	0.159351	0	0	0	NA	0	0	NA	NA	NA
PITG_19307		Yes	No	RxLRfam1	InBtw	1	0.201253	0	0	0	NA	0	0	NA	NA	NA
PITG_19302		Yes	No	RxLRfam1	GSR	1	-0.270039	0	0	0	NA	0	0	NA	NA	NA
PITG_19232		Yes	No	RxLRfam1	GSR	1	0.10357	0	0	0	NA	0	0	NA	NA	NA
PITG_18986		Yes	No	RxLRfam4	GSR	1	-0.162525	0	0	0	NA	0	0	NA	NA	NA
PITG_18981		Yes	No	RxLRfam10	GSR	1	-0.301475	0	0	0	NA	0	0	NA	NA	NA
PITG_18956		Yes	No	RxLRfam4	Not	1	0.972673	0	0	0	NA	0	0	NA	NA	NA
PITG_18908		Yes	No	RxLRfam54	GSR	1	-0.330851	0	0	0	NA	0	0	NA	NA	NA
PITG_18880		Yes	No	RxLRfam97	GSR	1	-0.190967	0	0	0	NA	0	0	NA	NA	NA
PITG_18487		Yes	No	RxLRfam45	InBtw	1	0.0463969	0	0	0	NA	0	0	NA	NA	NA
PITG_18405		Yes	No	RxLRfam27	GSR	1	0.619659	0	0	0	NA	0	0	3	NA	2
PITG_18153		Yes	No	RxLRfam39	GSR	1	0.196176	0	0	0	NA	0	0	NA	NA	NA
PITG_17871		Yes	No	RxLRfam1	GSR	1	-0.0328272	0	0	0	NA	0	0	NA	NA	NA
PITG_17838	PexRD8 paralog	Yes	No	RxLRfam3	GSR	1	-0.57686	0	0	0	NA	0	0	NA	NA	NA
PITG_17670		Yes	No	RxLRfam15	GSR	1	0.434596	0	0	0	NA	0	0	NA	NA	NA
PITG_17310		Yes	No	RxLRfam58	InBtw	1	-0.0727824	0	0	0	NA	0	0	NA	NA	NA
PITG_17214		Yes	No	RxLRfam45	InBtw	0.985138	-0.0729206	0	0	0	NA	0	0	NA	NA	NA
PITG_16836		Yes	No	RxLRfam117	GSR	1	0.947127	0	0	0	NA	0	0	NA	NA	NA
PITG_16737	PexRD15	Yes	No	RxLRfam8	GSR	1	0.37431	0	0	0	NA	0	0	NA	NA	NA
PITG_16708		Yes	No	RxLRfam1	GSR	1	-0.0827512	0	0	0	NA	0	0	NA	NA	NA
PITG_16541		Yes	No	RxLRfam115	GSR	1	0.599176	0	0	0	NA	0	0	NA	NA	NA
PITG_16529		Yes	No	RxLRfam38	GSR	1	-0.0961274	0	0	0	NA	0	0	NA	NA	NA
PITG_16515		Yes	No	RxLRfam38	GSR	1	-0.174918	0	0	0	NA	0	0	NA	NA	NA
PITG_16428		Yes	No	RxLRfam9	GSR	1	-0.118298	0	0	0	NA	0	0	NA	NA	NA
PITG_16402	PexRD31	Yes	No	RxLRfam9	GSR	1	-0.267181	0	0	0	NA	0	0	NA	NA	NA
PITG_16283		Yes	No	RxLRfam1	GSR	1	1.6127	0	0	0	NA	0	0	NA	NA	NA
PITG_16248		Yes	No	RxLRfam9	GSR	1	-0.356677	0	0	0	NA	0	0	NA	NA	NA
PITG_16243		Yes	No	RxLRfam9	GSR	0.572222	-0.863494	0	0	0	NA	0	0	NA	NA	NA
PITG_16193		Yes	No	RxLRfam1	GSR	1	-0.112281	0	0	0	NA	0	0	NA	NA	NA
PITG_16188		Yes	No	RxLRfam82	GSR	1	-0.132316	0	0	0	NA	0	0	NA	NA	NA
PITG_16180		Yes	No	RxLRfam4	InBtw	0.293939	-0.892897	0	0	0	NA	0	0	NA	NA	NA
PITG_15940		Yes	No	RxLRfam2	GSR	1	-0.217105	0	0	0	NA	0	0	NA	NA	NA
PITG_15764		Yes	No	RxLRfam16	GSR	1	0.0158635	0	0	0	NA	0	0	NA	NA	NA
PITG_15763		Yes	No	RxLRfam16	InBtw	1	-0.0105231	0	0	0	NA	0	0	NA	NA	NA
PITG_15757		Yes	No	RxLRfam38	GSR	1	0.0283734	0	0	0	NA	0	0	NA	NA	NA
PITG_15556		Yes	No	RxLRfam10	GSR	1	-0.255472	0	0	0	NA	0	0	NA	NA	NA
PITG_15424		Yes	No	RxLRfam8	InBtw	1	0.0396046	0	0	0	NA	0	0	NA	NA	NA
PITG_15341		Yes	No	RxLRfam6	GSR	1	0.00853751	0	0	0	NA	0	0	NA	NA	NA
PITG_15304		Yes	No	RxLRfam17	GSR	1	0.0180114	0	0	0	NA	0	0	NA	NA	NA
PITG_15303		Yes	No	RxLRfam17	GSR	1	0.696589	0	0	0	NA	0	0	NA	NA	NA
PITG_15166		Yes	No	RxLRfam43	GSR	1	-0.0525112	0	0	0	NA	0	0	NA	NA	NA
PITG_15162		Yes	No	RxLRfam43	GSR	1	-0.385806	0	0	0	NA	0	0	NA	NA	NA
PITG_15105		Yes	No	RxLRfam1	InBtw	1	-0.141987	0	0	0	NA	0	0	NA	NA	NA
PITG_15086		Yes	No	RxLRfam88	GSR	1	0.13841	0	0	0	NA	0	0	NA	NA	NA
PITG_15038		Yes	No	RxLRfam1	GSR	1	-0.217121	0	0	0	NA	0	0	NA	NA	NA
PITG_15032		Yes	No	RxLRfam1	InBtw	1	-0.163482	0	0	0	NA	0	0	NA	NA	NA
PITG_14986		Yes	No	RxLRfam6	GSR	1	0.0915228	0	0	0	NA	0	0	NA	NA	NA
PITG_14960		Yes	No	RxLRfam21	GSR	0.985944	-0.741048	0	0	0	NA	0	0	NA	NA	NA
PITG_14955		Yes	No	RxLRfam21	InBtw	1	-0.75614	0	0	0	NA	0	0	NA	NA	NA
PITG_14932		Yes	No	RxLRfam21	GSR	1	-0.762703	0	0	0	NA	0	0	NA	NA	NA
PITG_14738		Yes	No	RxLRfam3	GSR	1	-0.627714	0	0	0	NA	0	0	NA	NA	NA
PITG_14737	PexRD8 paralog	Yes	No	RxLRfam3	GSR	1	-0.444535	0	0	0	NA	0	0	NA	NA	NA
PITG_14736	PexRD8 paralog	Yes	No	RxLRfam3	GSR	1	-0.29227	0	0	0	NA	0	0	NA	NA	NA
PITG_14732		Yes	No	RxLRfam3	GSR	1	0.194876	0	0	0	NA	0	0	NA	NA	NA
PITG_14434		Yes	No	RxLRfam13	InBtw	0.908602	-0.459202	0	0	0	NA	0	0	NA	NA	NA
PITG_14374	Pex147-3	Yes	No	RxLRfam58	GSR	1	-0.103841	0	0	0	NA	0	0	3	NA	2
PITG_14093		Yes	Yes	RxLRfam71	GSR	1	0.545083	0	0	0	NA	0	0	NA	NA	NA
PITG_14086		Yes	No	RxLRfam94	InBtw	1	0.0315196	0	0	0	NA	0	0	NA	NA	NA
PITG_14062		Yes	No	NA	InBtw	1	0.111408	0	0	0	NA	0	0	NA	NA	NA
PITG_14046		Yes	No	RxLRfam69	InBtw	1	-0.360165	0	0	0	NA	0	0	NA	NA	NA
PITG_13959		Yes	No	RxLRfam3	GSR	1	0.92756	0	0	0	NA	0	0	NA	NA	NA
PITG_13956		Yes	No	RxLRfam32	GSR	1	-0.240682	0	0	0	NA	0	0	NA	NA	NA
PITG_13936		Yes	No	RxLRfam32	InBtw	1	0.307894	0	0	0	NA	0	0	NA	NA	NA
PITG_13930	PexRD11	Yes	No	RxLRfam32	GSR	1	0.122146	0	0	0	NA	0	0	NA	NA	NA
PITG_13593		Yes	No	RxLRfam18	GSR	1	0.407632	0	0	0	NA	0	0	NA	NA	NA
PITG_13550		Yes	No	RxLRfam4	GSR	1	0.279978	0	0	0	NA	0	0	NA	NA	NA
PITG_13538		Yes	No	RxLRfam50	GSR	1	0.324704	0	0	0	NA	0	0	NA	NA	NA
PITG_13536		Yes	No	RxLRfam37	GSR	1	0.580478	0	0	0	NA	0	0	NA	NA	NA
PITG_13529		Yes	No	RxLRfam50	GSR	1	3.74795	0	0	0	NA	0	0	NA	NA	NA
PITG_13481		Yes	No	RxLRfam3	GSR	1	0.23762	0	0	0	NA	0	0	NA	NA	NA
PITG_13452	PexRD21	Yes	No	RxLRfam108	InBtw	1	0.0964624	0	0	0	NA	0	0	NA	NA	NA
PITG_13306	PexRD22	Yes	No	RxLRfam122	InBtw	1	-0.037437	0	0	0	NA	0	0	NA	NA	NA
PITG_13072		Yes	No	RxLRfam44	InBtw	1	-0.0690449	0	0	0	NA	0	0	NA	NA	NA
PITG_13018		Yes	No	RxLRfam1	InBtw	1	-0.00102716	0	0	0	NA	0	0	NA	NA	NA
PITG_12851		Yes	No	RxLRfam91	GSR	1	0.252079	0	0	0	NA	0	0	NA	NA	NA
PITG_12719		Yes	No	RxLRfam36	GSR	1	0.399415	0	0	0	NA	0	0	NA	NA	NA
PITG_12423		Yes	No	RxLRfam121	InBtw	1	0.187051	0	0	0	NA	0	0	NA	NA	NA
PITG_12276		Yes	Yes	RxLRfam70	InBtw	1	-0.415144	0	0	0	NA	0	0	NA	NA	NA
PITG_11839		Yes	No	RxLRfam70	GSR	1	0.846622	0	0	0	NA	0	0	NA	NA	NA
PITG_11429		Yes	No	RxLRfam54	GSR	1	-0.0162043	0	0	0	NA	0	0	NA	NA	NA
PITG_11384	PexRD2	Yes	No	RxLRfam6	GSR	1	0.00998713	0	0	0	NA	0	0	NA	NA	NA
PITG_11383		Yes	No	RxLRfam6	GSR	1	-0.346398	0	0	0	NA	0	0	NA	NA	NA
PITG_11350		Yes	No	RxLRfam6	GSR	1	-0.268129	0	0	0	NA	0	0	NA	NA	NA
PITG_11344		Yes	No	RxLRfam24	GSR	1	0.318763	0	0	0	NA	0	0	NA	NA	NA
PITG_10818		Yes	No	RxLRfam31	GSR	1	-0.235905	0	0	0	NA	0	0	NA	NA	2
PITG_10673		Yes	No	RxLRsng165	InBtw	1	-0.112716	0	0	0	NA	0	0	NA	NA	NA
PITG_10640		Yes	No	RxLRfam27	GSR	0.975	-0.450739	0	0	0	NA	0	0	3	NA	2
PITG_10639		Yes	No	RxLRfam21	GSR	0.75	-0.435671	0	0	0	NA	0	0	NA	NA	NA
PITG_10347		Yes	No	RxLRfam1	GSR	1	0.868961	0	0	0	NA	0	0	NA	NA	NA
PITG_10339		Yes	No	RxLRfam1	GSR	1	-0.560061	0	0	0	NA	0	0	NA	NA	NA
PITG_10248		Yes	No	RxLRfam15	GSR	1	-0.010712	0	0	0	NA	0	0	NA	NA	NA
PITG_10244		Yes	Yes	RxLRfam25	InBtw	1	0.0898979	0	0	0	NA	0	0	NA	NA	NA
PITG_10227		Yes	No	RxLRfam13	GSR	1	0.461401	0	0	0	NA	0	0	NA	NA	NA
PITG_10116		Yes	No	RxLRfam1	GSR	1	-0.0106454	0	0	0	NA	0	0	NA	NA	NA
PITG_09935		Yes	No	RxLRfam18	GSR	1	-0.0903332	0	0	0	NA	0	0	NA	NA	NA
PITG_09915		Yes	No	RxLRfam18	GSR	1	-0.0652153	0	0	0	NA	0	0	NA	NA	NA
PITG_09861		Yes	Yes	RxLRfam53	GSR	1	-0.313534	0	0	0	NA	0	0	NA	NA	NA
PITG_09838		Yes	No	RxLRfam92	GSR	1	-0.187717	0	0	0	NA	0	0	NA	NA	NA
PITG_09837		Yes	No	RxLRfam92	GSR	1	-0.156223	0	0	0	NA	0	0	NA	NA	NA
PITG_09836		Yes	No	RxLRfam92	InBtw	1	-0.18662	0	0	0	NA	0	0	NA	NA	NA
PITG_09773		Yes	No	RxLRfam6	GSR	1	-0.0696863	0	0	0	NA	0	0	NA	NA	NA
PITG_09771		Yes	No	RxLRfam91	GSR	1	-0.162368	0	0	0	NA	0	0	NA	NA	NA
PITG_09758		Yes	No	RxLRfam119	GSR	1	0.143944	0	0	0	NA	0	0	NA	NA	NA
PITG_09754		Yes	No	RxLRfam119	GSR	1	-0.327002	0	0	0	NA	0	0	NA	NA	NA
PITG_09741		Yes	No	RxLRfam6	GSR	1	-0.630334	0	0	0	NA	0	0	NA	NA	NA
PITG_09689		Yes	No	RxLRfam56	GSR	1	-0.0479408	0	0	0	NA	0	0	NA	NA	NA
PITG_09685		Yes	No	RxLRfam56	GSR	1	-0.138219	0	0	0	NA	0	0	NA	NA	NA
PITG_09647		Yes	No	RxLRfam2	GSR	1	-0.0379271	0	0	0	NA	0	0	NA	NA	NA
PITG_09632	PexRD45	Yes	No	RxLRfam5	GSR	0.809969	-0.857588	0	0	0	NA	0	0	NA	NA	NA
PITG_09622		Yes	No	RxLRfam2	InBtw	0.955635	-0.315864	0	0	0	NA	0	0	NA	NA	NA
PITG_09616		Yes	No	NA	GSR	1	-0.304743	0	0	0	NA	0	0	NA	NA	2
PITG_09510		Yes	No	RxLRfam20	GSR	1	-0.138102	0	0	0	NA	0	0	NA	NA	NA
PITG_09503		Yes	No	RxLRfam20	GSR	1	-0.0537807	0	0	0	NA	0	0	NA	NA	NA
PITG_09499		Yes	No	RxLRfam20	GSR	1	0.375913	0	0	0	NA	0	0	NA	NA	NA
PITG_09498		Yes	No	RxLRfam20	GSR	1	0.549363	0	0	0	NA	0	0	NA	NA	NA
PITG_09496		Yes	No	RxLRfam20	GSR	1	-0.174829	0	0	0	NA	0	0	NA	NA	NA
PITG_09213		Yes	No	RxLRfam27	InBtw	1	0.24906	0	0	0	NA	0	0	NA	NA	NA
PITG_09054		Yes	No	RxLRfam39	GSR	0.992908	-0.29342	0	0	0	NA	0	0	NA	NA	NA
PITG_08949	Avr2 paralog	Yes	No	RxLRfam7	GSR	1	0.188707	0	0	0	NA	0	0	NA	NA	NA
PITG_08624		Yes	No	RxLRfam89	InBtw	1	0.0447271	0	0	0	NA	0	0	NA	NA	NA
PITG_08317		Yes	No	RxLRsng250	InBtw	1	-0.496276	0	0	0	NA	0	0	NA	NA	NA
PITG_08150		Yes	No	RxLRfam19	GSR	1	0.039937	0	0	0	NA	0	0	NA	NA	NA
PITG_08133		Yes	No	RxLRsng158	InBtw	1	0.00953227	0	0	0	NA	0	0	NA	NA	NA
PITG_08074		Yes	No	RxLRfam1	GSR	1	-0.223885	0	0	0	NA	0	0	NA	NA	NA
PITG_07954		Yes	No	RxLRfam2	InBtw	1	-0.235452	0	0	0	NA	0	0	NA	NA	NA
PITG_07741		Yes	No	RxLRsng238	GSR	1	-0.258136	0	0	0	NA	0	0	NA	NA	NA
PITG_07634		Yes	No	RxLRfam1	GSR	1	-0.563726	0	0	0	NA	0	0	NA	NA	NA
PITG_07597		Yes	No	RxLRfam26	GSR	1	-0.150128	0	0	0	NA	0	0	NA	NA	NA
PITG_07569		Yes	No	RxLRfam30	GSR	1	0.0678989	0	0	0	NA	0	0	NA	NA	2
PITG_07566		Yes	No	RxLRfam30	GSR	1	-0.331726	0	0	0	NA	0	0	NA	NA	NA
PITG_07558		Yes	No	RxLRfam2	GSR	1	-0.217962	0	0	0	NA	0	0	NA	NA	NA
PITG_07556		Yes	No	RxLRfam2	GSR	1	-0.234027	0	0	0	NA	0	0	NA	NA	NA
PITG_07500		Yes	No	RxLRfam7	GSR	1	-0.594284	0	0	0	NA	0	0	NA	NA	NA
PITG_07499		Yes	No	RxLRfam7	GSR	1	-0.466998	0	0	0	NA	0	0	NA	NA	NA
PITG_07482		Yes	No	RxLRfam7	GSR	1	0.414347	0	0	0	NA	0	0	NA	NA	NA
PITG_07451		Yes	No	RxLRfam116	InBtw	1	0.229778	0	0	0	NA	0	0	NA	NA	NA
PITG_07414		Yes	No	RxLRfam53	GSR	1	-0.330125	0	0	0	NA	0	0	NA	NA	NA
PITG_06552		Yes	No	RxLRfam88	GSR	1	0.399436	0	0	0	NA	0	0	NA	NA	NA
PITG_06485		Yes	No	RxLRsng184	InBtw	1	-0.347179	0	0	0	NA	0	0	NA	NA	NA
PITG_06432		Yes	No	RxLRfam2	GSR	1	-0.0323306	0	0	0	NA	0	0	NA	NA	NA
PITG_06419		Yes	No	RxLRfam8	GSR	1	-0.0413869	0	0	0	NA	0	0	NA	NA	NA
PITG_06413		Yes	No	RxLRfam8	GSR	1	-0.277998	0	0	0	NA	0	0	NA	NA	NA
PITG_06375		Yes	No	RxLRfam1	GDR	1	-0.204071	0	0	0	NA	0	0	NA	NA	NA
PITG_06305		Yes	No	RxLRfam3	InBtw	1	-0.272531	0	0	0	NA	0	0	NA	NA	NA
PITG_06290		Yes	No	RxLRfam3	GSR	1	-0.209084	0	0	0	NA	0	0	NA	NA	NA
PITG_06092		Yes	No	RxLRsng197	GSR	1	0.538728	0	0	0	NA	0	0	NA	NA	NA
PITG_06083		Yes	No	RxLRsng167	InBtw	1	-0.192893	0	0	0	NA	0	0	NA	NA	NA
PITG_06030		Yes	No	RxLRfam1	GSR	1	0.0452344	0	0	0	NA	0	0	NA	NA	NA
PITG_05983		Yes	No	RxLRfam86	GSR	1	-0.128335	0	0	0	NA	0	0	NA	NA	NA
PITG_05981		Yes	No	RxLRsng217	GSR	1	-0.0455689	0	0	0	NA	0	0	NA	NA	NA
PITG_05980		Yes	No	RxLRfam86	GSR	1	-0.0669038	0	0	0	NA	0	0	NA	NA	NA
PITG_05978		Yes	No	RxLRfam86	GSR	1	0.0454662	0	0	0	NA	0	0	NA	NA	NA
PITG_05146		Yes	No	RxLRfam12	GSR	1	0.483502	0	0	0	NA	0	0	NA	NA	NA
PITG_05133		Yes	No	RxLRfam1	GSR	1	0.289866	0	0	0	NA	0	0	NA	NA	NA
PITG_05118		Yes	No	RxLRfam7	GSR	1	0.115135	0	0	0	NA	0	0	NA	NA	NA
PITG_05076		Yes	No	RxLRfam1	InBtw	1	-0.285744	0	0	0	NA	0	0	NA	NA	NA
PITG_05074		Yes	No	RxLRfam1	GSR	0.991342	-0.420541	0	0	0	NA	0	0	NA	NA	NA
PITG_05072		Yes	No	RxLRfam1	InBtw	0.985294	-0.40341	0	0	0	NA	0	0	NA	NA	NA
PITG_05068		Yes	No	RxLRfam115	GSR	1	-0.375641	0	0	0	NA	0	0	NA	NA	NA
PITG_04388	PexRD25	Yes	No	RxLRfam1	GSR	1	-0.0259628	0	0	0	NA	0	0	NA	NA	NA
PITG_04373		Yes	No	RxLRfam68	InBtw	1	-0.324302	0	0	0	NA	0	0	NA	NA	NA
PITG_04353		Yes	No	RxLRfam1	GSR	1	0.0936748	0	0	0	NA	0	0	NA	NA	NA
PITG_04351		Yes	No	RxLRfam50	GSR	1	0.386027	0	0	0	NA	0	0	NA	NA	NA
PITG_04350		Yes	No	RxLRfam1	GSR	1	0.11581	0	0	0	NA	0	0	NA	NA	NA
PITG_04331		Yes	No	RxLRfam113	GSR	1	-0.0403671	0	0	0	NA	0	0	NA	NA	NA
PITG_04329		Yes	No	RxLRfam47	InBtw	1	0.264853	0	0	0	NA	0	0	NA	NA	NA
PITG_04326		Yes	No	RxLRfam47	GSR	1	-0.0272668	0	0	0	NA	0	0	NA	NA	NA
PITG_04300		Yes	No	RxLRfam81	GSR	1	-0.0349875	0	0	0	NA	0	0	NA	NA	NA
PITG_04282		Yes	No	RxLRfam85	InBtw	1	-0.279956	0	0	0	NA	0	0	NA	NA	NA
PITG_04279		Yes	No	RxLRfam25	InBtw	1	-0.460724	0	0	0	NA	0	0	NA	NA	NA
PITG_04194		Yes	No	RxLRfam5	GSR	1	0.0873883	0	0	0	NA	0	0	NA	NA	NA
PITG_04178		Yes	No	RxLRfam10	GSR	1	0.272634	0	0	0	NA	0	0	NA	NA	NA
PITG_04169		Yes	No	RxLRfam10	InBtw	1	-0.122847	0	0	0	NA	0	0	NA	NA	NA
PITG_04164		Yes	No	RxLRfam10	GSR	1	0.0944457	0	0	0	NA	0	0	NA	NA	NA
PITG_04153		Yes	No	RxLRfam17	GSR	1	-0.223386	0	0	0	NA	0	0	NA	NA	NA
PITG_04148		Yes	No	RxLRfam83	InBtw	1	-0.128522	0	0	0	NA	0	0	NA	NA	NA
PITG_04145	PexRD29	Yes	No	RxLRfam17	GSR	1	-0.289237	0	0	0	NA	0	0	NA	NA	NA
PITG_04139		Yes	No	RxLRfam83	InBtw	1	-0.205892	0	0	0	NA	0	0	NA	NA	NA
PITG_04099		Yes	No	RxLRfam82	GSR	1	1.14725	0	0	0	NA	0	0	NA	NA	NA
PITG_04081		Yes	No	RxLRfam5	GSR	1	-0.480468	0	0	0	NA	0	0	NA	NA	NA
PITG_04074		Yes	No	RxLRsng195	InBtw	1	0.0682461	0	0	0	NA	0	0	NA	NA	NA
PITG_04050		Yes	No	RxLRfam81	GSR	1	0.162068	0	0	0	NA	0	0	NA	NA	NA
PITG_03155		Yes	Yes	RxLRsng229	GDR	1	0.190734	0	0	0	NA	0	0	NA	NA	NA
PITG_02900		Yes	No	RxLRfam46	GSR	1	-0.110297	0	0	0	NA	0	0	NA	NA	NA
PITG_02897		Yes	No	RxLRfam111	InBtw	1	0.0888438	0	0	0	NA	0	0	NA	NA	NA
PITG_02843	PexRD30	Yes	No	RxLRfam65	InBtw	1	0.294176	0	0	0	NA	0	0	NA	NA	NA
PITG_02830		Yes	No	RxLRfam65	InBtw	1	-0.250087	0	0	0	NA	0	0	NA	NA	NA
PITG_01875		Yes	No	RxLRfam109	InBtw	1	-0.32914	0	0	0	NA	0	0	NA	NA	NA
PITG_00821		Yes	No	RxLRfam108	InBtw	1	0.148162	0	0	0	NA	0	0	NA	NA	NA
PITG_00707		Yes	No	RxLRfam107	GDR	1	-0.0863821	0	0	0	NA	0	0	NA	NA	NA
PITG_00579		Yes	Yes	RxLRfam14	GSR	1	-0.147981	0	0	0	NA	0	0	NA	NA	NA
PITG_00366	PexRD43	Yes	No	RxLRfam80	GSR	1	-0.273074	0	0	0	NA	0	0	NA	NA	NA
PITG_15972		Yes	No	RxLRfam7	GSR	1	-0.846319	0	0	0	NA	0	0	NA	2 and 3	NA
PITG_11484		Yes	No	RxLRfam120	GSR	1	-0.219941	0	0	0	NA	0	0	NA	2 and 3	NA
PITG_08278		Yes	No	RxLRfam7	GSR	1	0.0560283	0	0	0	NA	0	0	NA	2 and 3	NA
PITG_18221		Yes	No	RxLRfam124	GSR	0	NA	0	0	0	NA	NA	NA	NA	2	NA
PITG_23231		Yes	No	RxLRfam54	Not	0	NA	0	0	0	NA	NA	NA	NA	NA	NA
PITG_21681		Yes	No	RxLRfam14	Not	0	NA	0	0	0	NA	NA	NA	NA	NA	NA
PITG_20857		Yes	No	RxLRfam5	GSR	0	NA	0	0	0	NA	NA	NA	NA	NA	NA
PITG_17217		Yes	No	RxLRfam45	InBtw	0	NA	0	0	0	NA	NA	NA	NA	NA	NA
PITG_15718		Yes	No	RxLRfam14	GSR	0	NA	0	0	0	NA	NA	NA	NA	NA	NA
PITG_15712		Yes	No	RxLRsng162	InBtw	0	NA	0	0	0	NA	NA	NA	NA	NA	NA
PITG_12010		Yes	No	RxLRfam47	GSR	0	NA	0	0	0	NA	NA	NA	NA	NA	NA
PITG_18215		Yes	No	RxLRfam124	GSR	0	NA	0	0	0	NA	NA	NA	NA	2 and 3	NA
PITG_16663	Avr1	Yes	No	RxLRfam2	GSR	0	NA	0	0	0	NA	NA	NA	NA	2 and 3	NA
PITG_10341		Yes	No	RxLRfam1	GSR	1	-0.211119	7	6	1	2.0212	0.0063	0.0031	NA	NA	NA
PITG_23210		Yes	No	RxLRsng185	Not	1	0.204915	6	5	1	1.7941	0.0172	0.0096	NA	NA	NA
PITG_15225		Yes	No	RxLRfam28	GSR	1	0.278111	5	4	1	1.676	0.0086	0.0051	NA	NA	NA
PITG_01905		Yes	No	RxLRfam110	GSR	1	-0.112048	5	4	1	1.5435	0.0183	0.0119	NA	NA	NA
PITG_05096		Yes	No	RxLRfam1	InBtw	0.878136	0.543496	10	8	2	1.472	0.0113	0.0077	NA	2	NA
PITG_05095		Yes	No	RxLRfam1	GSR	0.988351	-0.0669168	9	7	2	1.2878	0.0088	0.0068	NA	NA	NA
PITG_04063		Yes	No	RxLRfam1	InBtw	1	-0.252935	4	3	1	1.2245	0.0045	0.0037	NA	NA	NA
PITG_01904		Yes	No	RxLRfam15	GSR	0.815126	0.441199	13	10	3	1.2004	0.0487	0.0406	NA	NA	NA
PITG_15226		Yes	No	RxLRfam28	GSR	1	0.0695014	4	3	1	1.166	0.0062	0.0053	NA	NA	NA
PITG_14203		Yes	No	RxLRfam33	GSR	1	0.545108	12	9	3	1.1297	0.0275	0.0243	NA	NA	NA
PITG_11952		Yes	No	RxLRfam23	GSR	1	0.470639	9	7	2	1.0424	0.0113	0.0109	NA	NA	NA
PITG_00619		Yes	No	RxLRfam14	GDR	1	-0.319943	4	3	1	1.0312	0.01	0.0097	NA	NA	NA
PITG_15277		Yes	No	RxLRfam1	InBtw	1	-0.356095	10	7	3	0.8819	0.0203	0.023	NA	NA	NA
PITG_15726		Yes	No	NA	GSR	1	4.19356	6	4	2	0.8695	0.0077	0.0088	NA	NA	NA
PITG_13503		Yes	No	RxLRfam8	GSR	0.949535	-0.354778	4	3	1	0.8619	0.0055	0.0063	NA	NA	NA
PITG_12722		Yes	No	RxLRfam4	GDR	1	-0.137378	3	2	1	0.8068	0.0086	0.0107	NA	NA	NA
PITG_16845		Yes	No	RxLRfam1	GSR	1	-0.529193	3	2	1	0.7473	0.003	0.004	NA	NA	NA
PITG_23024		Yes	No	RxLRfam1	GSR	1	0.13665	8	5	3	0.6911	0.0074	0.0107	NA	NA	NA
PITG_22972		Yes	No	RxLRfam7	GSR	1	-0.519011	10	6	4	0.6867	0.0396	0.0577	NA	NA	NA
PITG_10808		Yes	Yes	RxLRfam31	GSR	1	-0.14518	3	2	1	0.6516	0.004	0.0062	NA	NA	NA
PITG_11953		Yes	No	RxLRfam56	GSR	1	0.423867	20	11	9	0.5573	0.0266	0.0477	NA	NA	NA
PITG_07736		Yes	No	RxLRfam37	InBtw	1	0.0291687	6	4	2	0.5476	0.0143	0.0261	NA	NA	NA
PITG_04355		Yes	No	RxLRfam114	GSR	1	-0.330437	5	3	2	0.5299	0.0093	0.0176	NA	NA	NA
PITG_18156		Yes	No	RxLRfam39	GSR	1	-0.0313951	7	4	3	0.5193	0.0089	0.0171	NA	NA	NA
PITG_15037		Yes	No	RxLRfam1	GSR	1	-0.132029	2	1	1	0.4497	0.0043	0.0095	NA	NA	NA
PITG_05771		Yes	No	RxLRfam16	GDR	1	-0.0174573	2	1	1	0.4481	0.0017	0.0038	NA	NA	NA
PITG_22824		Yes	No	NA	GSR	1	-0.180588	2	1	1	0.4273	0.0009	0.0022	NA	NA	NA
PITG_13537		Yes	No	RxLRfam37	GSR	0.698925	-0.352082	2	1	1	0.4258	0.0045	0.0105	NA	NA	NA
PITG_23048		Yes	No	RxLRfam98	GSR	1	0.485948	2	1	1	0.4199	0.003	0.0071	NA	NA	NA
PITG_13125		Yes	No	RxLRfam16	GSR	1	0.365073	2	1	1	0.4188	0.0022	0.0052	NA	NA	NA
PITG_07766		Yes	No	RxLRfam37	InBtw	1	-0.134672	2	1	1	0.4019	0.0041	0.0102	NA	NA	NA
PITG_22828		Yes	No	RxLRfam26	InBtw	1	-0.361164	2	1	1	0.3844	0.0034	0.0089	NA	NA	NA
PITG_04354		Yes	No	RxLRfam114	GSR	1	-0.146534	15	8	7	0.3699	0.0241	0.0651	NA	NA	NA
PITG_23092		Yes	No	RxLRsng204	InBtw	1	-0.51217	4	2	2	0.3625	0.0053	0.0147	NA	NA	NA
PITG_13507		Yes	No	RxLRfam8	GSR	0.923345	-0.61893	5	2	3	0.2515	0.0035	0.014	NA	NA	NA
PITG_13535		Yes	No	RxLRfam37	GSR	1	0.0889808	3	1	2	0.1982	0.004	0.0204	NA	NA	NA
PITG_23047		Yes	No	RxLRfam98	GSR	1	0.00802625	4	1	3	0.1412	0.003	0.0211	NA	NA	NA
PITG_13509		Yes	No	RxLRfam8	GSR	1	-0.0952035	4	1	3	0.1299	0.0021	0.0163	NA	NA	NA
PITG_23011		Yes	No	RxLRfam69	Not	1	-0.215078	1	0	1	0	0	0.0147	NA	NA	NA
PITG_22825		Yes	No	RxLRsng208	GSR	1	-0.161985	1	0	1	0	0	0.0078	NA	NA	NA
PITG_22722		Yes	No	RxLRfam1	InBtw	1	-0.422191	1	0	1	0	0	0.0036	NA	NA	NA
PITG_21933		Yes	No	RxLRfam93	Not	0.666667	0.134271	1	0	1	0	0	0.0136	NA	NA	NA
PITG_14684		Yes	No	NA	GSR	1	-0.092492	1	0	1	0	0	0.0061	NA	NA	NA
PITG_14054		Yes	No	RxLRfam2	GSR	1	0.121544	1	0	1	0	0	0.0051	3	NA	NA
PITG_12046		Yes	No	RxLRfam83	InBtw	1	0.261174	1	0	1	0	0	0.0086	NA	NA	NA
PITG_09111		Yes	No	RxLRfam1	GSR	1	0.0335161	1	0	1	0	0	0.0095	NA	NA	NA
PITG_01907		Yes	No	RxLRfam110	GSR	1	-0.00390029	1	0	1	0	0	0.0034	NA	NA	NA
