# Supplementary material for: Genome Analyses of an Aggressive and Invasive Lineage of the Irish Potato Famine Pathogen
Source: PLoS Pathog. 2012 Oct 4;8(10):e1002940. doi: 10.1371/journal.ppat.1002940 (PMC3464212; doi:10.1371/journal.ppat.1002940)
Supplement: Table S12 — List of 320 genes of P. infestans 13_A2 isolate 06_3928A showing duplications copy number variation CNV>1 (genes with at least one additional gene copy predicted in 06_3928A). This list includes for each of the 320 coding genes: 1) annotations [23]; 2) the presence of secretion signals [23], [58]; 2) whether they belong to the 1∶1∶1 Phytophthora spp. core orthologs (P. infestans: P. sojae: P. ramorum) [23]; 3) the effector type; 4) RXLR family [23]; 5) gene environment based on intergenic distances [24]; 6) the predicted number of additional gene copies in the genome (e.g. 1 is equivalent to one additional gene copy). (XLS) [file ppat.1002940.s007.xls]

## Sheet: CNV>1-3928A_320
Gene ID	Annotation	Secreted	Core ortholog	Effector type	RXLR family	Intergenic distance	CNV
PITG_11913	heat shock cognate 70 kDa protein	NO	Yes	NA	NA	InBtw	7.50025
PITG_01323	conserved hypothetical protein	NO	No	NA	NA	GSR	6.17818
PITG_21039	conserved hypothetical protein	YES	No	NA	NA	InBtw	5.71605
PITG_23234	M96 mating-specific protein, pseudogene	NO	No	NA	NA	Not	5.51675
PITG_21038	conserved hypothetical protein	YES	No	NA	NA	Not	5.45419
PITG_14787	secreted RxLR effector peptide, putative	YES	No	RXLR	RxLRfam6	GSR	4.89004
PITG_21978	predicted protein	NO	No	NA	NA	Not	4.49724
PITG_15726	RXLR effector family protein, putative	YES	No	RXLR	NA	GSR	4.19356
PITG_04993	predicted protein	NO	No	NA	NA	GSR	4.03129
PITG_04088	predicted protein	NO	No	NA	NA	GSR	4.02235
PITG_16549	hypothetical protein	NO	No	NA	NA	GSR	3.91257
PITG_07090	hypothetical protein	NO	No	NA	NA	GSR	3.8995
PITG_02168	conserved hypothetical protein	YES	No	NA	NA	GSR	3.84045
PITG_13529	secreted RxLR effector peptide, putative	YES	No	RXLR	RxLRfam50	GSR	3.74795
PITG_15353	predicted protein	NO	No	NA	NA	GSR	3.60428
PITG_10406	predicted protein	NO	No	NA	NA	InBtw	3.58233
PITG_20653	predicted protein	NO	No	NA	NA	Not	3.50694
PITG_14783	secreted RxLR effector peptide, putative	YES	No	RXLR	RxLRfam6	GSR	3.46436
PITG_04994	predicted protein	NO	No	NA	NA	InBtw	3.40226
PITG_07565	Folate-Biopterin Transporter (FBT) Family	NO	Yes	NA	NA	InBtw	3.32254
PITG_21862	predicted protein	NO	No	NA	NA	Not	3.02374
PITG_09200	hypothetical protein	NO	No	NA	NA	GSR	2.96751
PITG_21893	predicted protein	NO	No	NA	NA	Not	2.81627
PITG_08050	hypothetical protein	NO	No	NA	NA	InBtw	2.81519
PITG_22632	polysaccharide lyase, putative	no	No	NA	NA	Not	2.59278
PITG_08526	conserved hypothetical protein	NO	No	NA	NA	GSR	2.54503
PITG_22425	predicted protein	NO	No	NA	NA	Not	2.52275
PITG_22237	predicted protein	NO	No	NA	NA	Not	2.51287
PITG_13690	predicted protein	NO	No	NA	NA	InBtw	2.46712
PITG_09255	polysaccharide lyase, putative	NO	No	NA	NA	GSR	2.45727
PITG_02927	hypothetical protein	NO	No	NA	NA	InBtw	2.45517
PITG_21335	hypothetical protein	NO	No	NA	NA	InBtw	2.453
PITG_03470	conserved hypothetical protein	NO	No	NA	NA	GSR	2.44616
PITG_19218	predicted protein	NO	No	NA	NA	Not	2.43795
PITG_11879	predicted protein	NO	No	NA	NA	GSR	2.3694
PITG_11943	hypothetical protein	NO	Yes	NA	NA	InBtw	2.356
PITG_13098	elicitin-like protein	YES	No	elicitins	NA	GSR	2.34062
PITG_22683	secreted RxLR effector peptide, putative	YES	No	RXLR	RxLRsng209	InBtw	2.33501
PITG_22786	M96 mating-specific protein, putative, 5' partial	NO	No	NA	NA	GDR	2.33256
PITG_09197	Major Intrinsic Protein (MIP) Family	NO	Yes	NA	NA	GSR	2.32953
PITG_13107	predicted protein	NO	No	NA	NA	InBtw	2.32161
PITG_09128	predicted protein	NO	No	NA	NA	GSR	2.3122
PITG_08854	predicted protein	NO	No	NA	NA	GSR	2.28332
PITG_10409	conserved hypothetical protein	NO	No	NA	NA	GDR	2.27358
PITG_14829	predicted protein	NO	No	NA	NA	InBtw	2.24383
PITG_09195	hypothetical protein	NO	No	NA	NA	GSR	2.23947
PITG_21772	predicted protein	NO	No	NA	NA	Not	2.23598
PITG_11942	conserved hypothetical protein	YES	No	NA	NA	InBtw	2.20821
PITG_09110	hypothetical protein	NO	No	NA	NA	GSR	2.20439
PITG_22904	helitron helicase-like protein	NO	No	NA	NA	GSR	2.18291
PITG_19556	predicted protein	NO	No	NA	NA	GSR	2.15638
PITG_20582	hypothetical protein	NO	No	NA	NA	GSR	2.14346
PITG_12004	predicted protein	NO	No	NA	NA	InBtw	2.13396
PITG_22138	predicted protein	NO	No	NA	NA	Not	2.12196
PITG_19438	predicted protein	NO	No	NA	NA	GDR	2.11866
PITG_14192	predicted protein	NO	No	NA	NA	GSR	2.11844
PITG_04985	hypothetical protein similar to xylitol dehydrogenase	NO	No	NA	NA	GSR	2.10644
PITG_15728	secreted RxLR effector peptide, putative	YES	No	RXLR	RxLRfam23	GSR	2.03087
PITG_09196	Major Intrinsic Protein (MIP) Family	NO	No	NA	NA	GSR	2.03023
PITG_16285	secreted RxLR effector peptide, putative	NO	No	RXLR	RxLRfam47	GSR	2.02952
PITG_22252	hypothetical protein	NO	No	NA	NA	Not	1.99479
PITG_11944	conserved hypothetical protein	YES	Yes	NA	NA	GSR	1.98295
PITG_11511	predicted protein	NO	No	NA	NA	InBtw	1.98172
PITG_08647	polysaccharide lyase, putative	NO	No	NA	NA	InBtw	1.96865
PITG_21835	hypothetical protein	NO	No	NA	NA	Not	1.94987
PITG_04397	conserved hypothetical protein	NO	No	NA	NA	InBtw	1.91636
PITG_21938	conserved hypothetical protein	no	No	NA	NA	Not	1.91376
PITG_18806	predicted protein	NO	No	NA	NA	InBtw	1.91264
PITG_22383	glycoside hydrolase, putative	NO	No	NA	NA	Not	1.90353
PITG_18851	predicted protein	NO	Yes	NA	NA	Not	1.90005
PITG_23194	cys-rich secreted peptide, putative	YES	No	cys-rich	NA	Not	1.89111
PITG_05708	predicted protein	NO	No	NA	NA	InBtw	1.88936
PITG_21486	predicted protein	NO	No	NA	NA	Not	1.86828
PITG_12738	predicted protein	NO	No	NA	NA	GSR	1.86717
PITG_08524	predicted protein	NO	No	NA	NA	GSR	1.86641
PITG_19800	secreted RxLR effector peptide, putative	YES	No	RXLR	RxLRfam50	Not	1.86053
PITG_13100	conserved hypothetical protein	YES	No	NA	NA	GSR	1.85481
PITG_12552	hypothetical protein	NO	No	NA	NA	InBtw	1.79855
PITG_19510	Crinkler (CRN) family protein, pseudogene	NO	No	CRINKLER	NA	Not	1.78722
PITG_13688	predicted protein	NO	No	NA	NA	GSR	1.77521
PITG_18737	predicted protein	NO	No	NA	NA	InBtw	1.76252
PITG_16348	predicted protein	NO	No	NA	NA	GSR	1.75923
PITG_12199	predicted protein	NO	No	NA	NA	GSR	1.69987
PITG_11938	hypothetical protein	NO	No	NA	NA	InBtw	1.68918
PITG_19266	predicted protein	NO	No	NA	NA	InBtw	1.68419
PITG_08866	glycoside hydrolase, putative	NO	No	NA	NA	GDR	1.67559
PITG_16280	cysteine protease family C44, putative	NO	No	NA	NA	GSR	1.66469
PITG_09318	hypothetical protein	NO	No	NA	NA	GSR	1.66271
PITG_17208	polysaccharide lyase, putative	NO	No	NA	NA	GSR	1.65785
PITG_20487	conserved hypothetical protein	NO	No	NA	NA	InBtw	1.65548
PITG_04204	conserved hypothetical protein	NO	No	NA	NA	InBtw	1.64702
PITG_19415	hypothetical protein	NO	No	NA	NA	GSR	1.6365
PITG_14275	predicted protein	NO	No	NA	NA	InBtw	1.62848
PITG_16283	secreted RxLR effector peptide, putative	YES	No	RXLR	RxLRfam1	GSR	1.6127
PITG_23028	elicitin-like protein, pseudogene	NO	No	SCR	NA	InBtw	1.60221
PITG_11871	hypothetical protein	YES	No	NA	NA	GSR	1.59884
PITG_13696	hypothetical protein, contains CRN-like motif, pseudogene	NO	No	NA	NA	InBtw	1.59662
PITG_13101	conserved hypothetical protein	NO	No	NA	NA	GSR	1.59421
PITG_13708	hypothetical protein, contains CRN-like motif, pseudogene	NO	No	NA	NA	GSR	1.5931
PITG_09190	predicted protein	NO	No	NA	NA	GSR	1.59302
PITG_04087	predicted protein	NO	No	NA	NA	GSR	1.5874
PITG_12205	predicted protein	NO	No	NA	NA	GSR	1.58514
PITG_13102	conserved hypothetical protein	NO	No	NA	NA	GSR	1.58395
PITG_18807	predicted protein	NO	No	NA	NA	GDR	1.54808
PITG_17519	predicted protein	NO	No	NA	NA	InBtw	1.54691
PITG_21485	predicted protein	NO	No	NA	NA	GDR	1.5434
PITG_22296	predicted protein	NO	No	NA	NA	Not	1.5407
PITG_04096	predicted protein	NO	No	NA	NA	GSR	1.53748
PITG_21773	predicted protein	NO	No	NA	NA	Not	1.53017
PITG_14130	hypothetical protein	NO	No	NA	NA	InBtw	1.52708
PITG_01534	predicted protein	NO	No	NA	NA	InBtw	1.52195
PITG_20581	glycine-rich protein. similar to fibroin	NO	No	NA	NA	Not	1.51985
PITG_02612	predicted protein	NO	No	NA	NA	GSR	1.50325
PITG_04462	predicted protein	NO	No	NA	NA	GSR	1.50303
PITG_19278	hypothetical protein	NO	No	NA	NA	GSR	1.5019
PITG_22524	predicted protein	NO	No	NA	NA	Not	1.50094
PITG_09105	predicted protein	NO	No	NA	NA	GSR	1.49027
PITG_21970	predicted protein	NO	No	NA	NA	Not	1.48761
PITG_11627	predicted protein	NO	No	NA	NA	InBtw	1.48704
PITG_13817	predicted protein	NO	No	NA	NA	InBtw	1.48404
PITG_10549	conserved hypothetical protein	NO	No	NA	NA	InBtw	1.47965
PITG_22070	hypothetical protein	NO	No	NA	NA	Not	1.47952
PITG_15731	ATP-binding Cassette (ABC) Superfamily	NO	No	NA	NA	GSR	1.47332
PITG_09141	hypothetical protein	NO	No	NA	NA	GDR	1.47205
PITG_22227	polysaccharide lyase, putative	NO	No	NA	NA	Not	1.46175
PITG_13589	conserved hypothetical protein	NO	No	NA	NA	InBtw	1.45923
PITG_08517	predicted protein	NO	No	NA	NA	InBtw	1.45912
PITG_12553	predicted protein	NO	No	NA	NA	InBtw	1.45661
PITG_09193	Major Intrinsic Protein (MIP) Family	NO	No	NA	NA	GSR	1.45381
PITG_09102	predicted protein	NO	No	NA	NA	GSR	1.45315
PITG_15335	thioredoxin/dynein outer arm protein	NO	No	NA	NA	GSR	1.44622
PITG_09297	hypothetical protein	NO	Yes	NA	NA	GDR	1.44158
PITG_09256	polysaccharide lyase, putative	NO	No	NA	NA	GSR	1.43751
PITG_13117	ATP-binding Cassette (ABC) Superfamily	NO	No	NA	NA	InBtw	1.42797
PITG_18897	hypothetical protein similar to novel protein	NO	No	NA	NA	GSR	1.42608
PITG_22671	protein kinase, putative, pseudogene	NO	No	NA	NA	GSR	1.4171
PITG_21926	predicted protein	NO	No	NA	NA	Not	1.41017
PITG_12008	predicted protein	NO	No	NA	NA	GSR	1.40636
PITG_20889	conserved hypothetical protein	no	No	NA	NA	Not	1.40194
PITG_16260	predicted protein	NO	No	NA	NA	InBtw	1.39992
PITG_09121	conserved hypothetical protein	no	No	NA	NA	InBtw	1.39549
PITG_09083	predicted protein	NO	No	NA	NA	GSR	1.38929
PITG_12003	predicted protein	NO	No	NA	NA	InBtw	1.37851
PITG_11860	predicted protein	NO	No	NA	NA	GSR	1.36997
PITG_11946	conserved hypothetical protein	YES	Yes	NA	NA	GSR	1.36953
PITG_20008	predicted protein	NO	No	NA	NA	GSR	1.36692
PITG_14295	predicted protein	NO	No	NA	NA	InBtw	1.36491
PITG_23156	small cysteine rich protein SCR58	YES	No	SCR	NA	GSR	1.36454
PITG_09199	hypothetical protein	NO	No	NA	NA	GSR	1.36437
PITG_21132	conserved hypothetical protein	NO	No	NA	NA	Not	1.3625
PITG_16551	predicted protein	NO	No	NA	NA	GSR	1.3621
PITG_09165	conserved hypothetical protein	NO	No	NA	NA	GSR	1.36164
PITG_13106	predicted protein	NO	No	NA	NA	GSR	1.36118
PITG_17654	predicted protein	NO	No	NA	NA	GSR	1.35321
PITG_21981	conserved hypothetical protein	NO	No	NA	NA	Not	1.34588
PITG_09156	predicted protein	NO	Yes	NA	NA	GSR	1.34518
PITG_10326	predicted protein	NO	No	NA	NA	GSR	1.33835
PITG_18231	glycoside hydrolase, putative	NO	No	NA	NA	GSR	1.33348
PITG_23017	predicted protein	NO	No	NA	NA	InBtw	1.3323
PITG_18580	predicted protein	NO	No	NA	NA	GSR	1.32904
PITG_19945	predicted protein	NO	No	NA	NA	Not	1.31684
PITG_22295	predicted protein	NO	No	NA	NA	Not	1.31519
PITG_05159	conserved hypothetical protein	NO	No	NA	NA	GSR	1.3041
PITG_22319	conserved hypothetical protein	NO	No	NA	NA	Not	1.29775
PITG_22724	secreted RxLR effector peptide, putative	YES	No	RXLR	RxLRfam67	GSR	1.29423
PITG_04988	hypothetical protein	NO	No	NA	NA	GSR	1.2938
PITG_17210	polysaccharide lyase, putative	NO	No	NA	NA	GSR	1.2934
PITG_21164	predicted protein	NO	No	NA	NA	Not	1.29161
PITG_14790	predicted protein	NO	No	NA	NA	GSR	1.28883
PITG_17381	predicted protein	NO	No	NA	NA	GSR	1.28871
PITG_16566	predicted protein	NO	No	NA	NA	InBtw	1.28701
PITG_16282	secreted RxLR effector peptide, putative	YES	No	RXLR	RxLRfam18	GSR	1.28579
PITG_14119	conserved hypothetical protein	YES	No	NA	NA	GSR	1.28511
PITG_18761	conserved hypothetical protein	NO	No	NA	NA	GSR	1.2785
PITG_10235	predicted protein	NO	No	NA	NA	InBtw	1.27621
PITG_05038	chromodomain protein, putative	NO	No	NA	NA	InBtw	1.27365
PITG_07519	predicted protein	NO	No	NA	NA	GSR	1.27247
PITG_22893	elicitin-like kprotein, pseudogene	no	No	NA	NA	GSR	1.2718
PITG_13816	predicted protein	NO	No	NA	NA	InBtw	1.27139
PITG_20009	predicted protein	NO	No	NA	NA	GSR	1.26913
PITG_16259	predicted protein	NO	No	NA	NA	InBtw	1.26891
PITG_14118	conserved hypothetical protein	NO	No	NA	NA	GSR	1.26762
PITG_13568	conserved hypothetical protein	NO	No	NA	NA	GDR	1.26498
PITG_14015	predicted protein	NO	No	NA	NA	InBtw	1.25927
PITG_20334	ATP-binding Cassette (ABC) Superfamily	NO	No	NA	NA	Not	1.25494
PITG_19936	NPP1-like protein	YES	No	NLP	NA	GSR	1.25373
PITG_11510	predicted protein	NO	No	NA	NA	InBtw	1.253
PITG_09203	Major Intrinsic Protein (MIP) Family	NO	No	NA	NA	InBtw	1.25291
PITG_19760	predicted protein	NO	No	NA	NA	GSR	1.2516
PITG_10548	predicted protein	NO	No	NA	NA	GDR	1.24652
PITG_19563	hypothetical protein	NO	No	NA	NA	GSR	1.24617
PITG_18482	polysaccharide lyase, putative	YES	No	enzyme, lyase	NA	GSR	1.24114
PITG_20773	conserved hypothetical protein	no	No	NA	NA	GDR	1.23221
PITG_09656	predicted protein	NO	No	NA	NA	GSR	1.22455
PITG_21107	secreted RxLR effector peptide, putative	YES	No	RXLR	RxLRfam3	Not	1.22341
PITG_01392	predicted protein	NO	No	NA	NA	GSR	1.21734
PITG_17752	predicted protein	NO	No	NA	NA	GSR	1.21532
PITG_15680	predicted protein	NO	No	NA	NA	InBtw	1.19807
PITG_21133	predicted protein	NO	No	NA	NA	Not	1.1966
PITG_21349	aspartyl-tRNA synthetase	NO	No	NA	NA	Not	1.19504
PITG_06027	predicted protein	NO	No	NA	NA	GSR	1.19473
PITG_11961	ATP-binding Cassette (ABC) Superfamily	NO	No	NA	NA	InBtw	1.19293
PITG_21152	secreted RxLR effector peptide, putative	NO	No	RXLR	RxLRfam1	Not	1.19242
PITG_22437	predicted protein	NO	No	NA	NA	Not	1.19178
PITG_20859	conserved hypothetical protein	no	No	NA	NA	GSR	1.18663
PITG_19622	hypothetical protein	NO	No	NA	NA	InBtw	1.18608
PITG_19486	conserved hypothetical protein	NO	No	NA	NA	GSR	1.18203
PITG_09236	predicted protein	NO	No	NA	NA	GSR	1.17165
PITG_09317	predicted protein	NO	No	NA	NA	GSR	1.17004
PITG_17531	expressed protein, contains CRN-like motif	NO	No	NA	NA	GSR	1.16604
PITG_01460	predicted protein	NO	No	NA	NA	GSR	1.16094
PITG_01459	predicted protein	NO	No	NA	NA	InBtw	1.16035
PITG_20772	protein kinase	NO	No	NA	NA	GDR	1.15882
PITG_17433	hypothetical protein	NO	No	NA	NA	GSR	1.1571
PITG_17163	predicted protein	NO	No	NA	NA	InBtw	1.15704
PITG_22933	secreted RxLR effector peptide, putative	YES	No	RXLR	RxLRfam98	GSR	1.1559
PITG_19937	predicted protein	NO	No	NA	NA	GSR	1.15481
PITG_19274	predicted protein	NO	No	NA	NA	GSR	1.14812
PITG_04099	secreted RxLR effector peptide, putative	YES	No	RXLR	RxLRfam82	GSR	1.14725
PITG_09521	hypothetical protein	NO	No	NA	NA	InBtw	1.14502
PITG_10179	predicted protein	NO	No	NA	NA	GSR	1.14298
PITG_04316	conserved hypothetical protein	no	No	NA	NA	GSR	1.14034
PITG_03153	predicted protein	NO	No	NA	NA	InBtw	1.14025
PITG_19848	predicted protein	NO	No	NA	NA	InBtw	1.13873
PITG_13698	conserved hypothetical protein, contains CRN-like motif	NO	No	NA	NA	GSR	1.13826
PITG_14254	phosphoenolpyruvate carboxykinase	NO	No	NA	NA	GSR	1.1377
PITG_10547	predicted protein	NO	No	NA	NA	GDR	1.13565
PITG_18478	polysaccharide lyase, putative	NO	No	NA	NA	GSR	1.13562
PITG_09061	predicted protein	NO	No	NA	NA	Not	1.13335
PITG_19341	predicted protein	NO	No	NA	NA	GSR	1.12739
PITG_13704	expressed protein, contains CRN-like motif	NO	No	NA	NA	GSR	1.12653
PITG_12037	cysteine protease family C44, putative	NO	No	NA	NA	InBtw	1.12465
PITG_09175	protease inhibitor EpiC2A	YES	No	Enzyme Inhibitor	NA	GSR	1.1246
PITG_18350	hypothetical protein	NO	No	NA	NA	InBtw	1.12445
PITG_02563	predicted protein	NO	No	NA	NA	GSR	1.12421
PITG_02377	predicted protein	NO	No	NA	NA	GSR	1.12387
PITG_11846	hypothetical protein	NO	No	NA	NA	GSR	1.12377
PITG_11873	predicted protein	NO	No	NA	NA	GSR	1.12273
PITG_06490	hypothetical protein	NO	No	NA	NA	InBtw	1.12001
PITG_13700	hypothetical protein, contains CRN-like motif, pseudogene	NO	No	NA	NA	GSR	1.11987
PITG_11988	Mitochondrial Carrier (MC) Family	NO	No	NA	NA	InBtw	1.11848
PITG_16747	hypothetical protein	NO	No	NA	NA	InBtw	1.1183
PITG_09287	hypothetical protein	NO	Yes	NA	NA	GDR	1.1151
PITG_11901	phosphoenolpyruvate carboxykinase	NO	No	NA	NA	GSR	1.10927
PITG_21163	predicted protein	NO	No	NA	NA	Not	1.10886
PITG_23170	secreted peptide candidate, ORF supported by proteomics	NO	No	NA	NA	GSR	1.1074
PITG_09394	pyruvate kinase	NO	No	NA	NA	InBtw	1.09769
PITG_16303	predicted protein	NO	No	NA	NA	InBtw	1.0956
PITG_17526	expressed protein, contains CRN-like motif	NO	No	NA	NA	GSR	1.09509
PITG_21701	hypothetical protein	NO	No	NA	NA	Not	1.09501
PITG_01571	predicted protein	NO	No	NA	NA	GSR	1.09477
PITG_11583	conserved hypothetical protein	YES	No	NA	NA	InBtw	1.09399
PITG_07554	predicted protein	NO	No	NA	NA	GSR	1.09319
PITG_14175	hypothetical protein	NO	Yes	NA	NA	GDR	1.0926
PITG_11892	predicted protein	no	No	NA	NA	GSR	1.09014
PITG_04390	predicted protein	NO	No	NA	NA	GSR	1.08956
PITG_09323	predicted protein	NO	No	NA	NA	InBtw	1.08932
PITG_13454	predicted protein	NO	No	NA	NA	GSR	1.08796
PITG_17540	conserved hypothetical protein, contains CRN-like motif	NO	No	NA	NA	GSR	1.08783
PITG_21106	predicted protein	NO	Yes	NA	NA	GSR	1.08761
PITG_17538	predicted protein	NO	No	NA	NA	GSR	1.08761
PITG_09238	conserved hypothetical protein	NO	No	NA	NA	GSR	1.08566
PITG_19555	predicted protein	NO	No	NA	NA	GSR	1.0843
PITG_16815	predicted protein	NO	No	NA	NA	Not	1.08307
PITG_13482	predicted protein	NO	No	NA	NA	GSR	1.07905
PITG_12856	conserved hypothetical protein	no	No	NA	NA	GSR	1.07371
PITG_17542	hypothetical protein, contains CRN-like motif, pseudogene	NO	No	NA	NA	InBtw	1.07309
PITG_02519	M96 mating-specific protein, putative	YES	No	NA	NA	GDR	1.07231
PITG_11934	predicted protein	NO	No	NA	NA	InBtw	1.06924
PITG_15593	predicted protein	NO	No	NA	NA	GSR	1.06825
PITG_15421	predicted protein	NO	No	NA	NA	GSR	1.06593
PITG_18347	protein kinase	NO	No	NA	NA	GSR	1.06554
PITG_02644	conserved hypothetical protein	NO	No	NA	NA	InBtw	1.0626
PITG_14487	predicted protein	NO	No	NA	NA	GSR	1.06059
PITG_11881	predicted protein	NO	No	NA	NA	GSR	1.06014
PITG_20140	hypothetical protein	NO	No	NA	NA	GSR	1.05844
PITG_18351	hypothetical protein	NO	No	NA	NA	InBtw	1.0578
PITG_01987	hypothetical protein	NO	No	NA	NA	InBtw	1.05657
PITG_17667	predicted protein	NO	No	NA	NA	GSR	1.05654
PITG_11959	hypothetical protein	NO	Yes	NA	NA	InBtw	1.05572
PITG_02434	conserved hypothetical protein	YES	No	NA	NA	InBtw	1.05508
PITG_19366	polysaccharide lyase, putative	YES	No	enzyme, lyase	NA	GSR	1.0522
PITG_09198	predicted protein	NO	No	NA	NA	GSR	1.05177
PITG_02188	conserved hypothetical protein	NO	No	NA	NA	GSR	1.04782
PITG_17219	predicted protein	NO	No	NA	NA	Not	1.04663
PITG_00246	hypothetical protein	NO	No	NA	NA	GDR	1.04652
PITG_09319	predicted protein	NO	No	NA	NA	GSR	1.04464
PITG_12209	predicted protein	NO	No	NA	NA	GSR	1.04261
PITG_09194	Major Intrinsic Protein (MIP) Family	NO	No	NA	NA	GSR	1.0423
PITG_10232	secreted RxLR effector peptide, putative	YES	No	RXLR	RxLRfam69	GSR	1.04194
PITG_06086	predicted protein	NO	No	NA	NA	InBtw	1.0419
PITG_21293	conserved hypothetical protein	NO	No	NA	NA	GSR	1.04058
PITG_08547	predicted protein	NO	No	NA	NA	InBtw	1.04047
PITG_13676	conserved hypothetical protein	NO	Yes	NA	NA	GDR	1.04042
PITG_15346	hypothetical protein	NO	No	NA	NA	GSR	1.03944
PITG_22282	predicted protein	NO	No	NA	NA	Not	1.03924
PITG_08639	conserved hypothetical protein	NO	No	NA	NA	InBtw	1.03777
PITG_17647	predicted protein	NO	No	NA	NA	GSR	1.03708
PITG_11552	predicted protein	NO	No	NA	NA	GSR	1.03688
PITG_11963	ATP-binding Cassette (ABC) Superfamily	NO	No	NA	NA	InBtw	1.03552
PITG_14071	predicted protein	NO	No	NA	NA	GSR	1.03021
PITG_08391	predicted protein	NO	No	NA	NA	GSR	1.02889
PITG_02179	hypothetical protein	NO	No	NA	NA	GSR	1.02758
PITG_15334	predicted protein	NO	No	NA	NA	GSR	1.02666
PITG_19831	secreted RxLR effector peptide, putative	YES	No	RXLR	RxLRfam40	GSR	1.0245
PITG_13691	predicted protein	NO	No	NA	NA	GDR	1.02425
PITG_13937	predicted protein	NO	No	NA	NA	InBtw	1.01969
PITG_14826	predicted protein	NO	No	NA	NA	GDR	1.01888
PITG_16277	hypothetical protein	NO	No	NA	NA	GSR	1.01715
PITG_09162	predicted protein	NO	No	NA	NA	GSR	1.01663
PITG_09228	conserved hypothetical protein	NO	No	NA	NA	GSR	1.01467
PITG_00904	predicted protein	NO	No	NA	NA	GSR	1.01241
PITG_09132	predicted protein	NO	No	NA	NA	InBtw	1.01225
PITG_05803	cysteine protease family C48, putative	NO	No	NA	NA	GSR	1.00897
PITG_18660	predicted protein	NO	No	NA	NA	Not	1.00647
PITG_15538	hypothetical protein	NO	No	NA	NA	GSR	1.00643
PITG_14825	predicted protein	NO	No	NA	NA	GDR	1.00616
PITG_18383	hypothetical protein	NO	No	NA	NA	GSR	1.00583
PITG_05063	conserved hypothetical protein	NO	No	NA	NA	InBtw	1.00472
PITG_17522	conserved hypothetical protein, contains CRN-like motif	NO	No	NA	NA	GSR	1.0036
