# Supplementary material for: Genome Analyses of an Aggressive and Invasive Lineage of the Irish Potato Famine Pathogen
Source: PLoS Pathog. 2012 Oct 4;8(10):e1002940. doi: 10.1371/journal.ppat.1002940 (PMC3464212; doi:10.1371/journal.ppat.1002940)
Supplement: Table S13 — List of 47 genes of P. infestans 13_A2 isolate 06_3928A showing presence absence polymorphisms. This list includes for each of the 47 coding genes: 1) annotations [23]; 2) the presence of secretion signals [23], [58]; 2) whether they belong to the 1∶1∶1 Phytophthora spp. core orthologs (P. infestans: P. sojae: P. ramorum) [23]; 3) the effector type; 4) RXLR family [23]; 5) gene environment based on intergenic distances [24]; 6) the estimated average breadth of coverage of the gene. (XLS) [file ppat.1002940.s008.xls]

## Sheet: deletions_3928A_47
Gene ID	Annotation	Secreted	Core ortholog	Effector type	RXLR family	Intergenic distance	Breadth of coverage %
PITG_12010	secreted RxLR effector peptide, putative	YES	No	RXLR	RxLRfam47	GSR	0
PITG_15712	secreted RxLR effector peptide, putative	YES	No	RXLR	RxLRsng162	InBtw	0
PITG_15718	secreted RxLR effector peptide, putative	YES	No	RXLR	RxLRfam14	GSR	0
PITG_16663	Avr1 secreted RxLR effector peptide, putative	YES	No	RXLR	RxLRfam2	GSR	0
PITG_17217	secreted RxLR effector peptide, putative	YES	No	RXLR	RxLRfam45	InBtw	0
PITG_18215	secreted RxLR effector peptide, putative	YES	No	RXLR	RxLRfam124	GSR	0
PITG_18221	secreted RxLR effector peptide, putative	YES	No	RXLR	RxLRfam124	GSR	0
PITG_20857	secreted RxLR effector peptide, putative	YES	No	RXLR	RxLRfam5	GSR	0
PITG_21681	secreted RxLR effector peptide, putative	YES	No	RXLR	RxLRfam14	Not	0
PITG_22741	elicitin-like protein	YES	No	elicitins	NA	GSR	0
PITG_23059	cys-rich secreted peptide, putative	YES	No	Small Cys Rich- Others	NA	GSR	0
PITG_23138	hypothetical protein	YES	No	NA	NA	GSR	0
PITG_23228	NPP1-like protein	YES	No	NLP	NA	Not	0
PITG_23231	secreted RxLR effector peptide, putative	YES	No	RXLR	RxLRfam54	Not	0
PITG_01012	conserved hypothetical protein	NO	No	NA	NA	GSR	0
PITG_05417	hypothetical protein	NO	No	NA	NA	InBtw	0
PITG_05711	predicted protein	NO	No	NA	NA	GSR	0
PITG_07583	predicted protein	NO	No	NA	NA	GDR	0
PITG_08855	ATP-binding Cassette (ABC) Superfamily	NO	No	NA	NA	InBtw	0
PITG_08856	predicted protein	NO	No	NA	NA	GDR	0
PITG_11053	predicted protein	NO	No	NA	NA	GSR	0
PITG_12447	hypothetical protein	NO	Yes	NA	NA	InBtw	0
PITG_12735	predicted protein	NO	No	NA	NA	GSR	0
PITG_13504	predicted protein	NO	No	NA	NA	InBtw	0
PITG_13532	predicted protein	NO	No	NA	NA	GSR	0
PITG_15708	predicted protein	NO	No	NA	NA	GSR	0
PITG_15714	hypothetical protein	no	No	NA	NA	GSR	0
PITG_16702	hypothetical protein	NO	No	NA	NA	InBtw	0
PITG_17317	hypothetical protein	NO	No	NA	NA	GSR	0
PITG_17320	predicted protein	NO	No	NA	NA	InBtw	0
PITG_17574	protein kinase fragment	NO	No	NA	NA	InBtw	0
PITG_17816	Crinkler (CRN) family protein, pseudogene	NO	No	CRINKLER	NA	GSR	0
PITG_17820	predicted protein	NO	No	NA	NA	GSR	0
PITG_18218	predicted protein	NO	No	NA	NA	GSR	0
PITG_18675	Avrblb2 family, secreted RxLR effector peptide, putative	NO	No	RXLR	RxLRfam5	GSR	0
PITG_18697	predicted protein	NO	No	NA	NA	InBtw	0
PITG_19566	hypothetical protein	NO	No	NA	NA	InBtw	0
PITG_20080	carbohydrate-binding protein, putative	NO	No	NA	NA	Not	0
PITG_20137	predicted protein	NO	No	NA	NA	Not	0
PITG_20421	predicted protein	NO	No	NA	NA	GSR	0
PITG_20858	hypothetical protein	no	No	NA	NA	InBtw	0
PITG_21438	predicted protein	NO	No	NA	NA	Not	0
PITG_22272	predicted protein	NO	No	NA	NA	Not	0
PITG_22379	predicted protein	NO	No	NA	NA	Not	0
PITG_22420	predicted protein	NO	No	NA	NA	Not	0
PITG_22422	predicted protein	NO	No	NA	NA	Not	0
PITG_23107	NPP1-like protein, pseudogene	NO	No	NLP	NA	GSR	0
