# Supplementary material for: Genome Analyses of an Aggressive and Invasive Lineage of the Irish Potato Famine Pathogen
Source: PLoS Pathog. 2012 Oct 4;8(10):e1002940. doi: 10.1371/journal.ppat.1002940 (PMC3464212; doi:10.1371/journal.ppat.1002940)
Supplement: Table S16 — List of 4,934 genes of P. infestans and their expression profiles during infection on potato. This list includes for each of the 4,934 coding genes: 1) annotations [23]; 2) the presence of secretion signals [23], [58]; 2) whether they belong to the 1∶1∶1 Phytophthora spp. core orthologs (P. infestans: P. sojae: P. ramorum) [23]; 3) the effector type; 4) RXLR family [23]; 5) gene environment based on intergenic distances [24]; 6) if there is gene induction in potato. (XLS) [file ppat.1002940.s009.xls]

## Sheet: all-ind-pqvalue_4934
Gene_ID	Annotation	Secreted	Core ortholog	Effector type	RXLRfamily	Intergenic	Induced in potato by P.infestans T304 at (dpi)	Induced in potato by P.infestans 06_3928A at (dpi)	Induced in potato by P.infestans NL07434 at (dpi)	p-value T304 potato 2dpi	q-value T304 potato 2dpi	Log2 T304 potato 2dpi	p-value T304 potato 3dpi	q-value T304 potato 3dpi	Log2 T304 pot 3dpi	p-value 06_3928A potato 2dpi	q-value 06_3928A potato 2dpi	Log2 06_3928A potato 2dpi	p-value 06_3928A potato 3dpi	q-value 06_3928A potato 3dpi	Log2 06_3928A potato 3dpi	p-value NL07434 potato 2dpi	q-value NL07434 potato 2dpi	Log2 NL07434 potato 2dpi	p-value NL07434 potato 3dpi	q-value NL07434 potato 3dpi	Log2 NL07434 potato 3dpi
PITG_18221	secreted RxLR effector peptide, putative	YES	No	RXLR	RxLRfam124	GSR	2	NA	NA	0.00767973	0.0253261	2.07068	NA	NA	NA	NA	NA	NA	NA	NA	NA	NA	NA	NA	NA	NA	NA
PITG_18893	conserved hypothetical protein	NO	No	NA	NA	GSR	2	NA	NA	0.0147109	0.0321691	1.94022	NA	NA	NA	NA	NA	NA	NA	NA	NA	NA	NA	NA	NA	NA	NA
PITG_17919	P-type ATPase (P-ATPase) Superfamily	NO	No	NA	NA	GSR	2	NA	NA	0.0349926	0.043981	1.82559	NA	NA	NA	NA	NA	NA	NA	NA	NA	NA	NA	NA	NA	NA	NA
PITG_18398	predicted protein	NO	No	NA	NA	GSR	2	NA	NA	0.0120459	0.0298462	1.67611	NA	NA	NA	NA	NA	NA	NA	NA	NA	NA	NA	NA	NA	NA	NA
PITG_12767	predicted protein - similar to ipiB	NO	No	NA	NA	GSR	2	NA	NA	0.0130563	0.030969	1.65938	NA	NA	NA	NA	NA	NA	NA	NA	NA	NA	NA	NA	NA	NA	NA
PITG_12370	predicted protein	NO	No	NA	NA	InBtw	2	NA	NA	0.00412992	0.0208165	1.65469	NA	NA	NA	NA	NA	NA	NA	NA	NA	NA	NA	NA	NA	NA	NA
PITG_12098	Crinkler (CRN) family protein, pseudogene	YES	No	CRINKLER	NA	InBtw	2	NA	NA	0.00162443	0.0178189	1.6386	NA	NA	NA	NA	NA	NA	NA	NA	NA	NA	NA	NA	NA	NA	NA
PITG_07716	ATP-binding Cassette (ABC) Superfamily	NO	No	NA	NA	InBtw	2	NA	NA	0.00314092	0.0202342	1.62764	NA	NA	NA	NA	NA	NA	NA	NA	NA	NA	NA	NA	NA	NA	NA
PITG_11524	serine protease family S10, putative	NO	Yes	NA	NA	GDR	2	NA	NA	0.00841035	0.0261992	1.5772	NA	NA	NA	NA	NA	NA	NA	NA	NA	NA	NA	NA	NA	NA	NA
PITG_22939	Crinkler (CRN) family protein, pseudogene	NO	No	CRINKLER	NA	GSR	2	NA	NA	0.00393108	0.0206826	1.55607	NA	NA	NA	NA	NA	NA	NA	NA	NA	NA	NA	NA	NA	NA	NA
PITG_22296	predicted protein	NO	No	NA	NA	Not	2	NA	NA	0.0103517	0.0283801	1.5098	NA	NA	NA	NA	NA	NA	NA	NA	NA	NA	NA	NA	NA	NA	NA
PITG_13098	elicitin-like protein	YES	No	elicitins	NA	GSR	2	NA	NA	0.0268352	0.0402037	1.49578	NA	NA	NA	NA	NA	NA	NA	NA	NA	NA	NA	NA	NA	NA	NA
PITG_11899	predicted protein	NO	No	NA	NA	GDR	2	NA	NA	0.00855773	0.0264728	1.49517	NA	NA	NA	NA	NA	NA	NA	NA	NA	NA	NA	NA	NA	NA	NA
PITG_04097	secreted RxLR effector peptide, putative	YES	No	RXLR	RxLRfam5	GSR	2	NA	NA	0.0050066	0.0221314	1.46896	NA	NA	NA	NA	NA	NA	NA	NA	NA	NA	NA	NA	NA	NA	NA
PITG_23059	cys-rich secreted peptide, putative	YES	No	Small Cys Rich- Others	NA	GSR	2	NA	NA	0.0118168	0.0297283	1.46568	NA	NA	NA	NA	NA	NA	NA	NA	NA	NA	NA	NA	NA	NA	NA
PITG_08995	conserved hypothetical protein	NO	No	NA	NA	GSR	2	NA	NA	0.000111	0.00859505	1.45687	NA	NA	NA	NA	NA	NA	NA	NA	NA	NA	NA	NA	NA	NA	NA
PITG_18686	predicted protein	NO	No	NA	NA	Not	2	NA	NA	0.0364901	0.0444398	1.44251	NA	NA	NA	NA	NA	NA	NA	NA	NA	NA	NA	NA	NA	NA	NA
PITG_19380	predicted protein	NO	No	NA	NA	InBtw	2	NA	NA	0.000682	0.013127	1.38608	NA	NA	NA	NA	NA	NA	NA	NA	NA	NA	NA	NA	NA	NA	NA
PITG_02772	hypothetical protein	NO	No	NA	NA	InBtw	2	NA	NA	0.0480394	0.0493557	1.37323	NA	NA	NA	NA	NA	NA	NA	NA	NA	NA	NA	NA	NA	NA	NA
PITG_15098	predicted protein	NO	No	NA	NA	GDR	2	NA	NA	0.00334698	0.0203441	1.3475	NA	NA	NA	NA	NA	NA	NA	NA	NA	NA	NA	NA	NA	NA	NA
PITG_16726	secreted RxLR effector peptide, putative	YES	No	RXLR	RxLRfam1	InBtw	2	NA	NA	0.00797723	0.025638	1.34396	NA	NA	NA	NA	NA	NA	NA	NA	NA	NA	NA	NA	NA	NA	NA
PITG_14100	hypothetical protein	NO	Yes	NA	NA	GDR	2	NA	NA	0.0010844	0.0159962	1.33409	NA	NA	NA	NA	NA	NA	NA	NA	NA	NA	NA	NA	NA	NA	NA
PITG_23138	hypothetical protein	YES	No	NA	NA	GSR	2	NA	NA	0.00302927	0.0202342	1.33146	NA	NA	NA	NA	NA	NA	NA	NA	NA	NA	NA	NA	NA	NA	NA
PITG_12751	conserved hypothetical protein	YES	No	NA	NA	InBtw	2	NA	NA	0.035586	0.0441539	1.30623	NA	NA	NA	NA	NA	NA	NA	NA	NA	NA	NA	NA	NA	NA	NA
PITG_11507	secreted RxLR effector peptide, putative	YES	No	RXLR	RxLRfam120	GSR	2	NA	NA	0.0064536	0.0239948	1.29777	NA	NA	NA	NA	NA	NA	NA	NA	NA	NA	NA	NA	NA	NA	NA
PITG_14566	lariat debranching enzyme B	NO	Yes	NA	NA	GDR	2	NA	NA	0.0048331	0.0218991	1.28689	NA	NA	NA	NA	NA	NA	NA	NA	NA	NA	NA	NA	NA	NA	NA
PITG_07213	conserved hypothetical protein	YES	No	NA	NA	GSR	2	NA	NA	0.000689	0.013127	1.27948	NA	NA	NA	NA	NA	NA	NA	NA	NA	NA	NA	NA	NA	NA	NA
PITG_21737	hypothetical protein	NO	No	NA	NA	Not	2	NA	NA	0.00357349	0.0206826	1.27225	NA	NA	NA	NA	NA	NA	NA	NA	NA	NA	NA	NA	NA	NA	NA
PITG_04379	putative GPI-anchored serine-rich hypothetical protein	YES	Yes	NA	NA	InBtw	2	NA	NA	0.0100949	0.0280995	1.26204	NA	NA	NA	NA	NA	NA	NA	NA	NA	NA	NA	NA	NA	NA	NA
PITG_02928	berberine-like protein	YES	No	NA	NA	InBtw	2	NA	NA	0.0136923	0.0314701	1.24917	NA	NA	NA	NA	NA	NA	NA	NA	NA	NA	NA	NA	NA	NA	NA
PITG_09480	hypothetical protein	NO	No	NA	NA	GSR	2	NA	NA	0.0247711	0.0390911	1.24841	NA	NA	NA	NA	NA	NA	NA	NA	NA	NA	NA	NA	NA	NA	NA
PITG_04224	predicted protein	NO	No	NA	NA	GSR	2	NA	NA	0.0342215	0.0435446	1.24391	NA	NA	NA	NA	NA	NA	NA	NA	NA	NA	NA	NA	NA	NA	NA
PITG_08502	predicted protein	NO	No	NA	NA	InBtw	2	NA	NA	0.00211574	0.0186521	1.24268	NA	NA	NA	NA	NA	NA	NA	NA	NA	NA	NA	NA	NA	NA	NA
PITG_18218	predicted protein	NO	No	NA	NA	GSR	2	NA	NA	0.00632255	0.0238213	1.23744	NA	NA	NA	NA	NA	NA	NA	NA	NA	NA	NA	NA	NA	NA	NA
PITG_20809	predicted protein	NO	No	NA	NA	GSR	2	NA	NA	0.000425	0.0119378	1.23518	NA	NA	NA	NA	NA	NA	NA	NA	NA	NA	NA	NA	NA	NA	NA
PITG_05096	secreted RxLR effector peptide, putative	YES	No	RXLR	RxLRfam1	InBtw	2	NA	NA	0.0150919	0.0325474	1.22579	NA	NA	NA	NA	NA	NA	NA	NA	NA	NA	NA	NA	NA	NA	NA
PITG_16908	hypothetical protein	NO	Yes	NA	NA	InBtw	2	NA	NA	0.00156513	0.0178122	1.21482	NA	NA	NA	NA	NA	NA	NA	NA	NA	NA	NA	NA	NA	NA	NA
PITG_15549	Mitochondrial Carrier (MC) Family	NO	No	NA	NA	InBtw	2	NA	NA	0.000411	0.0119378	1.21155	NA	NA	NA	NA	NA	NA	NA	NA	NA	NA	NA	NA	NA	NA	NA
PITG_12447	hypothetical protein	NO	Yes	NA	NA	InBtw	2	NA	NA	0.000667	0.013127	1.19701	NA	NA	NA	NA	NA	NA	NA	NA	NA	NA	NA	NA	NA	NA	NA
PITG_15655	predicted protein	NO	Yes	NA	NA	GDR	2	NA	NA	0.00852144	0.0264131	1.19113	NA	NA	NA	NA	NA	NA	NA	NA	NA	NA	NA	NA	NA	NA	NA
PITG_18017	hypothetical protein	NO	No	NA	NA	GDR	2	NA	NA	0.00348682	0.0206826	1.1886	NA	NA	NA	NA	NA	NA	NA	NA	NA	NA	NA	NA	NA	NA	NA
PITG_11999	conserved hypothetical protein	NO	No	NA	NA	GDR	2	NA	NA	0.00428587	0.0210078	1.17923	NA	NA	NA	NA	NA	NA	NA	NA	NA	NA	NA	NA	NA	NA	NA
PITG_12138	kazal-type serine protease inhibitor, putative	YES	Yes	Enzyme Inhibitor	NA	GSR	2	NA	NA	6.23e-05	0.00786487	1.17819	NA	NA	NA	NA	NA	NA	NA	NA	NA	NA	NA	NA	NA	NA	NA
PITG_22420	predicted protein	NO	No	NA	NA	Not	2	NA	NA	0.00216909	0.0188075	1.1711	NA	NA	NA	NA	NA	NA	NA	NA	NA	NA	NA	NA	NA	NA	NA
PITG_05578	hypothetical protein similar to catalase-peroxidase	NO	No	NA	NA	GDR	2	NA	NA	0.0111619	0.0291229	1.17098	NA	NA	NA	NA	NA	NA	NA	NA	NA	NA	NA	NA	NA	NA	NA
PITG_08130	conserved hypothetical protein	YES	No	NA	NA	InBtw	2	NA	NA	0.018936	0.0352311	1.16995	NA	NA	NA	NA	NA	NA	NA	NA	NA	NA	NA	NA	NA	NA	NA
PITG_22681	protease inhibitor Epi1	YES	No	Enzyme Inhibitor	NA	GSR	2	NA	NA	0.0135607	0.0313064	1.16858	NA	NA	NA	NA	NA	NA	NA	NA	NA	NA	NA	NA	NA	NA	NA
PITG_07722	conserved hypothetical protein	NO	No	NA	NA	GDR	2	NA	NA	0.00335731	0.0203663	1.16588	NA	NA	NA	NA	NA	NA	NA	NA	NA	NA	NA	NA	NA	NA	NA
PITG_04367	secreted RxLR effector peptide, putative	NO	No	RXLR	RxLRfam51	GSR	2	NA	NA	0.0058249	0.0233404	1.16435	NA	NA	NA	NA	NA	NA	NA	NA	NA	NA	NA	NA	NA	NA	NA
PITG_22444	predicted protein	NO	No	NA	NA	Not	2	NA	NA	0.00654214	0.0241795	1.15849	NA	NA	NA	NA	NA	NA	NA	NA	NA	NA	NA	NA	NA	NA	NA
PITG_11989	conserved hypothetical protein	NO	No	NA	NA	GSR	2	NA	NA	0.00216964	0.0188075	1.1546	NA	NA	NA	NA	NA	NA	NA	NA	NA	NA	NA	NA	NA	NA	NA
PITG_09476	arabinan endo-1,5-alpha-L-arabinosidase A precursor	NO	No	NA	NA	GDR	2	NA	NA	0.000513	0.0126651	1.15436	NA	NA	NA	NA	NA	NA	NA	NA	NA	NA	NA	NA	NA	NA	NA
PITG_09249	hypothetical protein	NO	Yes	NA	NA	GDR	2	NA	NA	0.0326439	0.042828	1.15121	NA	NA	NA	NA	NA	NA	NA	NA	NA	NA	NA	NA	NA	NA	NA
PITG_01277	predicted protein	NO	No	NA	NA	GDR	2	NA	NA	0.0415039	0.0470701	1.1507	NA	NA	NA	NA	NA	NA	NA	NA	NA	NA	NA	NA	NA	NA	NA
PITG_08405	hypothetical protein	NO	No	NA	NA	GDR	2	NA	NA	0.0476598	0.0492094	1.14933	NA	NA	NA	NA	NA	NA	NA	NA	NA	NA	NA	NA	NA	NA	NA
PITG_20598	predicted protein	NO	No	NA	NA	InBtw	2	NA	NA	0.0281406	0.0407802	1.14111	NA	NA	NA	NA	NA	NA	NA	NA	NA	NA	NA	NA	NA	NA	NA
PITG_14493	hypothetical protein	NO	No	NA	NA	InBtw	2	NA	NA	0.00540562	0.0226413	1.13936	NA	NA	NA	NA	NA	NA	NA	NA	NA	NA	NA	NA	NA	NA	NA
PITG_19709	predicted protein	NO	No	NA	NA	InBtw	2	NA	NA	0.0271974	0.0403423	1.1336	NA	NA	NA	NA	NA	NA	NA	NA	NA	NA	NA	NA	NA	NA	NA
PITG_17582	protein kinase	NO	Yes	NA	NA	InBtw	2	NA	NA	0.00157663	0.0178122	1.13286	NA	NA	NA	NA	NA	NA	NA	NA	NA	NA	NA	NA	NA	NA	NA
PITG_14152	predicted protein	NO	No	NA	NA	InBtw	2	NA	NA	8.27e-05	0.00786487	1.12886	NA	NA	NA	NA	NA	NA	NA	NA	NA	NA	NA	NA	NA	NA	NA
PITG_21531	carbohydrate-binding protein, putative	NO	No	NA	NA	GSR	2	NA	NA	0.00396278	0.0206826	1.12762	NA	NA	NA	NA	NA	NA	NA	NA	NA	NA	NA	NA	NA	NA	NA
PITG_03340	conserved hypothetical protein	NO	Yes	NA	NA	InBtw	2	NA	NA	0.0491845	0.0498243	1.11338	NA	NA	NA	NA	NA	NA	NA	NA	NA	NA	NA	NA	NA	NA	NA
PITG_21132	conserved hypothetical protein	NO	No	NA	NA	Not	2	NA	NA	0.0371319	0.044875	1.11269	NA	NA	NA	NA	NA	NA	NA	NA	NA	NA	NA	NA	NA	NA	NA
PITG_02475	hypothetical protein	NO	No	NA	NA	GDR	2	NA	NA	0.00394207	0.0206826	1.10782	NA	NA	NA	NA	NA	NA	NA	NA	NA	NA	NA	NA	NA	NA	NA
PITG_22295	predicted protein	NO	No	NA	NA	Not	2	NA	NA	0.00790265	0.0255911	1.10506	NA	NA	NA	NA	NA	NA	NA	NA	NA	NA	NA	NA	NA	NA	NA
PITG_12664	hypothetical protein	NO	No	NA	NA	GSR	2	NA	NA	0.0314527	0.0425199	1.10097	NA	NA	NA	NA	NA	NA	NA	NA	NA	NA	NA	NA	NA	NA	NA
PITG_20885	predicted protein	NO	No	NA	NA	GSR	2	NA	NA	0.0346437	0.0437546	1.09775	NA	NA	NA	NA	NA	NA	NA	NA	NA	NA	NA	NA	NA	NA	NA
PITG_07676	predicted protein	NO	No	NA	NA	InBtw	2	NA	NA	0.00528129	0.0226413	1.09394	NA	NA	NA	NA	NA	NA	NA	NA	NA	NA	NA	NA	NA	NA	NA
PITG_05430	kazal-type serine protease inhibitor, putative	YES	No	Enzyme Inhibitor	NA	GSR	2	NA	NA	0.00497683	0.0220978	1.09133	NA	NA	NA	NA	NA	NA	NA	NA	NA	NA	NA	NA	NA	NA	NA
PITG_19617	avr2 family secreted RxLR effector peptide, putative	YES	No	RXLR	RxLRfam7	GSR	2	NA	NA	0.0484999	0.0495455	1.08545	NA	NA	NA	NA	NA	NA	NA	NA	NA	NA	NA	NA	NA	NA	NA
PITG_19974	predicted protein	NO	No	NA	NA	GSR	2	NA	NA	0.00328094	0.0202342	1.08417	NA	NA	NA	NA	NA	NA	NA	NA	NA	NA	NA	NA	NA	NA	NA
PITG_21835	hypothetical protein	NO	No	NA	NA	Not	2	NA	NA	0.0252685	0.0393804	1.08177	NA	NA	NA	NA	NA	NA	NA	NA	NA	NA	NA	NA	NA	NA	NA
PITG_22727	secreted RxLR effector peptide, putative	YES	No	RXLR	RxLRfam5	GSR	2	NA	NA	0.0104312	0.0284377	1.08133	NA	NA	NA	NA	NA	NA	NA	NA	NA	NA	NA	NA	NA	NA	NA
PITG_21485	predicted protein	NO	No	NA	NA	GDR	2	NA	NA	0.0351374	0.0440918	1.07367	NA	NA	NA	NA	NA	NA	NA	NA	NA	NA	NA	NA	NA	NA	NA
PITG_13548	predicted protein	NO	Yes	NA	NA	GSR	2	NA	NA	0.0179268	0.0346801	1.06821	NA	NA	NA	NA	NA	NA	NA	NA	NA	NA	NA	NA	NA	NA	NA
PITG_00446	predicted protein	NO	Yes	NA	NA	GDR	2	NA	NA	0.0038754	0.0206826	1.06746	NA	NA	NA	NA	NA	NA	NA	NA	NA	NA	NA	NA	NA	NA	NA
PITG_01381	predicted protein	NO	No	NA	NA	GDR	2	NA	NA	0.0131895	0.0310242	1.05763	NA	NA	NA	NA	NA	NA	NA	NA	NA	NA	NA	NA	NA	NA	NA
PITG_07379	predicted protein	NO	Yes	NA	NA	GDR	2	NA	NA	0.00155855	0.0178122	1.05273	NA	NA	NA	NA	NA	NA	NA	NA	NA	NA	NA	NA	NA	NA	NA
PITG_17842	carbonic anhydrase, putative	YES	No	NA	NA	InBtw	2	NA	NA	0.00936702	0.0272686	1.05175	NA	NA	NA	NA	NA	NA	NA	NA	NA	NA	NA	NA	NA	NA	NA
PITG_20981	hypothetical protein	NO	No	NA	NA	Not	2	NA	NA	0.00547263	0.0227685	1.03072	NA	NA	NA	NA	NA	NA	NA	NA	NA	NA	NA	NA	NA	NA	NA
PITG_03237	predicted protein	NO	No	NA	NA	GDR	2	NA	NA	0.0164204	0.0337965	1.02917	NA	NA	NA	NA	NA	NA	NA	NA	NA	NA	NA	NA	NA	NA	NA
PITG_12896	conserved hypothetical protein	NO	No	NA	NA	Not	2	NA	NA	0.000541	0.0127267	1.02744	NA	NA	NA	NA	NA	NA	NA	NA	NA	NA	NA	NA	NA	NA	NA
PITG_11008	hypothetical protein	NO	Yes	NA	NA	InBtw	2	NA	NA	0.0030331	0.0202342	1.02229	NA	NA	NA	NA	NA	NA	NA	NA	NA	NA	NA	NA	NA	NA	NA
PITG_22225	predicted protein	NO	No	NA	NA	Not	2	NA	NA	0.00394628	0.0206826	1.00987	NA	NA	NA	NA	NA	NA	NA	NA	NA	NA	NA	NA	NA	NA	NA
PITG_11277	predicted protein	NO	Yes	NA	NA	GDR	2	NA	NA	0.0306554	0.0421666	1.00963	NA	NA	NA	NA	NA	NA	NA	NA	NA	NA	NA	NA	NA	NA	NA
PITG_14853	conserved hypothetical protein	NO	Yes	NA	NA	GDR	2	NA	NA	0.00436263	0.021071	1.0094	NA	NA	NA	NA	NA	NA	NA	NA	NA	NA	NA	NA	NA	NA	NA
PITG_00870	conserved hypothetical protein	NO	No	NA	NA	InBtw	2	NA	NA	0.00363753	0.0206826	1.00896	NA	NA	NA	NA	NA	NA	NA	NA	NA	NA	NA	NA	NA	NA	NA
PITG_15670	hypothetical protein	NO	Yes	NA	NA	InBtw	2	NA	NA	0.00242994	0.0195903	1.00583	NA	NA	NA	NA	NA	NA	NA	NA	NA	NA	NA	NA	NA	NA	NA
PITG_01414	hypothetical protein	NO	No	NA	NA	GDR	2	NA	NA	0.0355393	0.0441539	1.00468	NA	NA	NA	NA	NA	NA	NA	NA	NA	NA	NA	NA	NA	NA	NA
PITG_16282	secreted RxLR effector peptide, putative	YES	No	RXLR	RxLRfam18	GSR	2	NA	NA	0.00556076	0.0228601	0.997724	NA	NA	NA	NA	NA	NA	NA	NA	NA	NA	NA	NA	NA	NA	NA
PITG_18215	secreted RxLR effector peptide, putative	YES	No	RXLR	RxLRfam124	GSR	2 and 3	NA	NA	0.00127855	0.0167337	3.14874	0.00638396	0.0293259	2.36212	NA	NA	NA	NA	NA	NA	NA	NA	NA	NA	NA	NA
PITG_09365	predicted protein	NO	No	NA	NA	GDR	2 and 3	NA	NA	0.00549141	0.0227857	2.42424	0.00409844	0.0277012	1.81441	NA	NA	NA	NA	NA	NA	NA	NA	NA	NA	NA	NA
PITG_16256	predicted protein	NO	Yes	NA	NA	InBtw	2 and 3	NA	NA	0.0011863	0.0163353	1.36955	0.00893522	0.0316287	1.4786	NA	NA	NA	NA	NA	NA	NA	NA	NA	NA	NA	NA
PITG_14800	predicted protein	NO	No	NA	NA	InBtw	2 and 3	NA	NA	0.0145717	0.0320702	1.52715	0.00129402	0.0210864	1.44299	NA	NA	NA	NA	NA	NA	NA	NA	NA	NA	NA	NA
PITG_11484	secreted RxLR effector peptide, putative	YES	No	RXLR	RxLRfam120	GSR	2 and 3	NA	NA	0.000555	0.0127614	2.25367	0.0390677	0.0461316	1.37129	NA	NA	NA	NA	NA	NA	NA	NA	NA	NA	NA	NA
PITG_13209	predicted protein	NO	No	NA	NA	GSR	2 and 3	NA	NA	0.0235339	0.0383844	1.42597	0.0101928	0.0324765	1.36752	NA	NA	NA	NA	NA	NA	NA	NA	NA	NA	NA	NA
PITG_07387	avr4 secreted RxLR effector peptide	YES	No	RXLR	RxLRfam52	GSR	2 and 3	NA	NA	0.00999413	0.0279692	1.95799	0.00562364	0.0285449	1.27514	NA	NA	NA	NA	NA	NA	NA	NA	NA	NA	NA	NA
PITG_16663	avr1 secreted RxLR effector peptide, putative	YES	No	RXLR	RxLRfam2	GSR	2 and 3	NA	NA	0.0106756	0.0286747	1.48766	0.0140581	0.0355013	1.17819	NA	NA	NA	NA	NA	NA	NA	NA	NA	NA	NA	NA
PITG_15972	avr2 family secreted RxLR effector peptide, putative	YES	No	RXLR	RxLRfam7	GSR	2 and 3	NA	NA	0.0043173	0.021016	1.29756	0.00952456	0.0318288	1.05308	NA	NA	NA	NA	NA	NA	NA	NA	NA	NA	NA	NA
PITG_13109	predicted protein	NO	No	NA	NA	InBtw	2 and 3	NA	NA	0.0376367	0.045116	2.07834	0.00448509	0.0285449	1.03402	NA	NA	NA	NA	NA	NA	NA	NA	NA	NA	NA	NA
PITG_08278	avr2 family secreted RxLR effector peptide, putative	YES	No	RXLR	RxLRfam7	GSR	2 and 3	NA	NA	0.0141249	0.0316773	1.03516	0.0127983	0.0350364	1.02819	NA	NA	NA	NA	NA	NA	NA	NA	NA	NA	NA	NA
PITG_12075	helitron helicase-like protein	NO	No	NA	NA	GSR	2 and 3	NA	NA	0.00588715	0.0233404	1.27929	0.0125656	0.0348659	1.01117	NA	NA	NA	NA	NA	NA	NA	NA	NA	NA	NA	NA
PITG_18002	hypothetical protein	NO	Yes	NA	NA	InBtw	3	NA	NA	NA	NA	NA	0.0383807	0.0457073	1.22593	NA	NA	NA	NA	NA	NA	NA	NA	NA	NA	NA	NA
PITG_14189	Cleavage induced hypothetical protein	NO	No	NA	NA	GSR	3	NA	NA	NA	NA	NA	0.0191049	0.0380542	1.19261	NA	NA	NA	NA	NA	NA	NA	NA	NA	NA	NA	NA
PITG_11023	hypothetical protein	NO	Yes	NA	NA	GDR	3	NA	NA	NA	NA	NA	0.00191322	0.022576	1.17885	NA	NA	NA	NA	NA	NA	NA	NA	NA	NA	NA	NA
PITG_09342	Major Facilitator Superfamily (MFS)	NO	No	NA	NA	InBtw	3	NA	NA	NA	NA	NA	0.0124435	0.0348659	1.13715	NA	NA	NA	NA	NA	NA	NA	NA	NA	NA	NA	NA
PITG_02858	L-allo-threonine aldolase	NO	Yes	NA	NA	InBtw	3	NA	NA	NA	NA	NA	0.0160335	0.0366667	1.13214	NA	NA	NA	NA	NA	NA	NA	NA	NA	NA	NA	NA
PITG_19736	conserved hypothetical protein	NO	Yes	NA	NA	GDR	3	NA	NA	NA	NA	NA	0.0192923	0.0381223	1.10456	NA	NA	NA	NA	NA	NA	NA	NA	NA	NA	NA	NA
PITG_05661	hypothetical protein	NO	No	NA	NA	GSR	3	NA	NA	NA	NA	NA	0.0262572	0.0414447	1.08973	NA	NA	NA	NA	NA	NA	NA	NA	NA	NA	NA	NA
PITG_16613	Crinkler (CRN) family protein	NO	No	CRINKLER	NA	InBtw	3	NA	NA	NA	NA	NA	0.0494564	0.0496714	1.07805	NA	NA	NA	NA	NA	NA	NA	NA	NA	NA	NA	NA
PITG_11444	predicted protein	NO	Yes	NA	NA	GDR	2	2 and 3	NA	0.016074	0.033528	0.997482	NA	NA	NA	0.000493	0.00553795	1.03837	0.00026	0.00630376	1.2384	NA	NA	NA	NA	NA	NA
PITG_05921	predicted protein	NO	Yes	NA	NA	GDR	2	2	NA	0.00843322	0.0262144	0.99812	NA	NA	NA	0.0247404	0.0334616	1.58094	NA	NA	NA	NA	NA	NA	NA	NA	NA
PITG_04936	conserved hypothetical protein	NO	Yes	NA	NA	GDR	2	2 and 3	NA	0.0489135	0.0496798	1.00127	NA	NA	NA	6.52e-06	0.00111508	1.65903	0.00205242	0.0126517	1.04612	NA	NA	NA	NA	NA	NA
PITG_22256	secreted RxLR effector peptide, putative	YES	No	RXLR	RxLRsng187	Not	2	2	NA	0.000241	0.0110217	1.0013	NA	NA	NA	5.26e-05	0.0021629	1.11044	NA	NA	NA	NA	NA	NA	NA	NA	NA
PITG_00132	phosphoglycerate kinase	NO	No	NA	NA	InBtw	2	2 and 3	NA	0.0168733	0.0340079	1.00233	NA	NA	NA	0.00239419	0.0109264	1.28652	0.0128388	0.0239999	1.28823	NA	NA	NA	NA	NA	NA
PITG_12292	conserved hypothetical protein	NO	Yes	NA	NA	GDR	2	2 and 3	NA	0.0179174	0.0346801	1.00367	NA	NA	NA	0.000261	0.00432325	1.03674	0.000869	0.00978493	0.995468	NA	NA	NA	NA	NA	NA
PITG_05579	catalase-peroxidase, putative	YES	No	NA	NA	InBtw	2	2 and 3	NA	0.0493658	0.0498625	1.00634	NA	NA	NA	0.00323198	0.0124423	1.1221	0.0122915	0.0235542	1.03049	NA	NA	NA	NA	NA	NA
PITG_09879	predicted protein	NO	No	NA	NA	GDR	2	2	NA	0.00185107	0.0183457	1.01203	NA	NA	NA	0.000547	0.00577473	1.17679	NA	NA	NA	NA	NA	NA	NA	NA	NA
PITG_18018	hypothetical protein	NO	Yes	NA	NA	GDR	2	2 and 3	NA	0.00343153	0.0205759	1.01606	NA	NA	NA	0.00180321	0.00956263	1.1143	0.00470737	0.0164353	1.12889	NA	NA	NA	NA	NA	NA
PITG_14787	secreted RxLR effector peptide, putative	YES	No	RXLR	RxLRfam6	GSR	2	2 and 3	NA	0.0454673	0.0482754	1.02206	NA	NA	NA	0.000221	0.00398908	1.43071	8.82e-06	0.0021896	1.32602	NA	NA	NA	NA	NA	NA
PITG_21534	predicted protein	NO	No	NA	NA	GDR	2	2	NA	0.00524163	0.0226413	1.02291	NA	NA	NA	0.016433	0.02692	1.32695	NA	NA	NA	NA	NA	NA	NA	NA	NA
PITG_19608	hypothetical protein similar to Nhp2p	NO	Yes	NA	NA	GDR	2	2	NA	0.0311648	0.0424999	1.02893	NA	NA	NA	0.000998	0.0074534	1.5094	NA	NA	NA	NA	NA	NA	NA	NA	NA
PITG_10288	hypothetical protein	NO	Yes	NA	NA	GDR	2	2 and 3	NA	0.01064	0.0286546	1.02904	NA	NA	NA	0.00412389	0.0141293	1.24874	0.00396563	0.0155917	1.38037	NA	NA	NA	NA	NA	NA
PITG_14167	polysaccharide lyase, putative	NO	No	NA	NA	GDR	2	2	NA	0.00089	0.0149712	1.03204	NA	NA	NA	0.0131346	0.023993	1.7173	NA	NA	NA	NA	NA	NA	NA	NA	NA
PITG_21850	predicted protein	NO	No	NA	NA	Not	2	2	NA	0.032346	0.0427276	1.03611	NA	NA	NA	0.0202331	0.0300089	1.68544	NA	NA	NA	NA	NA	NA	NA	NA	NA
PITG_08563	pectin lyase, putative	YES	No	enzyme, lyase	NA	GSR	2	2	NA	0.00800738	0.025638	1.03673	NA	NA	NA	0.00421068	0.0142812	1.28891	NA	NA	NA	NA	NA	NA	NA	NA	NA
PITG_00467	hypothetical protein	NO	Yes	NA	NA	InBtw	2	2	NA	0.0239072	0.0387282	1.03698	NA	NA	NA	0.0101043	0.0212426	1.05512	NA	NA	NA	NA	NA	NA	NA	NA	NA
PITG_04970	hypothetical protein	NO	No	NA	NA	InBtw	2	2	NA	0.0103598	0.0283801	1.04649	NA	NA	NA	0.00794792	0.0189448	1.21608	NA	NA	NA	NA	NA	NA	NA	NA	NA
PITG_15603	conserved hypothetical protein	NO	Yes	NA	NA	InBtw	2	2	NA	0.00625529	0.0238213	1.04842	NA	NA	NA	0.000151	0.00347808	1.50785	NA	NA	NA	NA	NA	NA	NA	NA	NA
PITG_12753	conserved hypothetical protein	NO	Yes	NA	NA	InBtw	2	3	NA	0.0393917	0.046093	1.05663	NA	NA	NA	NA	NA	NA	0.00747665	0.0191592	1.0825	NA	NA	NA	NA	NA	NA
PITG_11258	predicted protein	NO	No	NA	NA	InBtw	2	3	NA	0.0041555	0.0208243	1.05663	NA	NA	NA	NA	NA	NA	0.0131158	0.0242186	1.01933	NA	NA	NA	NA	NA	NA
PITG_06262	U3 small nucleolar ribonucleoprotein protein IMP3	NO	Yes	NA	NA	GDR	2	2 and 3	NA	0.0486343	0.0495455	1.06365	NA	NA	NA	0.000125	0.00319076	1.7063	0.00464886	0.0164132	1.00557	NA	NA	NA	NA	NA	NA
PITG_16084	conserved hypothetical protein	YES	No	NA	NA	GDR	2	2	NA	0.0267148	0.0402037	1.06468	NA	NA	NA	0.000629	0.00618245	1.25214	NA	NA	NA	NA	NA	NA	NA	NA	NA
PITG_09728	exosome complex exonuclease RRP4	NO	Yes	NA	NA	InBtw	2	2	NA	0.00289902	0.0201828	1.06551	NA	NA	NA	0.0269726	0.0350066	1.19394	NA	NA	NA	NA	NA	NA	NA	NA	NA
PITG_18773	Mitochondrial Carrier (MC) Family	NO	No	NA	NA	GSR	2	2	NA	0.00350296	0.0206826	1.07146	NA	NA	NA	0.0421532	0.0450226	1.17729	NA	NA	NA	NA	NA	NA	NA	NA	NA
PITG_15044	predicted protein	NO	No	NA	NA	GDR	2	2	NA	0.00334229	0.0203441	1.07172	NA	NA	NA	0.00192627	0.0098321	1.21713	NA	NA	NA	NA	NA	NA	NA	NA	NA
PITG_11088	conserved hypothetical protein	NO	Yes	NA	NA	GDR	2	2	NA	0.000679	0.013127	1.07257	NA	NA	NA	0.0296112	0.0369249	1.38195	NA	NA	NA	NA	NA	NA	NA	NA	NA
PITG_10220	hypothetical protein	NO	No	NA	NA	InBtw	2	2 and 3	NA	0.00145583	0.0175602	1.07565	NA	NA	NA	0.000865	0.00699356	1.16196	0.00465605	0.0164197	1.09598	NA	NA	NA	NA	NA	NA
PITG_15375	hypothetical protein	NO	No	NA	NA	GSR	2	3	NA	0.0209756	0.0367132	1.0771	NA	NA	NA	NA	NA	NA	0.0273383	0.0347551	1.4666	NA	NA	NA	NA	NA	NA
PITG_16375	predicted protein	NO	Yes	NA	NA	InBtw	2	2 and 3	NA	0.00259904	0.0199327	1.08183	NA	NA	NA	0.000782	0.00672913	1.14081	0.000869	0.00978493	1.01631	NA	NA	NA	NA	NA	NA
PITG_02448	hypothetical protein similar to novel protein	NO	Yes	NA	NA	GDR	2	2	NA	0.000114	0.00859505	1.08311	NA	NA	NA	0.0192126	0.0290982	1.56173	NA	NA	NA	NA	NA	NA	NA	NA	NA
PITG_00612	predicted protein	NO	No	NA	NA	InBtw	2	2	NA	0.0165623	0.0338424	1.08468	NA	NA	NA	0.0267123	0.0348406	1.27101	NA	NA	NA	NA	NA	NA	NA	NA	NA
PITG_03742	hypothetical protein	NO	Yes	NA	NA	GDR	2	2 and 3	NA	0.0026559	0.0200664	1.08598	NA	NA	NA	8.19e-05	0.00261314	1.48367	0.0022894	0.01306	1.64773	NA	NA	NA	NA	NA	NA
PITG_08174	secreted RxLR effector peptide, putative	YES	No	RXLR	RxLRfam19	InBtw	2	2 and 3	NA	0.0339674	0.0434434	1.08639	NA	NA	NA	0.00245485	0.0110829	2.05214	0.00266602	0.0137163	1.18711	NA	NA	NA	NA	NA	NA
PITG_07311	DEAD/DEAH box RNA helicase, putative	NO	Yes	NA	NA	GDR	2	2 and 3	NA	0.0442904	0.0477588	1.0893	NA	NA	NA	0.000741	0.00663505	1.13245	0.00248267	0.0133418	1.03569	NA	NA	NA	NA	NA	NA
PITG_07536	hypothetical protein	NO	No	NA	NA	InBtw	2	2	NA	0.00361647	0.0206826	1.08933	NA	NA	NA	0.00140897	0.00868077	1.6966	NA	NA	NA	NA	NA	NA	NA	NA	NA
PITG_20841	predicted protein	NO	No	NA	NA	GSR	2	2	NA	1.59e-05	0.00469393	1.09081	NA	NA	NA	0.0166482	0.0270699	1.65781	NA	NA	NA	NA	NA	NA	NA	NA	NA
PITG_07327	predicted protein	NO	Yes	NA	NA	GDR	2	2 and 3	NA	0.0267674	0.0402037	1.09326	NA	NA	NA	0.0398241	0.0436317	1.04387	0.0198921	0.0294521	1.18038	NA	NA	NA	NA	NA	NA
PITG_14572	predicted protein	NO	Yes	NA	NA	GDR	2	2	NA	0.017726	0.0344864	1.09654	NA	NA	NA	0.000256	0.00430294	1.3118	NA	NA	NA	NA	NA	NA	NA	NA	NA
PITG_02996	conserved hypothetical protein	NO	Yes	NA	NA	InBtw	2	2	NA	0.0120389	0.0298462	1.09953	NA	NA	NA	0.0159485	0.0265394	1.39737	NA	NA	NA	NA	NA	NA	NA	NA	NA
PITG_00996	predicted protein	NO	No	NA	NA	GDR	2	2	NA	0.00195175	0.0184766	1.09957	NA	NA	NA	0.0173498	0.0275959	1.01719	NA	NA	NA	NA	NA	NA	NA	NA	NA
PITG_16890	hypothetical protein	NO	No	NA	NA	GSR	2	2 and 3	NA	0.00908602	0.0269292	1.09971	NA	NA	NA	0.0255139	0.0340489	1.03012	0.0014315	0.0113208	1.19114	NA	NA	NA	NA	NA	NA
PITG_05182	hypothetical protein	NO	No	NA	NA	GSR	2	2	NA	0.0290693	0.0412783	1.10553	NA	NA	NA	0.00672292	0.0175032	1.12372	NA	NA	NA	NA	NA	NA	NA	NA	NA
PITG_08677	conserved hypothetical protein	NO	Yes	NA	NA	GDR	2	2 and 3	NA	0.0317955	0.0426685	1.1062	NA	NA	NA	0.000508	0.00565078	1.30385	0.00735767	0.0190474	1.11937	NA	NA	NA	NA	NA	NA
PITG_14075	predicted protein	NO	No	NA	NA	GSR	2	2	NA	0.000587	0.0128644	1.10964	NA	NA	NA	0.00135275	0.00856081	1.73587	NA	NA	NA	NA	NA	NA	NA	NA	NA
PITG_20779	predicted protein	NO	No	NA	NA	Not	2	2	NA	0.000596	0.0129703	1.11706	NA	NA	NA	0.0367737	0.0417681	1.91729	NA	NA	NA	NA	NA	NA	NA	NA	NA
PITG_07720	calcineurin-like phosphoesterase, putative	YES	No	enzyme, hydrolase	NA	GDR	2	2 and 3	NA	5.12e-05	0.00763181	1.11747	NA	NA	NA	9.78e-05	0.00283859	1.2704	0.000183	0.00560603	1.11276	NA	NA	NA	NA	NA	NA
PITG_16604	predicted protein	NO	No	NA	NA	GSR	2	2	NA	1.03e-05	0.00401102	1.12769	NA	NA	NA	0.00981221	0.0209089	1.37628	NA	NA	NA	NA	NA	NA	NA	NA	NA
PITG_00142	multicopy suppressor of ras1	NO	Yes	NA	NA	GDR	2	2	NA	0.0136472	0.0314061	1.12904	NA	NA	NA	0.000624	0.00615986	1.48461	NA	NA	NA	NA	NA	NA	NA	NA	NA
PITG_13073	Cation Diffusion Facilitator (CDF) Family	NO	No	NA	NA	GDR	2	2	NA	0.0442652	0.0477481	1.13659	NA	NA	NA	0.00402762	0.0139509	1.0956	NA	NA	NA	NA	NA	NA	NA	NA	NA
PITG_12867	conserved hypothetical protein	NO	Yes	NA	NA	InBtw	2	2	NA	0.00132168	0.0169405	1.14894	NA	NA	NA	0.00850547	0.019611	1.00798	NA	NA	NA	NA	NA	NA	NA	NA	NA
PITG_03146	hypothetical protein	NO	Yes	NA	NA	GDR	2	3	NA	0.0334933	0.0433414	1.15089	NA	NA	NA	NA	NA	NA	0.0310302	0.0373844	1.27731	NA	NA	NA	NA	NA	NA
PITG_14377	predicted protein	NO	No	NA	NA	GSR	2	2	NA	0.00242093	0.0195903	1.15779	NA	NA	NA	0.0328319	0.0390478	1.25499	NA	NA	NA	NA	NA	NA	NA	NA	NA
PITG_09222	hypothetical protein	NO	Yes	NA	NA	GDR	2	2	NA	0.0111274	0.0291229	1.15809	NA	NA	NA	0.00156917	0.0089755	1.00592	NA	NA	NA	NA	NA	NA	NA	NA	NA
PITG_10566	predicted protein	NO	No	NA	NA	GSR	2	2	NA	0.000255	0.0110217	1.16114	NA	NA	NA	0.0177138	0.0278718	1.08005	NA	NA	NA	NA	NA	NA	NA	NA	NA
PITG_12301	predicted protein	NO	Yes	NA	NA	GSR	2	2	NA	0.0202304	0.0360578	1.16659	NA	NA	NA	0.000121	0.00314738	1.10931	NA	NA	NA	NA	NA	NA	NA	NA	NA
PITG_10805	predicted protein	NO	No	NA	NA	InBtw	2	2	NA	0.00366916	0.0206826	1.16702	NA	NA	NA	0.000769	0.00669304	1.17453	NA	NA	NA	NA	NA	NA	NA	NA	NA
PITG_04956	hypothetical protein	NO	No	NA	NA	InBtw	2	2 and 3	NA	0.00987887	0.0279097	1.17006	NA	NA	NA	0.00264271	0.0114389	1.30962	0.0146041	0.0254037	1.20524	NA	NA	NA	NA	NA	NA
PITG_11251	predicted protein	NO	No	NA	NA	GDR	2	2	NA	0.00414882	0.0208243	1.17232	NA	NA	NA	0.000574	0.005896	1.53382	NA	NA	NA	NA	NA	NA	NA	NA	NA
PITG_00774	secreted RxLR effector peptide, putative	YES	No	RXLR	RxLRsng199	GSR	2	2 and 3	NA	0.00376432	0.0206826	1.17632	NA	NA	NA	0.00124973	0.00828976	1.94704	0.00742071	0.0191017	1.00085	NA	NA	NA	NA	NA	NA
PITG_19983	hypothetical protein	NO	No	NA	NA	Not	2	2	NA	0.000548	0.0127267	1.17844	NA	NA	NA	0.0374588	0.0422028	1.19755	NA	NA	NA	NA	NA	NA	NA	NA	NA
PITG_00705	conserved hypothetical protein	NO	Yes	NA	NA	GDR	2	2 and 3	NA	0.00227153	0.0190809	1.17897	NA	NA	NA	0.00252843	0.01121	2.10002	0.0323186	0.038254	1.07818	NA	NA	NA	NA	NA	NA
PITG_21778	secreted RxLR effector peptide, putative	YES	No	RXLR	RxLRfam6	Not	2	2	NA	0.000267	0.0113823	1.18702	NA	NA	NA	0.010397	0.0215402	0.998431	NA	NA	NA	NA	NA	NA	NA	NA	NA
PITG_14788	secreted RxLR effector peptide, putative	YES	No	RXLR	RxLRfam8	GSR	2	2	NA	9.02e-06	0.00401102	1.18768	NA	NA	NA	0.0178505	0.0279953	1.00832	NA	NA	NA	NA	NA	NA	NA	NA	NA
PITG_11492	conserved hypothetical protein	NO	Yes	NA	NA	GSR	2	2	NA	0.000837	0.0146144	1.19066	NA	NA	NA	0.0110617	0.0222175	1.43691	NA	NA	NA	NA	NA	NA	NA	NA	NA
PITG_22328	conserved hypothetical protein	NO	No	NA	NA	Not	2	2	NA	0.0072095	0.0248244	1.19513	NA	NA	NA	0.0277308	0.0355999	1.44271	NA	NA	NA	NA	NA	NA	NA	NA	NA
PITG_15983	hypothetical protein	NO	No	NA	NA	GDR	2	2	NA	0.00297564	0.0202342	1.19891	NA	NA	NA	0.00439244	0.0145938	1.57032	NA	NA	NA	NA	NA	NA	NA	NA	NA
PITG_02738	predicted protein	NO	Yes	NA	NA	GDR	2	2	NA	0.0180951	0.0346944	1.20133	NA	NA	NA	5.98e-06	0.00108228	1.39598	NA	NA	NA	NA	NA	NA	NA	NA	NA
PITG_09942	DEAD/DEAH box RNA helicase, putative	NO	Yes	NA	NA	GDR	2	2 and 3	NA	0.00107187	0.0159601	1.20334	NA	NA	NA	0.000466	0.00544746	1.60147	0.0105468	0.0221561	1.2121	NA	NA	NA	NA	NA	NA
PITG_14783	secreted RxLR effector peptide, putative	YES	No	RXLR	RxLRfam6	GSR	2	2 and 3	NA	0.0153352	0.0327095	1.20418	NA	NA	NA	0.000603	0.00603971	1.4087	0.000266	0.00631935	1.28629	NA	NA	NA	NA	NA	NA
PITG_15721	predicted protein	NO	No	NA	NA	GSR	2 and 3	3	NA	0.0102349	0.028331	1.20564	0.00544674	0.0285449	1.25254	NA	NA	NA	0.000191	0.0057081	1.51795	NA	NA	NA	NA	NA	NA
PITG_01306	conserved hypothetical protein	NO	Yes	NA	NA	InBtw	2	2	NA	7.57e-05	0.00786487	1.21253	NA	NA	NA	0.0011925	0.00811569	1.0244	NA	NA	NA	NA	NA	NA	NA	NA	NA
PITG_22326	hypothetical protein	NO	No	NA	NA	Not	2	2 and 3	NA	0.00277726	0.0200664	1.21665	NA	NA	NA	0.00228552	0.0106902	1.07417	0.000646	0.00888866	1.282	NA	NA	NA	NA	NA	NA
PITG_14135	predicted protein	NO	No	NA	NA	InBtw	2	2	NA	0.0144093	0.0319734	1.21998	NA	NA	NA	0.002349	0.0108212	1.01098	NA	NA	NA	NA	NA	NA	NA	NA	NA
PITG_23168	Crinkler (CRN) family protein, pseudogene	NO	No	CRINKLER	NA	GSR	2	2	NA	0.0138695	0.0315639	1.23249	NA	NA	NA	0.0267383	0.0348411	1.19719	NA	NA	NA	NA	NA	NA	NA	NA	NA
PITG_06308	secreted RxLR effector peptide, putative	NO	No	RXLR	RxLRfam23	InBtw	2 and 3	2 and 3	NA	0.0285496	0.0409893	1.23605	0.0449501	0.0481666	1.27239	0.000854	0.00696316	1.89239	0.0283182	0.0354176	1.06522	NA	NA	NA	NA	NA	NA
PITG_09521	hypothetical protein	NO	No	NA	NA	InBtw	2	2 and 3	NA	0.00369718	0.0206826	1.23753	NA	NA	NA	0.000236	0.00409766	1.55153	0.00220551	0.013023	1.27902	NA	NA	NA	NA	NA	NA
PITG_00027	conserved hypothetical protein	NO	Yes	NA	NA	GDR	2	2	NA	0.000971	0.0153546	1.2377	NA	NA	NA	0.00380011	0.013528	1.254	NA	NA	NA	NA	NA	NA	NA	NA	NA
PITG_08045	dimethyladenosine transferase	NO	Yes	NA	NA	GDR	2	2	NA	0.00271121	0.0200664	1.24139	NA	NA	NA	0.00319023	0.0123651	1.15057	NA	NA	NA	NA	NA	NA	NA	NA	NA
PITG_07662	conserved hypothetical protein	NO	No	NA	NA	GDR	2	2	NA	0.0198496	0.0358722	1.26249	NA	NA	NA	0.000327	0.00466043	1.0162	NA	NA	NA	NA	NA	NA	NA	NA	NA
PITG_20177	Crinkler (CRN) family protein, pseudogene	NO	No	CRINKLER	NA	GSR	2	2	NA	0.0240121	0.0387282	1.26999	NA	NA	NA	0.000686	0.00639545	1.65848	NA	NA	NA	NA	NA	NA	NA	NA	NA
PITG_19865	hypothetical protein similar to carboxyvinyl-carboxyphosphonate phosphorylmutase	NO	Yes	NA	NA	GDR	2	2	NA	0.00789201	0.0255833	1.27306	NA	NA	NA	0.0153126	0.0260063	1.11395	NA	NA	NA	NA	NA	NA	NA	NA	NA
PITG_18184	conserved hypothetical protein	NO	Yes	NA	NA	GDR	2	2	NA	0.0078556	0.0255718	1.27383	NA	NA	NA	0.00171744	0.00932459	1.48294	NA	NA	NA	NA	NA	NA	NA	NA	NA
PITG_10183	hypothetical protein	NO	Yes	NA	NA	InBtw	2	2 and 3	NA	0.0174132	0.0343344	1.28803	NA	NA	NA	0.000189	0.00381401	1.6214	0.00359192	0.0151288	1.29663	NA	NA	NA	NA	NA	NA
PITG_13595	hypothetical protein	NO	Yes	NA	NA	InBtw	2	2 and 3	NA	0.0282816	0.0408446	1.29478	NA	NA	NA	0.000152	0.00348801	1.92723	0.000589	0.00866215	1.39801	NA	NA	NA	NA	NA	NA
PITG_19942	secreted RxLR effector peptide, putative	YES	No	RXLR	RxLRsng237	GSR	2	2	NA	0.00258902	0.0199327	1.29862	NA	NA	NA	0.000153	0.00348801	1.15509	NA	NA	NA	NA	NA	NA	NA	NA	NA
PITG_14223	conserved hypothetical protein	NO	No	NA	NA	GDR	2	2	NA	0.00403677	0.0206826	1.31446	NA	NA	NA	0.00129339	0.00843937	1.82479	NA	NA	NA	NA	NA	NA	NA	NA	NA
PITG_01769	chorismate synthase	NO	Yes	NA	NA	InBtw	2	2 and 3	NA	0.00631604	0.0238213	1.31699	NA	NA	NA	0.00102187	0.00754949	1.71633	0.0230186	0.031803	1.04212	NA	NA	NA	NA	NA	NA
PITG_18609	secreted RxLR effector peptide, putative	YES	No	RXLR	RxLRfam26	GSR	2	2	NA	0.00316879	0.0202342	1.31854	NA	NA	NA	0.019647	0.0294683	1.37613	NA	NA	NA	NA	NA	NA	NA	NA	NA
PITG_04773	predicted protein	NO	No	NA	NA	InBtw	2	2	NA	0.0103473	0.0283801	1.31904	NA	NA	NA	0.00667241	0.0174574	1.22447	NA	NA	NA	NA	NA	NA	NA	NA	NA
PITG_22936	Epi2-like protease inhibitor	YES	No	Enzyme Inhibitor	NA	GSR	2	2 and 3	NA	0.00428737	0.0210078	1.33089	NA	NA	NA	0.00424619	0.0143201	1.49897	0.03584	0.0407714	1.37345	NA	NA	NA	NA	NA	NA
PITG_00642	conserved hypothetical protein	NO	No	NA	NA	GDR	2	2	NA	0.000216	0.0110217	1.3317	NA	NA	NA	0.000216	0.00398908	1.64535	NA	NA	NA	NA	NA	NA	NA	NA	NA
PITG_07594	secreted RxLR effector peptide, putative	YES	No	RXLR	RxLRfam26	GSR	2	2	NA	0.00570113	0.0232224	1.34594	NA	NA	NA	0.00473491	0.0151336	1.00419	NA	NA	NA	NA	NA	NA	NA	NA	NA
PITG_12771	hypothetical protein	NO	No	NA	NA	GDR	2 and 3	2	NA	5.7e-05	0.00786487	1.35338	0.00401498	0.0277012	1.03935	0.00210302	0.0102836	1.62959	NA	NA	NA	NA	NA	NA	NA	NA	NA
PITG_05854	predicted protein	NO	Yes	NA	NA	GDR	2	3	NA	0.00170683	0.0179448	1.35426	NA	NA	NA	NA	NA	NA	0.00213623	0.012875	1.24424	NA	NA	NA	NA	NA	NA
PITG_22798	secreted RxLR effector peptide, putative	YES	No	RXLR	RxLRsng157	GSR	2	2	NA	0.00305754	0.0202342	1.3613	NA	NA	NA	0.00671296	0.0175032	1.24771	NA	NA	NA	NA	NA	NA	NA	NA	NA
PITG_05630	U3 small nucleolar ribonucleoprotein protein IMP4	NO	No	NA	NA	GDR	2	2 and 3	NA	0.0111613	0.0291229	1.37113	NA	NA	NA	0.000301	0.00458037	1.50453	0.000802	0.00961113	1.17533	NA	NA	NA	NA	NA	NA
PITG_17382	predicted protein	NO	No	NA	NA	GSR	2	2	NA	0.00539767	0.0226413	1.37865	NA	NA	NA	0.000995	0.0074534	1.8775	NA	NA	NA	NA	NA	NA	NA	NA	NA
PITG_03125	predicted protein	NO	No	NA	NA	InBtw	2 and 3	2	NA	0.00884262	0.0267767	1.38692	0.00506901	0.0285449	1.02391	0.00690365	0.0177082	1.97864	NA	NA	NA	NA	NA	NA	NA	NA	NA
PITG_12329	predicted protein	NO	No	NA	NA	GSR	2	2	NA	6.79e-06	0.00401102	1.42175	NA	NA	NA	0.0119676	0.0230103	1.65941	NA	NA	NA	NA	NA	NA	NA	NA	NA
PITG_02667	predicted protein	NO	Yes	NA	NA	InBtw	2	2 and 3	NA	0.000446	0.0119378	1.43084	NA	NA	NA	0.00507123	0.0154853	1.44296	0.0443653	0.0463096	1.10693	NA	NA	NA	NA	NA	NA
PITG_14168	polysaccharide lyase, putative	YES	No	enzyme, lyase	NA	InBtw	2	2	NA	0.0346308	0.0437546	1.43337	NA	NA	NA	0.000764	0.006675	1.4713	NA	NA	NA	NA	NA	NA	NA	NA	NA
PITG_07093	hypothetical protein	NO	Yes	NA	NA	GDR	2	2 and 3	NA	0.0349461	0.043981	1.44997	NA	NA	NA	0.000998	0.0074534	1.67682	0.00550705	0.0172405	1.19396	NA	NA	NA	NA	NA	NA
PITG_22384	M96 mating-specific protein, pseudogene	NO	No	NA	NA	Not	2	2	NA	2.11e-05	0.00475099	1.48166	NA	NA	NA	0.0211002	0.030556	2.18895	NA	NA	NA	NA	NA	NA	NA	NA	NA
PITG_01934	secreted RxLR effector peptide, putative	YES	No	RXLR	RxLRfam6	GSR	2	2 and 3	NA	0.00788792	0.0255833	1.50268	NA	NA	NA	0.00162086	0.00908878	1.84946	0.00234763	0.0131445	1.28059	NA	NA	NA	NA	NA	NA
PITG_11735	predicted protein	NO	Yes	NA	NA	GDR	2	2 and 3	NA	0.0084018	0.0261988	1.5055	NA	NA	NA	0.00295448	0.0119132	1.8017	0.0159899	0.0265163	1.4117	NA	NA	NA	NA	NA	NA
PITG_08636	predicted protein	NO	No	NA	NA	GSR	2	2	NA	0.000562	0.0127614	1.53253	NA	NA	NA	0.00553609	0.0160721	1.74737	NA	NA	NA	NA	NA	NA	NA	NA	NA
PITG_15327	predicted protein	NO	No	NA	NA	InBtw	2	2	NA	0.000451	0.0119378	1.54529	NA	NA	NA	0.0103778	0.0215266	2.09449	NA	NA	NA	NA	NA	NA	NA	NA	NA
PITG_23208	M96 mating-specific protein, pseudogene	NO	No	NA	NA	Not	2	2	NA	0.00712458	0.0246901	1.56633	NA	NA	NA	0.0106379	0.0217702	1.36744	NA	NA	NA	NA	NA	NA	NA	NA	NA
PITG_21571	hypothetical protein	NO	No	NA	NA	Not	2 and 3	2 and 3	NA	0.00379165	0.0206826	1.56659	0.00896546	0.0316287	1.04162	0.000837	0.0069321	1.41198	0.0100647	0.0216979	1.02184	NA	NA	NA	NA	NA	NA
PITG_19228	predicted protein	NO	No	NA	NA	GDR	2 and 3	2	NA	0.00209296	0.0186521	1.57882	0.00219405	0.0228045	1.12717	4.76e-05	0.00210085	1.30299	NA	NA	NA	NA	NA	NA	NA	NA	NA
PITG_04196	secreted RxLR effector peptide, putative	YES	No	RXLR	RxLRfam47	GSR	2	2	NA	0.00988811	0.0279097	1.61558	NA	NA	NA	0.00857302	0.0196608	1.96875	NA	NA	NA	NA	NA	NA	NA	NA	NA
PITG_19426	Amino Acid/Auxin Permease (AAAP) Family	NO	No	NA	NA	InBtw	2	2 and 3	NA	0.000407	0.0119378	1.63262	NA	NA	NA	0.00129107	0.00843576	1.81536	0.0174482	0.0276317	1.58612	NA	NA	NA	NA	NA	NA
PITG_10636	predicted protein	NO	No	NA	NA	InBtw	2	2 and 3	NA	0.0424515	0.0472831	1.64617	NA	NA	NA	0.000464	0.00544746	1.67839	0.00220385	0.013023	1.93896	NA	NA	NA	NA	NA	NA
PITG_05285	predicted protein	NO	No	NA	NA	GSR	2 and 3	2	NA	0.00251222	0.0196604	1.66655	0.0178265	0.0376181	1.3798	0.00109779	0.00785561	1.09246	NA	NA	NA	NA	NA	NA	NA	NA	NA
PITG_20997	Crinkler (CRN) family protein	NO	No	CRINKLER	NA	Not	2	2	NA	0.000116	0.00859505	1.67704	NA	NA	NA	0.00909394	0.020109	1.58511	NA	NA	NA	NA	NA	NA	NA	NA	NA
PITG_08977	hypothetical protein	NO	No	NA	NA	InBtw	2 and 3	2	NA	0.00830963	0.0261208	1.68168	0.000629	0.0175912	1.3484	0.00346284	0.0128453	1.25313	NA	NA	NA	NA	NA	NA	NA	NA	NA
PITG_23239	secreted RxLR effector peptide, putative	YES	No	RXLR	RxLRfam67	Not	2	2	NA	0.000652	0.0130864	1.70072	NA	NA	NA	0.00513295	0.0155511	1.17676	NA	NA	NA	NA	NA	NA	NA	NA	NA
PITG_00811	predicted protein	NO	No	NA	NA	GSR	2 and 3	2 and 3	NA	0.00522176	0.0226413	1.70088	0.00032	0.0157032	1.45981	0.00159274	0.00899974	2.34949	1.94e-05	0.00275833	1.28485	NA	NA	NA	NA	NA	NA
PITG_18402	predicted protein	NO	No	NA	NA	GSR	2	2 and 3	NA	0.0075724	0.0252439	1.70929	NA	NA	NA	0.000214	0.00398903	1.86775	0.00296295	0.0142779	1.93394	NA	NA	NA	NA	NA	NA
PITG_06407	predicted protein	NO	No	NA	NA	GDR	2 and 3	2	NA	0.00332916	0.0203441	1.71139	0.00125682	0.0208779	1.02443	5.66e-05	0.00223815	2.04486	NA	NA	NA	NA	NA	NA	NA	NA	NA
PITG_14984	secreted RxLR effector peptide, putative	YES	No	RXLR	RxLRfam6	InBtw	2 and 3	2	NA	0.00150148	0.0178122	1.77307	0.00971605	0.0318288	1.0211	0.000579	0.00592955	1.94722	NA	NA	NA	NA	NA	NA	NA	NA	NA
PITG_01278	hypothetical protein	NO	Yes	NA	NA	GDR	2	2 and 3	NA	0.0245868	0.0390367	1.78408	NA	NA	NA	0.0117365	0.0228031	1.01713	0.00575909	0.0174505	1.18924	NA	NA	NA	NA	NA	NA
PITG_21925	polygalacturonase	NO	No	NA	NA	Not	2 and 3	2	NA	2e-06	0.003112	1.7945	2.19e-06	0.00187354	1.33108	0.00494516	0.0153354	1.28353	NA	NA	NA	NA	NA	NA	NA	NA	NA
PITG_07138	conserved hypothetical protein	NO	No	NA	NA	GSR	2	2	NA	0.00267533	0.0200664	1.82056	NA	NA	NA	0.00065	0.00625573	1.07111	NA	NA	NA	NA	NA	NA	NA	NA	NA
PITG_01965	predicted protein	NO	No	NA	NA	GSR	2	2	NA	0.0106917	0.0286747	1.82743	NA	NA	NA	0.00207805	0.0102213	1.08144	NA	NA	NA	NA	NA	NA	NA	NA	NA
PITG_11139	P-type ATPase (P-ATPase) Superfamily	NO	No	NA	NA	InBtw	2	2 and 3	NA	0.0495742	0.0499272	1.83514	NA	NA	NA	0.0376307	0.0422843	1.47796	0.0141008	0.0249759	1.9883	NA	NA	NA	NA	NA	NA
PITG_19683	M96 mating-specific protein, pseudogene	NO	No	NA	NA	InBtw	2	2	NA	0.0107034	0.0286747	1.83554	NA	NA	NA	0.00152183	0.00884034	2.27531	NA	NA	NA	NA	NA	NA	NA	NA	NA
PITG_22757	secreted RxLR effector peptide, putative	YES	No	RXLR	RxLRsng203	GSR	2	2 and 3	NA	0.00271038	0.0200664	1.84437	NA	NA	NA	0.0019613	0.00993137	2.19473	0.00728024	0.0190088	1.1481	NA	NA	NA	NA	NA	NA
PITG_22724	secreted RxLR effector peptide, putative	YES	No	RXLR	RxLRfam67	GSR	2	2	NA	0.00334048	0.0203441	1.85459	NA	NA	NA	0.0325678	0.0388418	1.0914	NA	NA	NA	NA	NA	NA	NA	NA	NA
PITG_04501	predicted protein	NO	No	NA	NA	GSR	2	2	NA	0.0205535	0.036304	1.904	NA	NA	NA	0.00530265	0.0157429	1.48609	NA	NA	NA	NA	NA	NA	NA	NA	NA
PITG_18874	hypothetical protein	NO	No	NA	NA	InBtw	2 and 3	2	NA	0.0010694	0.0159601	1.94052	0.0188414	0.0379094	1.01428	0.00017	0.00365566	1.21663	NA	NA	NA	NA	NA	NA	NA	NA	NA
PITG_00923	phospholipase?D, Pi-PLD-like-3	NO	Yes	NA	NA	GSR	2 and 3	2 and 3	NA	0.0160447	0.0335111	1.95042	0.0138202	0.0355013	1.4802	0.000822	0.00688271	1.50442	0.000606	0.00866215	2.35127	NA	NA	NA	NA	NA	NA
PITG_07555	secreted RxLR effector peptide, putative	YES	No	RXLR	RxLRsng247	GSR	2 and 3	2 and 3	NA	0.00321384	0.0202342	1.96549	0.0130635	0.0351338	1.31235	0.000566	0.00585928	1.78746	0.000865	0.00978493	1.16692	NA	NA	NA	NA	NA	NA
PITG_19053	predicted protein	NO	No	NA	NA	GSR	2 and 3	2	NA	0.00600939	0.0233404	2.01957	0.018376	0.037834	1.34963	0.00219271	0.0105075	1.71948	NA	NA	NA	NA	NA	NA	NA	NA	NA
PITG_22350	predicted protein	NO	No	NA	NA	Not	2	2	NA	0.00130756	0.0168844	2.02089	NA	NA	NA	0.000237	0.0041046	1.97386	NA	NA	NA	NA	NA	NA	NA	NA	NA
PITG_12625	predicted protein	NO	No	NA	NA	GSR	2	2 and 3	NA	0.00340951	0.020523	2.03969	NA	NA	NA	0.00100998	0.00750191	1.40987	0.000283	0.00649136	1.32278	NA	NA	NA	NA	NA	NA
PITG_20131	conserved hypothetical protein	NO	No	NA	NA	GSR	2 and 3	2	NA	0.00270194	0.0200664	2.0965	0.00013	0.0136065	1.22979	0.00103161	0.00759663	2.01474	NA	NA	NA	NA	NA	NA	NA	NA	NA
PITG_23233	M96 mating-specific protein, pseudogene	NO	No	NA	NA	Not	2	2	NA	0.000165	0.0103318	2.14432	NA	NA	NA	0.000149	0.00345529	1.53543	NA	NA	NA	NA	NA	NA	NA	NA	NA
PITG_22793	M96 mating-specific protein, pseudogene	NO	No	NA	NA	GDR	2	2	NA	1.71e-05	0.00469393	2.21945	NA	NA	NA	0.00676202	0.0175356	1.31555	NA	NA	NA	NA	NA	NA	NA	NA	NA
PITG_17848	carbonic anhydrase, putative	YES	No	NA	NA	Not	2	2	NA	0.00706384	0.02463	2.25795	NA	NA	NA	0.0012276	0.00824558	1.63392	NA	NA	NA	NA	NA	NA	NA	NA	NA
PITG_23238	Crinkler (CRN) family protein, pseudogene	NO	No	CRINKLER	NA	Not	2 and 3	2 and 3	NA	0.000634	0.0130864	2.32708	0.00110087	0.0200382	1.33753	0.00132178	0.00849208	1.78626	0.0397057	0.0433556	1.59759	NA	NA	NA	NA	NA	NA
PITG_18284	carbonic anhydrase, putative	YES	No	NA	NA	Not	2	2	NA	0.0055861	0.022934	2.40397	NA	NA	NA	3.93e-06	0.00108228	1.97421	NA	NA	NA	NA	NA	NA	NA	NA	NA
PITG_16125	predicted protein	NO	No	NA	NA	GSR	2 and 3	2 and 3	NA	0.00347958	0.0206826	2.41999	0.0021585	0.0228045	1.11505	0.0011935	0.00811569	1.94234	0.0104566	0.0220986	1.03166	NA	NA	NA	NA	NA	NA
PITG_04049	secreted RxLR effector peptide, putative	YES	No	RXLR	RxLRfam67	InBtw	2 and 3	2 and 3	NA	0.00265477	0.0200664	2.51529	0.0163141	0.0367281	1.65472	0.00184704	0.00967755	2.20082	0.00990451	0.0215035	1.18489	NA	NA	NA	NA	NA	NA
PITG_12788	hypothetical protein similar to xenobiotic reductase B	NO	Yes	NA	NA	GSR	2 and 3	2	NA	0.0128907	0.0307165	2.53201	0.000402	0.0157032	3.14715	1.41e-05	0.0013397	1.45703	NA	NA	NA	NA	NA	NA	NA	NA	NA
PITG_14214	hypothetical protein	NO	No	NA	NA	GDR	2	3	NA	0.0109473	0.0288712	2.55432	NA	NA	NA	NA	NA	NA	0.00645652	0.0181303	1.25755	NA	NA	NA	NA	NA	NA
PITG_14983	secreted RxLR effector peptide, putative	YES	No	RXLR	RxLRfam6	GSR	2 and 3	2	NA	0.000437	0.0119378	2.80213	0.00203915	0.0228045	1.32062	0.000805	0.00682405	2.63239	NA	NA	NA	NA	NA	NA	NA	NA	NA
PITG_11893	predicted protein	NO	No	NA	NA	InBtw	2 and 3	2	NA	0.000332	0.0119378	2.93467	0.0102984	0.032752	1.59093	1.67e-05	0.00143259	2.08742	NA	NA	NA	NA	NA	NA	NA	NA	NA
PITG_15467	conserved hypothetical protein	NO	No	NA	NA	InBtw	3	2	NA	NA	NA	NA	0.00739444	0.0304704	1.08336	0.0391174	0.0432104	2.15534	NA	NA	NA	NA	NA	NA	NA	NA	NA
PITG_11267	predicted protein	NO	No	NA	NA	GSR	3	2 and 3	NA	NA	NA	NA	0.00393585	0.0277012	1.09283	0.0296916	0.0369602	1.01	0.00128705	0.0109464	1.30009	NA	NA	NA	NA	NA	NA
PITG_09067	hypothetical protein	NO	Yes	NA	NA	GSR	3	3	NA	NA	NA	NA	0.0127526	0.0349886	1.23139	NA	NA	NA	7.27e-06	0.0021896	2.27665	NA	NA	NA	NA	NA	NA
PITG_07715	ATP-binding Cassette (ABC) Superfamily	NO	No	NA	NA	GSR	3	3	NA	NA	NA	NA	0.00771977	0.0306462	0.997477	NA	NA	NA	0.00209262	0.0127514	2.03439	NA	NA	NA	NA	NA	NA
PITG_06579	hypothetical protein	NO	Yes	NA	NA	InBtw	3	3	NA	NA	NA	NA	0.0369881	0.0451965	1.86151	NA	NA	NA	0.0032132	0.0145676	1.77961	NA	NA	NA	NA	NA	NA
PITG_22947	G12593:T1	NO	No	NA	NA	GDR	3	3	NA	NA	NA	NA	0.00285741	0.0240839	1.16162	NA	NA	NA	0.000263	0.00630376	1.37275	NA	NA	NA	NA	NA	NA
PITG_11266	hypothetical protein	NO	No	NA	NA	InBtw	3	3	NA	NA	NA	NA	0.020574	0.0386599	1.07655	NA	NA	NA	0.00213387	0.012875	1.32029	NA	NA	NA	NA	NA	NA
PITG_04149	ATP-binding Cassette (ABC) Superfamily	NO	No	NA	NA	InBtw	3	3	NA	NA	NA	NA	0.00144683	0.022547	1.43632	NA	NA	NA	0.0270018	0.0344976	1.00185	NA	NA	NA	NA	NA	NA
PITG_09295	Dicarboxylate/Amino Acid:Cation (Na or H ) Symporter (DAACS) Family	NO	No	NA	NA	GSR	2	NA	2 and 3	0.0109278	0.0288521	1.66694	NA	NA	NA	NA	NA	NA	NA	NA	NA	0.0049335	0.0102725	2.97382	0.0428722	0.047388	1.69091
PITG_01659	conserved hypothetical protein	YES	No	NA	NA	GSR	3	NA	2	NA	NA	NA	0.0250387	0.0410587	1.40192	NA	NA	NA	NA	NA	NA	1.4e-06	0.000549928	2.38776	NA	NA	NA
PITG_18170	hypothetical protein similar to NADH-flavin oxidoreductase/NADH oxidase	NO	No	NA	NA	GDR	2 and 3	NA	2	0.0220246	0.0373248	1.59407	0.00232282	0.022887	1.343	NA	NA	NA	NA	NA	NA	3.37e-05	0.00133854	2.08328	NA	NA	NA
PITG_20230	Amino Acid/Auxin Permease (AAAP) Family	NO	No	NA	NA	GSR	2	NA	2	0.0146554	0.0321529	1.96588	NA	NA	NA	NA	NA	NA	NA	NA	NA	0.000224	0.002501	1.98152	NA	NA	NA
PITG_14794	hypothetical protein	NO	No	NA	NA	GSR	2 and 3	NA	2	0.0169307	0.0340364	1.151	0.00490836	0.0285449	1.29893	NA	NA	NA	NA	NA	NA	0.000128	0.00199567	1.90993	NA	NA	NA
PITG_11963	ATP-binding Cassette (ABC) Superfamily	NO	No	NA	NA	InBtw	2 and 3	NA	2	0.0339786	0.0434434	1.51585	0.00642593	0.0293259	1.25339	NA	NA	NA	NA	NA	NA	0.000156	0.00218477	1.73322	NA	NA	NA
PITG_06580	predicted protein	NO	No	NA	NA	GSR	3	NA	2 and 3	NA	NA	NA	0.0251115	0.0410587	1.4334	NA	NA	NA	NA	NA	NA	4.08e-05	0.00137321	1.59186	0.00042	0.01134	1.00734
PITG_17866	conserved hypothetical protein	NO	Yes	NA	NA	GDR	3	NA	2	NA	NA	NA	0.0227843	0.0395374	1.12063	NA	NA	NA	NA	NA	NA	0.0234796	0.0282659	1.41943	NA	NA	NA
PITG_19434	hypothetical protein	NO	No	NA	NA	Not	2	NA	2	0.0270123	0.0402037	1.16479	NA	NA	NA	NA	NA	NA	NA	NA	NA	0.000347	0.00297414	1.38577	NA	NA	NA
PITG_23057	Crinkler (CRN) family protein, 3' partial	YES	No	CRINKLER	NA	GSR	2 and 3	NA	2	0.0210032	0.0367224	1.20271	0.0348987	0.0447255	1.0254	NA	NA	NA	NA	NA	NA	0.00367251	0.00876989	1.3464	NA	NA	NA
PITG_12798	conserved hypothetical protein	NO	No	NA	NA	InBtw	3	NA	2	NA	NA	NA	0.0218649	0.0389695	1.6727	NA	NA	NA	NA	NA	NA	0.000198	0.00235762	1.29045	NA	NA	NA
PITG_12796	conserved hypothetical protein	NO	No	NA	NA	GDR	3	NA	2	NA	NA	NA	0.0182942	0.037834	1.47578	NA	NA	NA	NA	NA	NA	0.000137	0.00205646	1.27692	NA	NA	NA
PITG_12806	Phospholipase?D,Pi-sPLD-like-12	NO	No	NA	NA	InBtw	2	NA	2	0.000953	0.0152873	1.29882	NA	NA	NA	NA	NA	NA	NA	NA	NA	0.00524173	0.0106514	1.19059	NA	NA	NA
PITG_02294	conserved hypothetical protein	NO	Yes	NA	NA	GDR	2	NA	2	0.00513992	0.0224971	1.03233	NA	NA	NA	NA	NA	NA	NA	NA	NA	0.00257401	0.00729305	1.12591	NA	NA	NA
PITG_23114	protein kinase	NO	Yes	NA	NA	GDR	2	NA	2	0.0131708	0.0310242	1.09911	NA	NA	NA	NA	NA	NA	NA	NA	NA	0.000281	0.00277995	1.12267	NA	NA	NA
PITG_07045	hypothetical protein	NO	Yes	NA	NA	GDR	2	NA	2	0.0174642	0.0343544	1.06813	NA	NA	NA	NA	NA	NA	NA	NA	NA	0.00141903	0.00541053	1.10216	NA	NA	NA
PITG_10139	conserved hypothetical protein	NO	No	NA	NA	InBtw	2	NA	2	0.000547	0.0127267	1.03181	NA	NA	NA	NA	NA	NA	NA	NA	NA	0.000373	0.0030733	1.08187	NA	NA	NA
PITG_09293	predicted protein	NO	No	NA	NA	InBtw	2	NA	2	0.00403562	0.0206826	1.04848	NA	NA	NA	NA	NA	NA	NA	NA	NA	0.00255026	0.0072621	1.02536	NA	NA	NA
PITG_22734	NPP1-like protein, 3' partial	YES	No	NLP	NA	GSR	2 and 3	2 and 3	2	0.0222767	0.0375924	1.25716	0.00302949	0.0250898	1.21437	0.000203	0.00390091	1.19138	0.00149827	0.0114774	1.13006	0.000142	0.00209803	1.60128	NA	NA	NA
PITG_14443	secreted RxLR effector peptide, putative	YES	No	RXLR	RxLRfam69	InBtw	2	2 and 3	2	0.0166942	0.0339403	1.34506	NA	NA	NA	0.00233782	0.0108081	1.53689	0.0151386	0.0258511	1.52468	0.000168	0.00223165	2.60003	NA	NA	NA
PITG_17638	conserved hypothetical protein	NO	No	NA	NA	InBtw	2	2 and 3	2	0.000178	0.0108615	3.62128	NA	NA	NA	0.000132	0.00325997	3.78268	0.0382689	0.0424687	2.30513	0.00194157	0.00631497	1.01884	NA	NA	NA
PITG_22778	M96 mating-specific protein, pseudogene	NO	No	NA	NA	InBtw	2	2 and 3	2	0.0137699	0.0314872	2.21904	NA	NA	NA	2.06e-05	0.0014992	1.88141	0.0361895	0.0410018	1.18468	0.0241364	0.0288278	1.0241	NA	NA	NA
PITG_09631	predicted protein	NO	No	NA	NA	InBtw	2	2 and 3	2	0.0117351	0.0296186	1.20605	NA	NA	NA	0.000315	0.00460452	1.55084	0.00433004	0.0160474	1.08301	7.86e-05	0.00163738	1.02765	NA	NA	NA
PITG_20301	avrblb2 family secreted RxLR effector peptide, putative	YES	No	RXLR	RxLRfam5	GSR	2 and 3	2 and 3	2 and 3	0.00283554	0.0200868	2.36924	7.01e-05	0.0109037	2.46198	8.38e-05	0.00261314	3.05371	3.85e-05	0.00333481	3.18273	3.06e-05	0.00129854	2.35913	0.000742	0.0133632	1.04781
PITG_22020	conserved hypothetical protein	NO	No	NA	NA	Not	2 and 3	2 and 3	2	0.0203691	0.0362013	2.25998	0.0143599	0.0356288	2.05688	0.0166583	0.0270699	1.95662	0.00308647	0.0143882	2.32261	0.000422	0.00322297	2.47752	NA	NA	NA
PITG_22494	hypothetical protein	NO	No	NA	NA	Not	2 and 3	2 and 3	2	0.000516	0.0126651	4.31665	0.0211319	0.0386984	1.67814	9.16e-06	0.00116795	4.7013	0.00722953	0.018959	3.25593	3.96e-05	0.0013724	2.41566	NA	NA	NA
PITG_18683	avrblb2 family secreted RxLR effector peptide, putative	YES	No	RXLR	RxLRfam5	GSR	2 and 3	2 and 3	2	0.00276254	0.0200664	2.569	2.41e-05	0.00687252	2.48647	1.59e-05	0.00141262	3.39874	1.74e-05	0.00267083	3.6328	8.78e-06	0.000942081	2.60072	NA	NA	NA
PITG_20303	avrblb2 family secreted RxLR effector peptide, putative	YES	No	RXLR	RxLRfam5	Not	2 and 3	2 and 3	2	0.00429357	0.0210078	2.38545	0.000302	0.0157032	2.4384	4.64e-06	0.00108228	3.10047	4.59e-06	0.00195784	3.35704	0.000272	0.00274654	2.21613	NA	NA	NA
PITG_22870	avr2 secreted RxLR effector peptide, putative	YES	No	RXLR	RxLRfam7	GSR	2 and 3	2 and 3	2	0.000435	0.0119378	2.68259	0.000264	0.0157032	1.98747	0.00056	0.00585774	1.80886	0.00268266	0.0137346	1.59691	5.13e-05	0.0014585	2.6938	NA	NA	NA
PITG_10325	predicted protein	NO	No	NA	NA	InBtw	2 and 3	2 and 3	2	0.00833933	0.0261562	2.01858	0.0224272	0.0393569	1.37323	0.000205	0.00391733	3.05796	0.00301727	0.0143058	2.08841	4.07e-06	0.000772242	2.1417	NA	NA	NA
PITG_11340	conserved hypothetical protein	YES	No	NA	NA	InBtw	2 and 3	2 and 3	2	0.00225279	0.0190637	2.90203	0.00787576	0.0308394	2.11103	0.00136325	0.00859861	2.54357	0.0232885	0.0319762	1.69618	0.00497007	0.0103171	1.00138	NA	NA	NA
PITG_21743	glycoside hydrolase, putative	NO	No	NA	NA	GSR	2 and 3	2 and 3	2 and 3	0.00587925	0.0233404	3.01472	0.000535	0.0172367	3.67533	0.0187792	0.028766	1.08749	8.65e-06	0.0021896	3.89023	1.22e-05	0.000968632	3.50239	3.99e-05	0.0054432	2.72126
PITG_22265	hypothetical protein similar to flavin oxidoreductase/NADH oxidase	NO	No	NA	NA	Not	2	2 and 3	2	0.0436688	0.0476206	1.76381	NA	NA	NA	0.000115	0.00308516	2.36752	0.0118007	0.0231894	1.95827	0.0255606	0.0300581	1.08658	NA	NA	NA
PITG_18670	secreted RxLR effector peptide, putative	YES	No	RXLR	RxLRfam5	InBtw	2 and 3	2 and 3	2	2.29e-05	0.00475099	2.7423	0.0185982	0.037834	1.30848	0.000131	0.003247	2.25326	0.00259373	0.0136051	1.64737	0.00208982	0.00655093	1.2141	NA	NA	NA
PITG_04309	ATP-binding Cassette (ABC) Superfamily	NO	No	NA	NA	InBtw	2 and 3	2 and 3	2	0.0145078	0.0320019	2.73139	0.0141382	0.0355013	2.07954	3.49e-06	0.00108228	3.30551	0.00075	0.0094849	3.17184	1.04e-08	0.000117395	3.77922	NA	NA	NA
PITG_10855	glycoside hydrolase, putative	NO	No	NA	NA	GSR	2 and 3	2 and 3	2 and 3	0.00065	0.0130864	3.44735	0.000482	0.0168705	3.98717	0.000321	0.00464262	1.45374	8.35e-06	0.0021896	3.79104	2.96e-06	0.0007425	3.61309	4.08e-06	0.00422126	2.93484
PITG_05437	Epi6-like protease inhibitor	YES	No	Enzyme Inhibitor	NA	GSR	2 and 3	2 and 3	2	0.0039906	0.0206826	2.13418	0.0033575	0.025877	1.87406	0.00335638	0.0126589	2.26485	0.00141845	0.0113208	2.43098	0.000494	0.00345066	2.69795	NA	NA	NA
PITG_04089	secreted RxLR effector peptide, putative	YES	No	RXLR	RxLRfam5	GSR	2	2 and 3	2	0.000918	0.0151201	2.02282	NA	NA	NA	9.24e-05	0.00272461	2.58189	0.000253	0.00628083	2.08504	2.4e-05	0.0011724	1.68678	NA	NA	NA
PITG_23226	secreted RxLR effector peptide, putative	YES	No	RXLR	RxLRfam100	Not	2 and 3	2 and 3	2	0.00314211	0.0202342	2.23688	0.0215271	0.0389641	1.18035	8.15e-05	0.00261314	2.3971	0.000308	0.00670597	2.03424	0.000134	0.00203853	1.42339	NA	NA	NA
PITG_22186	Crinkler (CRN) family protein, pseudogene	NO	No	CRINKLER	NA	Not	2	3	2	0.00218434	0.0188301	1.70977	NA	NA	NA	NA	NA	NA	0.019961	0.029502	1.35495	0.000154	0.00217294	1.09043	NA	NA	NA
PITG_01913	dihydroorotate dehydrogenase, mitochondrial precursor	NO	Yes	NA	NA	InBtw	2	2 and 3	2	0.0146819	0.0321691	1.64201	NA	NA	NA	0.000207	0.00393357	2.13533	0.0023786	0.0131758	1.88354	0.000527	0.00356001	1.92972	NA	NA	NA
PITG_20965	imidazoleglycerol-phosphate dehydratase	NO	No	NA	NA	InBtw	2	2	2	0.035765	0.0442372	1.16461	NA	NA	NA	2.21e-05	0.00151044	1.50746	NA	NA	NA	9.34e-05	0.00177681	1.47745	NA	NA	NA
PITG_21585	predicted protein	NO	No	NA	NA	Not	2 and 3	2 and 3	2 and 3	0.00227475	0.0190809	3.00157	0.000763	0.0181319	3.81397	0.0360006	0.0412168	1.16767	1.24e-05	0.0024242	3.9561	9.42e-06	0.000942081	3.90122	1.4e-05	0.00422126	3.28084
PITG_09533	conserved hypothetical protein	NO	No	NA	NA	InBtw	2	2 and 3	2	0.0466676	0.0488331	1.04095	NA	NA	NA	0.00121097	0.00818605	1.32613	0.00979198	0.0213924	1.57576	0.000431	0.00325209	1.68415	NA	NA	NA
PITG_17800	Amino Acid/Auxin Permease (AAAP) Family	NO	No	NA	NA	GDR	2	2 and 3	2	0.00658148	0.0242169	1.64306	NA	NA	NA	0.000164	0.00359591	3.37902	4.29e-05	0.00333481	2.97285	0.000235	0.00256545	2.91395	NA	NA	NA
PITG_11625	conserved hypothetical protein	NO	Yes	NA	NA	GDR	2	2 and 3	2	0.008269	0.0260721	1.45405	NA	NA	NA	0.000338	0.00477739	1.77661	0.00223971	0.0130477	1.32461	0.00327729	0.00822089	1.36955	NA	NA	NA
PITG_21517	conserved hypothetical protein	NO	No	NA	NA	Not	3	2 and 3	2	NA	NA	NA	0.0181859	0.0377869	1.68905	0.0321596	0.0385363	1.24213	0.00199241	0.0125146	2.52986	0.000119	0.00195243	2.25089	NA	NA	NA
PITG_22575	Drug/Metabolite Transporter (DMT) Superfamily	NO	No	NA	NA	Not	3	3	2 and 3	NA	NA	NA	0.040427	0.0465226	1.0972	NA	NA	NA	0.00120202	0.0107529	2.50857	0.000424	0.00322297	2.90108	0.0018879	0.0171185	1.92375
PITG_13597	hypothetical protein	NO	Yes	NA	NA	GSR	3	3	2 and 3	NA	NA	NA	0.0281332	0.0419646	1.74408	NA	NA	NA	0.000972	0.0100955	3.19502	0.0224346	0.027342	2.03678	0.0217825	0.039008	1.9342
PITG_13044	secreted RxLR effector peptide, putative	NO	No	RXLR	RxLRfam51	GSR	2 and 3	2 and 3	2	0.00448798	0.0212581	2.14442	0.00124094	0.0208779	1.56428	1.96e-05	0.00144911	2.89964	5.42e-05	0.00355673	3.11621	4.52e-08	0.000255109	3.26731	NA	NA	NA
PITG_22547	secreted RxLR effector peptide, putative	YES	No	RXLR	RxLRfam97	Not	2 and 3	2 and 3	2	0.00387939	0.0206826	2.49838	0.00594648	0.0290239	1.45808	3.56e-05	0.0018879	2.74951	3.12e-05	0.00328967	2.88034	4.6e-06	0.000786739	2.21852	NA	NA	NA
PITG_18755	conserved hypothetical protein	NO	Yes	NA	NA	InBtw	2	2 and 3	2	0.0432035	0.0475709	1.31171	NA	NA	NA	0.000855	0.00696316	2.56402	0.00104175	0.0102123	2.08061	5.65e-05	0.00147632	1.87893	NA	NA	NA
PITG_19316	Crinkler (CRN) family protein, pseudogene	NO	No	CRINKLER	NA	Not	2 and 3	3	2	0.00396786	0.0206826	1.84218	0.0267293	0.0416585	1.35695	NA	NA	NA	0.0293656	0.036206	1.40949	0.000338	0.00293714	1.43071	NA	NA	NA
PITG_18777	conserved hypothetical protein	NO	No	NA	NA	GSR	2	2 and 3	2	0.0384473	0.0456533	1.47684	NA	NA	NA	4.19e-05	0.00195061	1.9766	0.0012738	0.0109163	1.33892	0.000808	0.00421085	1.27998	NA	NA	NA
PITG_21744	glycoside hydrolase, putative	NO	No	NA	NA	Not	2 and 3	2 and 3	2 and 3	0.026019	0.0398094	2.28213	0.00387359	0.0276154	2.8393	0.0174319	0.0276913	1.17311	1.03e-06	0.00180381	3.71553	1.85e-06	0.000549928	3.12455	7.5e-06	0.00422126	2.55397
PITG_16658	DNA-directed RNA polymerases I and III 40 kDa polypeptide	NO	No	NA	NA	GSR	2	2 and 3	2	0.0291203	0.0412783	1.61035	NA	NA	NA	0.000268	0.0043815	1.91189	0.00563112	0.0173946	1.15076	0.000314	0.00287231	1.17386	NA	NA	NA
PITG_09637	GTP cyclohydrolase-2	NO	No	NA	NA	GDR	3	3	2	NA	NA	NA	0.044653	0.0481666	1.27765	NA	NA	NA	0.00747593	0.0191592	1.45309	0.000205	0.00239725	2.14953	NA	NA	NA
PITG_04208	NPP1-like protein	YES	No	NLP	NA	InBtw	2 and 3	2 and 3	2	0.00611675	0.0235586	1.2883	0.0138157	0.0355013	1.12211	0.00260218	0.0113545	1.20111	0.00264547	0.0136777	1.35849	0.00428374	0.00953182	1.43711	NA	NA	NA
PITG_02910	conserved hypothetical protein	YES	No	NA	NA	InBtw	2	2 and 3	2	0.00800632	0.025638	1.70186	NA	NA	NA	0.000526	0.00573165	1.50372	0.000455	0.00790937	1.00026	9.99e-05	0.00180608	1.75935	NA	NA	NA
PITG_11922	serine protease family S33, putative	NO	No	NA	NA	GDR	3	2 and 3	2 and 3	NA	NA	NA	0.0135688	0.0355013	1.30078	0.0350757	0.0406012	1.10545	5.8e-05	0.00365283	3.20466	0.000104	0.00184874	3.73248	0.000593	0.0129386	2.8525
PITG_13407	serine protease family S33, putative	NO	Yes	NA	NA	InBtw	3	3	2 and 3	NA	NA	NA	0.0253624	0.0410587	1.91665	NA	NA	NA	6.62e-06	0.0021896	3.6447	0.000122	0.00197581	3.4164	0.000602	0.0129386	2.83328
PITG_04450	Zinc (Zn2 )-Iron (Fe2 ) Permease (ZIP) Family	NO	Yes	NA	NA	InBtw	3	2 and 3	2 and 3	NA	NA	NA	0.0420919	0.0471639	1.81344	0.000996	0.0074534	3.30218	0.00148183	0.0114222	3.0147	0.000631	0.00381302	3.16319	0.0127344	0.0319058	1.64065
PITG_14083	glutathione reductase	NO	Yes	NA	NA	InBtw	3	2 and 3	2 and 3	NA	NA	NA	0.0154008	0.0359742	2.37798	0.0067409	0.0175032	1.87535	0.00127809	0.0109331	2.97695	0.000682	0.00393178	3.06729	0.0130446	0.03211	1.37188
PITG_17753	NADP-dependent malic enzyme	NO	Yes	NA	NA	GSR	3	2 and 3	2 and 3	NA	NA	NA	0.0474151	0.0490162	1.79526	0.00247785	0.0111165	2.8539	0.00183013	0.0122044	3.19559	6.38e-05	0.00151616	3.03008	0.00655799	0.02522	1.3542
PITG_01862	glucose-6-phosphate isomerase	NO	Yes	NA	NA	GSR	3	3	2 and 3	NA	NA	NA	0.0364855	0.0451717	2.2309	NA	NA	NA	0.0020362	0.0126206	3.32048	0.000883	0.00439973	2.98079	0.0122087	0.0315817	1.44947
PITG_09367	conserved hypothetical protein	NO	No	NA	NA	GSR	3	3	2 and 3	NA	NA	NA	0.0413879	0.0469871	2.05876	NA	NA	NA	0.0115458	0.0229545	1.89234	0.000564	0.00363588	2.94628	0.00789856	0.0269617	1.49195
PITG_02332	polysaccharide lyase, putative	NO	Yes	NA	NA	GSR	3	2 and 3	2	NA	NA	NA	0.0263842	0.0414602	1.28973	0.000116	0.00308777	2.40718	0.000607	0.00866215	2.10864	0.000334	0.00291135	2.78625	NA	NA	NA
PITG_21295	hypothetical protein similar to xenobiotic reductase B	NO	No	NA	NA	GSR	3	3	2 and 3	NA	NA	NA	0.000964	0.0191791	2.63986	NA	NA	NA	8.58e-06	0.0021896	2.6322	6.52e-05	0.00153649	2.78586	0.000917	0.0133632	2.09583
PITG_05400	conserved hypothetical protein	YES	No	NA	NA	GSR	3	2 and 3	2	NA	NA	NA	0.00222616	0.0228045	1.18815	0.000645	0.00625573	1.32998	0.0019748	0.0124565	1.44683	3.83e-05	0.0013724	2.6509	NA	NA	NA
PITG_19606	hypothetical protein	NO	Yes	NA	NA	InBtw	3	2 and 3	2	NA	NA	NA	0.0416058	0.0470249	1.33837	0.000174	0.00367387	1.796	0.000392	0.007616	1.76082	0.000212	0.0024295	2.53121	NA	NA	NA
PITG_09384	Major Intrinsic Protein (MIP) Family	NO	No	NA	NA	InBtw	3	3	2 and 3	NA	NA	NA	0.00661305	0.029698	1.52647	NA	NA	NA	0.00246315	0.0133188	1.36772	0.003941	0.00912533	2.46903	0.0344645	0.043675	1.29102
PITG_14639	conserved hypothetical protein	NO	Yes	NA	NA	GDR	3	2 and 3	2	NA	NA	NA	0.0372171	0.0451965	2.13138	0.00265646	0.0114543	2.87266	0.00375756	0.0153484	2.80144	0.00170634	0.00591931	2.42528	NA	NA	NA
PITG_15956	serine protease family S33, putative - epx1 epoxide hydrolase?	NO	Yes	NA	NA	InBtw	3	3	2 and 3	NA	NA	NA	0.0145419	0.0357366	1.38761	NA	NA	NA	2.44e-05	0.00320018	2.33337	1.83e-05	0.0011288	2.30187	5.83e-05	0.00639956	1.7418
PITG_15250	predicted protein	NO	Yes	NA	NA	GDR	3	2 and 3	2 and 3	NA	NA	NA	0.0453611	0.0481666	1.71277	0.00284591	0.0117637	2.64944	0.00265457	0.0137133	2.80313	0.00469823	0.0100295	2.2973	0.0390267	0.0458348	1.23056
PITG_00577	conserved hypothetical protein	NO	No	NA	NA	GDR	3	3	2 and 3	NA	NA	NA	0.0151524	0.0359581	1.06332	NA	NA	NA	0.0122416	0.0235155	2.32173	0.00119556	0.00500574	2.26504	0.00602191	0.0249217	1.3849
PITG_00553	conserved hypothetical protein	NO	No	NA	NA	GDR	3	2 and 3	2	NA	NA	NA	0.0296827	0.0423393	1.63461	0.0109297	0.0220757	1.4447	0.0016146	0.0117196	2.5139	0.000588	0.0036711	2.07574	NA	NA	NA
PITG_09536	phosphoribosylaminoimidazole-succinocarboxamide synthase	NO	Yes	NA	NA	GDR	3	2 and 3	2	NA	NA	NA	0.0416465	0.0470249	1.25988	0.00487546	0.0152715	1.75742	0.00621262	0.0178668	1.62961	0.000188	0.00231928	2.06216	NA	NA	NA
PITG_06860	ATP-binding Cassette (ABC) Superfamily	NO	No	NA	NA	InBtw	3	3	2 and 3	NA	NA	NA	0.0480052	0.0492701	2.48871	NA	NA	NA	0.00329385	0.0146488	2.33971	0.0405402	0.0426039	1.97797	0.0420186	0.0470504	1.92061
PITG_04640	elongation factor 1alpha (EF-1alpha-1)	NO	No	NA	NA	GDR	3	2 and 3	2	NA	NA	NA	0.0343866	0.0447235	1.43577	0.0124864	0.0234482	1.90225	0.0136783	0.0246526	1.91304	0.00323356	0.00817112	1.82272	NA	NA	NA
PITG_02700	serine protease family S01A, putative	YES	No	enzyme, hydrolase	NA	GSR	3	2 and 3	2	NA	NA	NA	0.0121345	0.0344997	1.19082	0.000225	0.00401886	2.08126	0.000868	0.00978493	1.72993	0.000792	0.00418113	1.81766	NA	NA	NA
PITG_08491	hypothetical protein similar to xenobiotic reductase B	NO	No	NA	NA	GDR	3	3	2	NA	NA	NA	0.0171073	0.0371943	1.9872	NA	NA	NA	3.81e-07	0.00178765	2.44724	6.25e-05	0.00151395	1.80912	NA	NA	NA
PITG_21869	hypothetical protein	NO	No	NA	NA	Not	3	2	2	NA	NA	NA	0.029504	0.0423393	1.11067	0.00582545	0.0164877	1.07295	NA	NA	NA	0.000665	0.00390087	1.74544	NA	NA	NA
PITG_05462	aldehyde dehydrogenase family 7 member A1	NO	Yes	NA	NA	GDR	3	2 and 3	2	NA	NA	NA	0.0448299	0.0481666	1.38865	0.0413434	0.0446383	1.29193	0.00224257	0.0130477	2.44224	0.00448533	0.00978175	1.68221	NA	NA	NA
PITG_00147	hypothetical protein	NO	No	NA	NA	InBtw	3	3	2	NA	NA	NA	0.000296	0.0157032	1.55623	NA	NA	NA	0.000697	0.00916057	1.81379	0.000174	0.00224214	1.65798	NA	NA	NA
PITG_12731	secreted RxLR effector peptide, putative	YES	No	RXLR	RxLRfam1	GSR	3	2 and 3	2	NA	NA	NA	0.000898	0.0189689	1.06804	0.00511587	0.0155146	1.59314	0.0238133	0.0323319	1.04195	0.000532	0.00357666	1.58668	NA	NA	NA
PITG_19711	conserved hypothetical protein	NO	No	NA	NA	GSR	3	3	2	NA	NA	NA	0.0073335	0.0304704	1.1709	NA	NA	NA	0.000484	0.00799866	1.80153	0.00108833	0.00480638	1.58666	NA	NA	NA
PITG_09366	hypothetical protein	NO	No	NA	NA	InBtw	3	3	2	NA	NA	NA	0.0118546	0.0343202	1.17893	NA	NA	NA	0.0050606	0.0168161	2.13029	0.00163933	0.00581729	1.58532	NA	NA	NA
PITG_18054	conserved hypothetical protein	NO	No	NA	NA	GDR	3	2 and 3	2	NA	NA	NA	0.0325693	0.0436548	1.3245	0.00130469	0.00847612	2.49542	0.00227697	0.0130477	2.23187	0.00153194	0.00563149	1.4733	NA	NA	NA
PITG_01725	ribosome biogenesis ATPase RIX7	NO	No	NA	NA	GSR	3	2 and 3	2	NA	NA	NA	0.0357911	0.0449622	1.04103	3.3e-05	0.00179169	1.76728	0.00289444	0.0141626	1.62063	0.00832729	0.0140254	1.37253	NA	NA	NA
PITG_07449	hypothetical protein	NO	No	NA	NA	GSR	3	3	2	NA	NA	NA	0.00804896	0.0309115	1.02299	NA	NA	NA	0.0010245	0.0101839	1.3004	2.05e-05	0.00113398	1.36811	NA	NA	NA
PITG_02345	hypothetical protein	NO	No	NA	NA	GDR	3	2	2	NA	NA	NA	0.0291018	0.0423051	1.04467	0.00271118	0.0115343	1.39729	NA	NA	NA	0.00538966	0.0108365	1.24768	NA	NA	NA
PITG_11605	conserved hypothetical protein	NO	Yes	NA	NA	InBtw	3	3	2 and 3	NA	NA	NA	0.035334	0.0447749	1.0658	NA	NA	NA	0.00943981	0.0211177	2.08841	0.00526606	0.0106778	1.17939	0.00960776	0.0291267	1.10048
PITG_13345	conserved hypothetical protein	NO	Yes	NA	NA	GDR	3	2 and 3	2 and 3	NA	NA	NA	0.00025	0.0157032	1.67653	0.00253314	0.0112163	1.0739	3.59e-05	0.00333264	2.49419	0.0230391	0.027877	1.16873	0.00959417	0.0291195	1.03905
PITG_14722	hypothetical protein similar to 12-oxophytodienoic acid 10	NO	No	NA	NA	GDR	3	2 and 3	2	NA	NA	NA	0.0425489	0.0473657	2.38358	0.0047896	0.0151702	1.56938	0.00451178	0.0162164	1.72316	0.00191138	0.00627565	1.1652	NA	NA	NA
PITG_07135	hypothetical protein	NO	No	NA	NA	GDR	3	3	2	NA	NA	NA	0.0157724	0.0364042	1.18125	NA	NA	NA	0.00025	0.00627273	2.02271	0.00219759	0.00672259	1.14456	NA	NA	NA
PITG_16054	conserved hypothetical protein	NO	Yes	NA	NA	GDR	3	3	2	NA	NA	NA	0.0115442	0.0338229	1.41562	NA	NA	NA	0.00945565	0.0211467	1.32627	0.0124088	0.0181157	1.1238	NA	NA	NA
PITG_11882	hypothetical protein	NO	Yes	NA	NA	InBtw	3	2	2	NA	NA	NA	0.0167528	0.0370509	1.06209	0.00144173	0.00868331	0.999995	NA	NA	NA	0.00914027	0.0148411	1.12368	NA	NA	NA
PITG_05226	conserved hypothetical protein	NO	Yes	NA	NA	GSR	3	2 and 3	2	NA	NA	NA	0.0263477	0.0414602	1.11623	0.00445245	0.0146509	1.45898	0.0137812	0.0247202	1.30549	0.0136471	0.0192778	1.11055	NA	NA	NA
PITG_20619	pirin	NO	No	NA	NA	InBtw	3	3	2	NA	NA	NA	0.00345026	0.0262373	1.85946	NA	NA	NA	0.000284	0.00649136	1.61865	0.00415672	0.00937858	1.02155	NA	NA	NA
PITG_15975	putative GPI-anchored hypothetical protein	NO	No	NA	NA	Not	3	3	2	NA	NA	NA	0.0123457	0.0347427	1.20706	NA	NA	NA	0.00845436	0.020085	1.1363	0.0105243	0.0162769	0.999819	NA	NA	NA
PITG_02737	hypothetical protein	NO	No	NA	NA	GDR	3	3	3	NA	NA	NA	0.0411323	0.0468869	1.0384	NA	NA	NA	0.00112016	0.0105011	1.97013	NA	NA	NA	0.00381704	0.0217924	1.19514
PITG_09216	secreted RxLR effector peptide, putative	YES	No	RXLR	RxLRfam55	GSR	2 and 3	2 and 3	2 and 3	0.000631	0.0130864	3.91434	0.000576	0.0175912	3.35002	2.92e-06	0.00105135	4.67986	6.74e-06	0.0021896	4.62081	7.46e-06	0.000920318	4.80429	0.000375	0.0111086	2.69942
PITG_04130	hypothetical protein similar to cobalamin synthesis protein	NO	No	NA	NA	GSR	2 and 3	2 and 3	2	0.00112467	0.016152	3.89393	0.0462561	0.0483764	2.20559	1.01e-05	0.00117109	5.01462	0.0011674	0.0106191	3.79245	1.7e-05	0.00110934	3.99111	NA	NA	NA
PITG_12139	conserved hypothetical protein	YES	No	NA	NA	InBtw	2 and 3	2 and 3	2 and 3	0.00607287	0.0234476	3.75244	0.00723081	0.0304704	3.21561	3.46e-06	0.00108228	4.77164	4.37e-06	0.00195784	4.77242	2.45e-07	0.00051838	4.90204	0.000214	0.00978271	2.50808
PITG_04129	hypothetical protein similar to cobalamin synthesis protein	NO	No	NA	NA	GSR	2	2 and 3	2	0.00113992	0.016152	3.69858	NA	NA	NA	5.28e-05	0.0021629	5.04823	0.000261	0.00630376	3.89393	1.45e-06	0.000549928	3.82319	NA	NA	NA
PITG_11916	conserved hypothetical protein	YES	No	NA	NA	GSR	2 and 3	2 and 3	2	0.000607	0.0130864	3.5804	0.00678789	0.0298592	2.06882	1.74e-06	0.000915641	4.11494	9.11e-07	0.00180381	3.67504	0.00106685	0.00475496	2.98552	NA	NA	NA
PITG_04202	conserved hypothetical protein	YES	No	NA	NA	GSR	2 and 3	2 and 3	2	0.000187	0.0109801	3.52753	0.00329095	0.0257115	2.45448	2.84e-05	0.00164648	4.04859	3.73e-07	0.00178765	3.52573	1.42e-05	0.0010275	2.42742	NA	NA	NA
PITG_07452	protease inhibitor Epi12	YES	No	Enzyme Inhibitor	NA	InBtw	2 and 3	2 and 3	2 and 3	0.000201	0.0110217	3.50041	0.000103	0.0125881	3.00414	7.57e-05	0.0025139	3.65232	3.37e-05	0.00333264	3.28659	1.72e-06	0.000549928	3.02365	0.00106439	0.014296	1.32984
PITG_15239	serine protease family S33, putative	YES	No	enzyme, hydrolase	NA	InBtw	2 and 3	2 and 3	2	0.00195494	0.0184766	3.47594	0.0119578	0.034349	2.70142	7.74e-06	0.00115639	4.03294	1.5e-05	0.00265585	3.70831	2.31e-05	0.00115366	4.05002	NA	NA	NA
PITG_07143	catalase-peroxidase, putative	YES	No	NA	NA	GSR	2 and 3	2 and 3	2	0.00127341	0.0167337	3.42164	0.000869	0.0189689	2.87467	2.1e-06	0.000970567	3.72579	2.58e-05	0.00320018	3.48284	4.31e-05	0.00137822	3.87704	NA	NA	NA
PITG_02909	carbohydrate-binding protein, putative	YES	Yes	NA	NA	GSR	2 and 3	2 and 3	2 and 3	0.00597765	0.0233404	3.27763	0.0167617	0.0370509	2.06012	0.00016	0.00351949	3.97246	0.000305	0.00670597	3.46085	7.62e-06	0.000920318	4.47441	6.61e-05	0.00639956	2.4229
PITG_22864	secreted peptide candidate, ORF supported by proteomics	NO	No	NA	NA	InBtw	2 and 3	2 and 3	2 and 3	0.000696	0.013127	3.19775	0.000413	0.0157032	3.74698	0.00657313	0.0173473	1.28285	3.34e-05	0.00333264	3.7857	6.15e-06	0.000887323	3.29955	2.05e-06	0.00422126	2.74301
PITG_09160	secreted RxLR effector peptide, putative - PexRD3	NO	No	RXLR	RxLRfam42	GSR	2 and 3	2 and 3	2 and 3	0.00109304	0.016045	3.19741	0.0002	0.0148783	3.71055	8.89e-05	0.00266739	2.99576	3.07e-05	0.00328967	3.23403	2.54e-06	0.00066678	3.37246	0.000776	0.0133632	1.82738
PITG_08866	glycoside hydrolase, putative	NO	No	NA	NA	GDR	2 and 3	2 and 3	2 and 3	0.00296007	0.0202342	3.19532	0.00111358	0.0200562	3.90265	0.00275322	0.0115906	1.52404	1.05e-05	0.0021896	3.80198	1.75e-05	0.00111604	3.68572	4.42e-05	0.00572832	3.19456
PITG_23076	NPP1-like protein	YES	No	NLP	NA	GSR	2 and 3	2 and 3	2 and 3	0.000539	0.0127267	3.11054	0.000296	0.0157032	2.92133	8.65e-06	0.00115639	2.99283	2.61e-05	0.00320018	2.87407	4.26e-05	0.00137321	3.19825	0.00651883	0.02522	1.0326
PITG_11891	conserved hypothetical protein	YES	No	NA	NA	InBtw	2 and 3	2 and 3	2	0.00135577	0.0169444	3.0781	0.0161685	0.0366667	1.85268	4.74e-05	0.00210085	3.92036	0.000122	0.00480833	3.32985	4e-05	0.0013724	3.5379	NA	NA	NA
PITG_16958	transglutaminase elicitor-like protein	YES	Yes	NA	NA	GSR	2 and 3	2 and 3	2	0.0142808	0.0318843	2.98884	0.0319842	0.0435519	1.81285	2.27e-06	0.000970567	3.30282	0.000111	0.00462944	2.43983	1.91e-05	0.0011288	2.50353	NA	NA	NA
PITG_14583	conserved hypothetical protein	YES	Yes	NA	NA	GDR	2 and 3	2 and 3	2 and 3	0.0091153	0.0269517	2.9666	0.00140644	0.0222816	3.06933	1.17e-05	0.00126131	3.86814	1.85e-05	0.00267083	4.25432	6.55e-06	0.000901663	5.08381	2.04e-05	0.00422126	3.83988
PITG_04307	ATP-binding Cassette (ABC) Superfamily	NO	No	NA	NA	GSR	2 and 3	2 and 3	2 and 3	0.00280482	0.0200664	2.95938	0.00598087	0.0290239	2.2901	2.71e-06	0.00105135	3.545	4.38e-05	0.00334162	3.21899	5.79e-07	0.00051838	3.57362	0.000795	0.0133632	1.11989
PITG_02629	conserved hypothetical protein	NO	Yes	NA	NA	InBtw	2	2 and 3	2	0.00636543	0.0238364	2.92972	NA	NA	NA	0.00142724	0.00868331	3.37217	0.00365772	0.0152146	2.83331	0.000705	0.00397971	2.8634	NA	NA	NA
PITG_09716	NPP1-like protein	YES	Yes	NLP	NA	GSR	2 and 3	2 and 3	2 and 3	0.000866	0.0147482	2.92448	0.000271	0.0157032	2.53712	5.65e-05	0.00223815	2.56463	6.02e-05	0.00370485	2.30414	3e-05	0.00129556	3.08668	0.000488	0.0124009	1.38852
PITG_08944	endoglucanase, putative	YES	Yes	enzyme, hydrolase	NA	GSR	2 and 3	2 and 3	2	0.000108	0.00859505	2.87346	0.00407434	0.0277012	2.18382	7e-06	0.00112721	3.58234	2.86e-05	0.00327296	3.71349	8.74e-07	0.000549928	3.74529	NA	NA	NA
PITG_07308	carbohydrate-binding protein, putative	NO	Yes	NA	NA	GDR	2 and 3	2 and 3	2	0.0200457	0.0359595	2.87305	0.0256243	0.0411096	2.34158	0.000596	0.00599593	3.50034	0.00116305	0.0106065	3.09478	0.000111	0.00189544	2.48901	NA	NA	NA
PITG_09732	secreted RxLR effector peptide, putative	YES	No	RXLR	RxLRfam1	GSR	2 and 3	2 and 3	2	0.00139267	0.01716	2.86922	0.00209573	0.0228045	2.30043	7.32e-05	0.00248918	3.16697	9.36e-06	0.0021896	3.2403	9.95e-06	0.000942081	3.27528	NA	NA	NA
PITG_11898	conserved hypothetical protein	YES	Yes	NA	NA	InBtw	2	2 and 3	2	0.00905836	0.0269237	2.81111	NA	NA	NA	2.44e-05	0.00156	3.29036	8.14e-05	0.00393741	2.69248	4.27e-05	0.00137321	3.17043	NA	NA	NA
PITG_09218	secreted RxLR effector peptide, putative	NO	No	RXLR	RxLRfam55	GSR	2 and 3	2 and 3	2 and 3	0.00586173	0.0233404	2.77805	0.0142843	0.0356288	2.13186	1.85e-05	0.00144911	3.44141	2.66e-05	0.00320018	3.50405	2.21e-07	0.00051838	4.44786	8.77e-05	0.00757728	2.47546
PITG_07303	carbohydrate-binding protein, putative	YES	Yes	NA	NA	GDR	2	2 and 3	2	0.00823194	0.0260608	2.75712	NA	NA	NA	2.5e-05	0.00158357	3.53132	0.000182	0.00560603	3.09705	8.16e-06	0.000924487	4.01781	NA	NA	NA
PITG_23123	small cysteine rich protein SCR50 [Phytophthora infestans]	YES	No	Small Cys Rich- Others	NA	GSR	2 and 3	2 and 3	2 and 3	0.00037	0.0119378	2.72371	5.05e-05	0.0109037	2.57015	2.95e-05	0.00166785	2.91804	8.62e-06	0.0021896	3.27454	3.89e-05	0.0013724	3.15988	0.000277	0.010044	2.08471
PITG_14057	conserved hypothetical protein	NO	No	NA	NA	InBtw	2 and 3	3	2 and 3	0.00466713	0.0215811	2.70991	0.00169671	0.022547	3.38061	NA	NA	NA	2.28e-05	0.0031008	1.9588	1.03e-05	0.000942081	2.51694	0.000604	0.0129386	1.84924
PITG_11890	putative GPI-anchored serine-threonine rich hypothetical protein	YES	No	NA	NA	GDR	2 and 3	2 and 3	2	0.00315153	0.0202342	2.70516	0.00182041	0.022547	2.03586	0.000458	0.00544746	2.11959	0.00140951	0.0113208	2.41384	7.44e-05	0.00163738	2.54207	NA	NA	NA
PITG_12808	Amino Acid/Auxin Permease (AAAP) Family	NO	Yes	NA	NA	GSR	2 and 3	2 and 3	2 and 3	0.00300904	0.0202342	2.68911	0.0345512	0.0447255	1.8012	3.92e-05	0.00195061	3.34085	4.21e-05	0.00333481	3.49031	1.53e-05	0.00107271	4.13019	0.00109105	0.0143846	1.8487
PITG_16294	secreted RxLR effector peptide, putative	YES	No	RXLR	RxLRfam97	GSR	2 and 3	2 and 3	2	0.000712	0.0132679	2.66742	0.00995713	0.0321128	1.50358	0.000852	0.00696316	2.60216	0.000709	0.00918958	2.63311	9.54e-06	0.000942081	2.43657	NA	NA	NA
PITG_02930	berberine-like protein	YES	No	NA	NA	GSR	2	2 and 3	2	0.0012854	0.0167337	2.65407	NA	NA	NA	5.95e-05	0.00228674	3.17161	0.000399	0.00765186	2.46567	1.14e-05	0.0009462	3.1808	NA	NA	NA
PITG_17803	Amino Acid/Auxin Permease (AAAP) Family	NO	No	NA	NA	GSR	2	2 and 3	2	8.34e-05	0.00786487	2.59444	NA	NA	NA	7.79e-06	0.00115639	3.68598	6.84e-05	0.00379776	3.17723	3.56e-06	0.000758213	3.32595	NA	NA	NA
PITG_23015	secreted RxLR effector peptide, putative	YES	No	RXLR	RxLRfam100	GSR	2 and 3	2 and 3	2	0.00160989	0.0178189	2.57149	0.0216821	0.0389641	1.15923	0.000189	0.00381401	2.45527	0.000389	0.007616	1.91581	0.000393	0.00312848	1.21045	NA	NA	NA
PITG_13469	hypothetical protein	NO	No	NA	NA	GSR	2 and 3	2 and 3	2 and 3	0.00881767	0.0267713	2.56822	0.0141082	0.0355013	1.94015	2.18e-05	0.00151044	3.49978	6.8e-05	0.00379776	3.10033	1.38e-05	0.00101152	3.23485	0.00258286	0.0194209	1.11777
PITG_13020	Major Facilitator Superfamily (MFS)	NO	Yes	NA	NA	GSR	2 and 3	2 and 3	2 and 3	0.00836243	0.026173	2.55989	0.0183591	0.037834	1.9417	1.75e-05	0.00143259	2.70817	6.58e-06	0.0021896	3.35226	1.57e-05	0.00108725	2.97361	0.000172	0.00959592	1.54333
PITG_02545	pectinesterase, putative	YES	No	enzyme, hydrolase	NA	GSR	2 and 3	2 and 3	2 and 3	0.000254	0.0110217	2.54019	1.69e-05	0.00578318	1.97632	5.2e-06	0.00108228	2.80865	0.00016	0.00532425	2.65938	0.000201	0.00236836	2.87652	0.0107066	0.0302964	1.04858
PITG_20300	avrblb2 family secreted RxLR effector peptide, putative	YES	No	RXLR	RxLRfam5	GSR	2 and 3	2 and 3	2 and 3	0.00204547	0.0186126	2.51998	0.000115	0.0131177	2.40782	3.45e-05	0.00185838	3.22596	2.06e-05	0.00288523	3.36411	2.15e-05	0.00113398	2.37962	0.00153389	0.0160855	1.01214
PITG_03555	conserved hypothetical protein	NO	Yes	NA	NA	InBtw	2	2 and 3	2	0.0400231	0.0462159	2.5155	NA	NA	NA	0.00110821	0.00789688	3.16951	0.00308992	0.0143971	2.5009	6.14e-05	0.00151395	2.66443	NA	NA	NA
PITG_05440	protease inhibitor Epi6	YES	No	Enzyme Inhibitor	NA	GSR	2 and 3	2 and 3	2	0.00208834	0.0186521	2.51286	0.000865	0.0189689	2.17129	3.4e-06	0.00108228	2.96647	4.28e-05	0.00333481	2.75373	1.9e-06	0.000549928	2.93044	NA	NA	NA
PITG_19656	cysteine protease family C26, putative	NO	No	NA	NA	GSR	2 and 3	2 and 3	2	0.0418606	0.047148	2.51031	0.0269966	0.0416815	1.93203	0.0008	0.00679007	3.18814	0.00535906	0.0171403	2.63641	0.00239647	0.00702086	2.06307	NA	NA	NA
PITG_16275	secreted RxLR effector peptide, putative	NO	No	RXLR	RxLRfam42	GSR	2 and 3	2 and 3	2 and 3	0.0277783	0.0405293	2.50121	0.00943147	0.0318288	2.49851	5.04e-05	0.00215491	3.27182	4.11e-05	0.00333481	3.41808	0.000413	0.00318874	2.91031	0.013658	0.0326839	1.2821
PITG_06212	conserved hypothetical protein	YES	No	NA	NA	GSR	2 and 3	2 and 3	2	0.000387	0.0119378	2.48559	0.0113605	0.0337776	1.56675	0.000159	0.00350877	3.03955	0.000361	0.00733252	2.45462	0.00103444	0.00468005	2.32204	NA	NA	NA
PITG_04158	glycoside hydrolase, putative	YES	No	enzyme, hydrolase	NA	GSR	2	2 and 3	2	0.021885	0.0372848	2.47663	NA	NA	NA	2.88e-05	0.00165564	3.47157	6.59e-05	0.00379776	3.08251	1.27e-05	0.000968632	3.37416	NA	NA	NA
PITG_04213	conserved hypothetical protein	YES	No	NA	NA	GSR	2 and 3	2 and 3	2	0.000624	0.0130864	2.45596	0.00268638	0.0239489	1.90274	0.000144	0.00337364	2.87352	6.94e-05	0.00380848	2.97784	0.000837	0.00427514	1.79914	NA	NA	NA
PITG_04090	avrblb2 family secreted RxLR effector peptide, putative	YES	No	RXLR	RxLRfam5	GSR	2 and 3	2 and 3	2	0.0033471	0.0203441	2.45511	5.71e-05	0.0109037	2.44024	9.9e-06	0.00117109	3.1962	3.12e-06	0.00195784	3.33553	0.000163	0.0022168	2.16864	NA	NA	NA
PITG_04085	avrblb2 family secreted RxLR effector peptide, putative	YES	No	RXLR	RxLRfam5	InBtw	2 and 3	2 and 3	2 and 3	0.00322641	0.0202342	2.45138	0.000748	0.018098	2.28197	1.17e-05	0.00126131	3.18003	4.42e-06	0.00195784	3.23093	9.76e-05	0.00180608	2.2743	0.00138431	0.0154823	1.14547
PITG_12057	hypothetical protein	NO	No	NA	NA	GSR	2 and 3	2 and 3	2	0.00376466	0.0206826	2.43015	0.0208566	0.0386599	1.78717	0.000914	0.0071215	1.96896	0.00147744	0.0114222	1.85777	4.23e-05	0.00137321	2.10714	NA	NA	NA
PITG_10654	secreted RxLR effector peptide, putative	YES	No	RXLR	RxLRfam46	GSR	2 and 3	2 and 3	2 and 3	0.00122333	0.0164504	2.41781	0.000332	0.0157032	2.35288	3.52e-05	0.00188127	2.68855	6.48e-05	0.00379776	3.16086	8.53e-05	0.00170314	3.64086	0.000887	0.0133632	2.1599
PITG_06788	exoglucanase 1 precursor	YES	Yes	enzyme, hydrolase	NA	GSR	2 and 3	2 and 3	2	0.0119925	0.0298462	2.38403	0.0455406	0.0481666	1.45343	1.2e-05	0.00126295	3.19771	0.000106	0.00456519	2.78456	0.000826	0.00424199	2.68654	NA	NA	NA
PITG_22627	hypothetical protein	NO	No	NA	NA	Not	2 and 3	3	2 and 3	0.0187479	0.0350405	2.38219	0.00542036	0.0285449	2.79234	NA	NA	NA	3.8e-05	0.00333264	3.35865	0.00117999	0.00496636	3.04536	0.00591999	0.0249019	2.20034
PITG_08234	conserved hypothetical protein	NO	Yes	NA	NA	GDR	2	2 and 3	2	0.035093	0.0440538	2.37708	NA	NA	NA	0.0014432	0.00868331	3.51197	0.00233933	0.0131218	2.99592	0.000186	0.00231928	2.87798	NA	NA	NA
PITG_11926	conserved hypothetical protein	NO	Yes	NA	NA	GSR	2 and 3	2 and 3	2	0.0437279	0.0476206	2.37702	0.0106912	0.0332581	1.67096	0.000144	0.00337364	3.2996	0.000223	0.00603064	3.30626	0.00528394	0.0106948	3.10247	NA	NA	NA
PITG_15006	ATP-binding Cassette (ABC) Superfamily	NO	No	NA	NA	GSR	2 and 3	2 and 3	2	0.0151248	0.0325734	2.37063	0.0158085	0.0364042	1.87478	2.24e-06	0.000970567	3.27092	0.000353	0.00724847	3.16339	1.88e-05	0.0011288	3.67976	NA	NA	NA
PITG_13671	glucanase inhibitor protein 3	YES	No	Enzyme Inhibitor	NA	InBtw	2 and 3	2 and 3	2	0.00129052	0.0167337	2.33455	0.0231606	0.0398505	1.4605	2.75e-05	0.00164648	3.41525	0.000117	0.00471214	2.78912	1.27e-05	0.000968632	2.23843	NA	NA	NA
PITG_05339	elicitor-like transglutaminase M81-like protein	YES	No	elicitins	NA	InBtw	2	2 and 3	2	0.0260834	0.0398094	2.30062	NA	NA	NA	1.36e-05	0.00132002	2.98112	5.3e-05	0.00355251	2.51022	0.00011	0.00189544	2.97655	NA	NA	NA
PITG_16991	cell 12A endoglucanase	YES	Yes	enzyme, hydrolase	NA	GSR	2 and 3	2 and 3	2	0.0035935	0.0206826	2.28871	0.00222312	0.0228045	1.85669	6.79e-07	0.000631937	2.65554	2.93e-06	0.00195784	2.77962	4.25e-06	0.000772242	3.01048	NA	NA	NA
PITG_00375	hypothetical protein - Pihmp1 associated with haustoria	NO	No	NA	NA	GSR	2 and 3	2 and 3	2 and 3	0.0486599	0.0495455	2.28134	0.0416553	0.0470249	2.03795	5.82e-07	0.000631937	3.4784	1.73e-06	0.00180381	3.63293	1.87e-06	0.000549928	4.1169	0.00023	0.00978271	2.17556
PITG_22899	secreted peptide candidate, ORF supported by proteomics	YES	No	NA	NA	GSR	2 and 3	2 and 3	2	0.00178857	0.0181304	2.2704	0.00172544	0.022547	1.9027	1.53e-05	0.0013772	2.26543	0.000545	0.00831937	1.85092	9.69e-05	0.00180608	2.66136	NA	NA	NA
PITG_02000	conserved hypothetical protein	NO	Yes	NA	NA	InBtw	2 and 3	2 and 3	2	0.00591535	0.0233404	2.26395	0.00701275	0.0301478	1.66027	8.15e-05	0.00261314	2.00747	0.00256664	0.0135616	2.30096	7.36e-05	0.00163221	1.95299	NA	NA	NA
PITG_21740	secreted RxLR effector peptide, putative	YES	No	RXLR	RxLRfam1	Not	2 and 3	2 and 3	2	0.0038101	0.0206826	2.25684	0.00498278	0.0285449	1.7307	0.000405	0.00517526	2.78411	0.000669	0.0089824	2.45535	6.21e-06	0.000887323	2.84652	NA	NA	NA
PITG_13122	ATP-binding Cassette (ABC) Superfamily	NO	No	NA	NA	InBtw	2 and 3	2 and 3	2 and 3	0.0228335	0.0378508	2.25597	0.0206806	0.0386599	2.11004	0.00615057	0.0167901	2.12868	0.004282	0.016014	2.33512	0.000323	0.00289137	2.31123	0.00602589	0.0249217	1.07061
PITG_19993	cysteine protease family C26, putative	NO	Yes	NA	NA	GSR	2 and 3	2 and 3	2	0.032614	0.0428151	2.2556	0.0281125	0.0419646	1.62561	0.000216	0.00398908	3.31122	0.000949	0.0100717	2.64464	0.000656	0.00388506	2.06243	NA	NA	NA
PITG_14237	glycoside hydrolase, putative	YES	No	enzyme, hydrolase	NA	GSR	2	2 and 3	2	0.00803668	0.0256786	2.2534	NA	NA	NA	8.39e-06	0.00115639	3.18413	0.000165	0.00537625	2.59415	0.00272949	0.0074983	2.81409	NA	NA	NA
PITG_01625	predicted protein	NO	No	NA	NA	GSR	2 and 3	2 and 3	2	0.00653368	0.024177	2.24342	0.0086041	0.0313239	1.6449	1.01e-05	0.00117109	2.80287	0.000113	0.00465084	2.58988	1.03e-05	0.000942081	3.14853	NA	NA	NA
PITG_09432	nucleolar protein NOP5	NO	Yes	NA	NA	GDR	2 and 3	2 and 3	2	0.0432912	0.0475709	2.22715	0.0406329	0.0465971	1.81775	0.00335598	0.0126589	2.57274	0.00408505	0.0157577	2.35935	0.000192	0.00232792	2.21372	NA	NA	NA
PITG_22604	secreted RxLR effector peptide, putative	YES	No	RXLR	RxLRfam5	Not	2	2 and 3	2	4.39e-05	0.00719036	2.2217	NA	NA	NA	0.000494	0.00554009	1.74959	0.00204712	0.0126416	1.41081	0.00031	0.00286796	1.17433	NA	NA	NA
PITG_06263	H/ACA ribonucleoprotein complex subunit 4	NO	Yes	NA	NA	GDR	2	2 and 3	2	0.0279869	0.0406607	2.21081	NA	NA	NA	0.00234213	0.0108081	2.93669	0.00385538	0.0154646	2.61957	0.000173	0.00223691	2.30663	NA	NA	NA
PITG_06827	DEAD/DEAH box RNA helicase, putative	NO	Yes	NA	NA	GDR	2	2 and 3	2	0.0419049	0.0471638	2.20551	NA	NA	NA	0.000324	0.00465588	2.94534	0.00167551	0.0118485	2.58444	7.74e-05	0.00163738	2.6642	NA	NA	NA
PITG_04266	secreted RxLR effector peptide, putative	YES	No	RXLR	RxLRsng248	InBtw	2 and 3	2 and 3	2 and 3	0.000979	0.0153871	2.20265	0.00484388	0.0285449	1.62745	0.000359	0.00496145	2.19072	0.000134	0.00498525	2.09008	1.44e-06	0.000549928	2.45649	0.000113	0.008136	1.00081
PITG_12666	conserved hypothetical protein	YES	Yes	NA	NA	GSR	2	2 and 3	2	0.00806994	0.0256786	2.19164	NA	NA	NA	1.18e-05	0.00126131	2.65581	0.000124	0.00480833	2.02935	0.000266	0.00272469	1.29321	NA	NA	NA
PITG_15110	secreted RxLR effector peptide, putative	YES	No	RXLR	RxLRfam1	InBtw	2 and 3	2 and 3	2	0.00429464	0.0210078	2.1904	0.00960842	0.0318288	1.62495	4.33e-05	0.00197477	2.36482	0.000449	0.00790937	2.39508	0.000133	0.00202879	2.72359	NA	NA	NA
PITG_06087	secreted RxLR effector peptide, putative	YES	Yes	RXLR	RxLRfam87	InBtw	2 and 3	2 and 3	2 and 3	0.00443412	0.0210993	2.19036	0.000687	0.0176974	1.65742	0.000447	0.00542186	2.23882	7.95e-05	0.00391489	2.79976	1.11e-05	0.000942081	2.78694	0.000539	0.0126417	0.998543
PITG_16705	secreted RxLR effector peptide, putative	YES	No	RXLR	RxLRfam1	GSR	2 and 3	2 and 3	2 and 3	0.00422499	0.0208987	2.18951	0.00606504	0.0290239	2.12159	2.83e-06	0.00105135	2.56984	5.26e-05	0.00355251	2.85071	7.14e-05	0.0016184	2.58552	0.00181459	0.0171185	1.0992
PITG_07405	hypothetical protein similar to pyruvate kinase	NO	Yes	NA	NA	InBtw	2 and 3	2 and 3	2	0.0142824	0.0318843	2.17543	0.0415237	0.0470249	1.38283	0.000544	0.00575194	2.48541	0.00121076	0.0107771	2.62821	7.62e-06	0.000920318	2.32752	NA	NA	NA
PITG_14371	secreted RxLR effector peptide, avr3a	YES	No	RXLR	RxLRfam58	GSR	2 and 3	2 and 3	2	0.00944187	0.0273585	2.1744	0.0112437	0.0336917	1.41846	5.19e-05	0.0021629	2.36181	3.55e-05	0.00333264	2.65821	0.000108	0.00186979	2.35263	NA	NA	NA
PITG_21388	avrblb1 secreted RxLR effector peptide, ipi01	YES	No	RXLR	RxLRfam54	Not	2	2 and 3	2	0.00208346	0.0186521	2.17249	NA	NA	NA	8.37e-06	0.00115639	3.12911	1.69e-06	0.00180381	2.67481	0.000137	0.00205646	2.23423	NA	NA	NA
PITG_07550	secreted RxLR effector peptide, putative	YES	No	RXLR	RxLRfam117	GSR	2 and 3	2 and 3	2	0.0113148	0.0293432	2.16339	0.039067	0.0461316	1.23007	0.000326	0.00465588	2.75636	0.000258	0.00630376	2.40818	0.000811	0.00421093	2.16102	NA	NA	NA
PITG_10769	conserved hypothetical protein	NO	Yes	NA	NA	GSR	2	2 and 3	2 and 3	0.0110602	0.029095	2.15282	NA	NA	NA	1.67e-06	0.000915641	1.99196	2.48e-05	0.00320018	2.30822	8.57e-05	0.00170314	2.51559	0.00457794	0.0229517	1.01443
PITG_12737	secreted RxLR effector peptide, putative	YES	No	RXLR	RxLRfam43	GSR	2 and 3	2 and 3	2	0.00101061	0.0156468	2.14845	0.0150836	0.0359499	1.61357	0.000235	0.00409067	2.04319	0.000109	0.00456632	2.1086	0.00012	0.00196598	2.67664	NA	NA	NA
PITG_04447	hypothetical protein	NO	Yes	NA	NA	GSR	2 and 3	2 and 3	2	0.0120427	0.0298462	2.14419	0.015296	0.0359742	1.11571	0.00127982	0.00837821	2.60207	0.00325334	0.0145913	1.6859	6.11e-06	0.000887323	1.63749	NA	NA	NA
PITG_04949	conserved hypothetical protein	YES	Yes	NA	NA	InBtw	2 and 3	2 and 3	2 and 3	0.0245963	0.0390367	2.13772	0.00979037	0.0318981	1.48216	1.94e-05	0.00144911	3.46225	7.07e-05	0.00381292	2.66632	3.87e-06	0.000772242	3.54934	0.000224	0.00978271	1.10837
PITG_13048	secreted RxLR effector peptide, putative	NO	No	RXLR	RxLRfam51	GSR	2 and 3	2 and 3	2	0.00995481	0.0279564	2.1291	0.00114301	0.0203718	1.46105	4.43e-05	0.00199379	2.91166	8.55e-05	0.00401166	3.16065	2.23e-06	0.000599339	3.42887	NA	NA	NA
PITG_07717	ATP-binding Cassette (ABC) Superfamily	NO	No	NA	NA	GDR	2 and 3	2 and 3	2 and 3	0.00578401	0.0233159	2.11923	0.00164284	0.022547	2.09439	9.01e-05	0.00269159	2.85595	0.000276	0.00644275	2.63866	5.07e-05	0.00145624	2.93071	0.00202938	0.0173883	1.15932
PITG_16959	transglutaminase elicitor M81D	YES	Yes	NA	NA	GSR	2	2 and 3	2	0.0486504	0.0495455	2.11285	NA	NA	NA	0.0021674	0.010459	2.17935	1.75e-05	0.00267083	2.85764	0.000826	0.00424199	2.41418	NA	NA	NA
PITG_06991	conserved hypothetical protein	NO	Yes	NA	NA	InBtw	2	2 and 3	2	0.0048344	0.0218991	2.10704	NA	NA	NA	0.000365	0.00498396	2.1075	0.00275753	0.0138677	1.7496	2.48e-05	0.00119098	1.63806	NA	NA	NA
PITG_10768	conserved hypothetical protein	NO	Yes	NA	NA	InBtw	2 and 3	2 and 3	2	0.00635324	0.0238213	2.09416	0.00931428	0.0318288	1.45976	6.17e-05	0.00231917	2.62077	0.00387662	0.0154864	1.94418	0.000264	0.00271405	2.52695	NA	NA	NA
PITG_09173	protease inhibitor EpiC2B	YES	No	Enzyme Inhibitor	NA	GSR	2 and 3	2 and 3	2	0.0387919	0.0457968	2.09108	0.0461454	0.0483236	1.32003	4.22e-05	0.00195061	3.00183	0.000136	0.00498525	2.53572	2.53e-05	0.00119994	2.8493	NA	NA	NA
PITG_17799	predicted protein	NO	No	NA	NA	InBtw	2	2 and 3	2	0.00198409	0.0185156	2.07829	NA	NA	NA	2.54e-05	0.00159414	3.37005	3.7e-05	0.00333264	2.79914	4.1e-05	0.00137321	2.98119	NA	NA	NA
PITG_00972	glycoside hydrolase, putative	NO	No	NA	NA	GDR	2 and 3	3	2 and 3	0.00377023	0.0206826	2.07592	0.00364956	0.0269155	2.77706	NA	NA	NA	0.000877	0.00978493	1.72699	0.000944	0.00453249	1.58743	3.36e-05	0.0048384	1.11218
PITG_17546	glycoside hydrolase, putative	NO	No	NA	NA	Not	2	2 and 3	2	0.0255456	0.0395462	2.05662	NA	NA	NA	9.39e-06	0.00116795	2.79677	0.00124528	0.0108603	1.86984	2.55e-05	0.00120252	2.32431	NA	NA	NA
PITG_22171	hypothetical protein	NO	No	NA	NA	Not	2 and 3	2 and 3	2	0.00133913	0.0169405	2.04877	0.0176224	0.0375858	1.41987	3.1e-05	0.00172415	2.47241	0.000158	0.00532425	2.22094	8.31e-05	0.00168106	2.54438	NA	NA	NA
PITG_11198	nucleolar GTP-binding protein 1	NO	Yes	NA	NA	GDR	2	2 and 3	2	0.0269888	0.0402037	2.029	NA	NA	NA	0.000634	0.00621374	2.82205	0.00307099	0.0143667	2.22978	8.2e-05	0.00166778	2.28874	NA	NA	NA
PITG_14720	aldose 1-epimerase, putative	YES	No	enzyme, isomerase	NA	GSR	2 and 3	2 and 3	2	0.00402402	0.0206826	2.02118	0.0386097	0.0458262	1.11152	0.000137	0.00332415	2.10592	0.000727	0.00935825	1.79576	5.62e-06	0.000869021	2.71616	NA	NA	NA
PITG_00597	conserved hypothetical protein	NO	No	NA	NA	GDR	2	2 and 3	2	0.0368396	0.0446436	1.99718	NA	NA	NA	0.00202696	0.0101119	2.29652	0.0016892	0.0118554	2.18019	0.000107	0.00186979	2.26766	NA	NA	NA
PITG_00410	bystin	NO	Yes	NA	NA	GDR	2	2 and 3	2	0.0067546	0.0242729	1.98202	NA	NA	NA	0.00150846	0.00884034	2.0783	0.00376445	0.0153484	1.9279	8.19e-06	0.000924487	1.9321	NA	NA	NA
PITG_04135	glycoside hydrolase, putative	YES	Yes	enzyme, hydrolase	NA	GSR	2	2 and 3	2	0.00246954	0.0196604	1.97778	NA	NA	NA	0.00065	0.00625573	2.58172	0.00487293	0.0165966	1.6112	5.97e-07	0.00051838	1.56966	NA	NA	NA
PITG_23152	secreted peptide candidate, ORF supported by proteomics	NO	No	NA	NA	GSR	2 and 3	2 and 3	2	0.000197	0.0110217	1.9776	0.0140854	0.0355013	1.28019	0.000554	0.00581275	1.31273	0.00110958	0.0104646	1.15979	0.022384	0.0272951	1.09039	NA	NA	NA
PITG_18907	carbohydrate esterase, putative	NO	Yes	NA	NA	InBtw	2	2 and 3	2	0.00778951	0.02549	1.95132	NA	NA	NA	4.07e-06	0.00108228	2.59936	0.00298603	0.0142838	1.32495	0.00123275	0.00508044	1.57354	NA	NA	NA
PITG_22648	RXLR effector family protein, putative	YES	No	RXLR	NA	Not	2	2 and 3	2	0.000457	0.0119378	1.93991	NA	NA	NA	8.18e-05	0.00261314	2.60728	0.000244	0.006222	2.05841	6.58e-05	0.00154418	1.63663	NA	NA	NA
PITG_01210	Folate-Biopterin Transporter (FBT) Family	NO	Yes	NA	NA	GDR	2 and 3	2 and 3	2	0.025147	0.0393804	1.93039	0.0329475	0.0439385	1.22786	7.02e-05	0.00243236	1.9593	0.000708	0.00918931	2.21446	0.000273	0.00274654	1.78615	NA	NA	NA
PITG_13473	Major Facilitator Superfamily (MFS)	NO	Yes	NA	NA	GSR	2	2 and 3	2	0.0467132	0.048838	1.91852	NA	NA	NA	4.9e-05	0.0021389	3.22482	0.000443	0.00790937	2.77119	4.52e-06	0.000786739	3.41185	NA	NA	NA
PITG_15278	secreted RxLR effector peptide, putative	YES	No	RXLR	RxLRfam1	InBtw	2 and 3	2 and 3	2 and 3	0.029847	0.0416333	1.91417	0.0297246	0.042347	1.72073	0.00383751	0.0135826	2.38815	0.00160563	0.0117196	2.99794	3.48e-05	0.00133854	3.00384	0.000918	0.0133632	1.88645
PITG_00750	Zinc (Zn2 )-Iron (Fe2 ) Permease (ZIP) Family	NO	No	NA	NA	GSR	2 and 3	2 and 3	2 and 3	0.00729146	0.0249611	1.89725	0.0147292	0.0357366	1.45268	7.39e-07	0.000631937	2.6522	0.000163	0.00537625	2.83467	1.24e-05	0.000968632	3.46388	0.00519592	0.0236693	1.09741
PITG_04384	conserved hypothetical protein	NO	No	NA	NA	InBtw	2	2 and 3	2	0.00642458	0.0239154	1.88828	NA	NA	NA	0.00133927	0.00853069	2.71286	0.00745926	0.0191516	2.10087	0.000872	0.00438252	1.95169	NA	NA	NA
PITG_13785	conserved hypothetical protein	YES	Yes	NA	NA	GSR	2 and 3	2 and 3	2	0.0108003	0.0287761	1.88597	0.0287337	0.0422048	1.17552	3.98e-06	0.00108228	2.67524	2.79e-05	0.00327267	2.49929	7.42e-06	0.000920318	2.73604	NA	NA	NA
PITG_22973	NPP1-like protein, pseudogene	NO	No	NLP	NA	GSR	2	2 and 3	2	0.00599326	0.0233404	1.883	NA	NA	NA	0.000169	0.00365566	2.05122	0.00138565	0.0112222	1.07903	4.84e-05	0.00145303	1.62116	NA	NA	NA
PITG_18014	hypothetical protein	NO	Yes	NA	NA	InBtw	2	2 and 3	2	0.0295401	0.0414495	1.87979	NA	NA	NA	0.000713	0.00650351	2.31483	0.00399348	0.0156216	1.81098	0.000105	0.00185484	1.66851	NA	NA	NA
PITG_20896	conserved hypothetical protein	NO	No	NA	NA	Not	2	2 and 3	2	0.00189226	0.0184766	1.877	NA	NA	NA	0.0013044	0.00847612	2.20111	0.00231705	0.0131218	1.47526	5.45e-05	0.00146475	2.57543	NA	NA	NA
PITG_20922	hypothetical protein	NO	No	None	NA	GSR	2 and 3	2 and 3	2	0.0165062	0.0338014	1.87562	0.0176512	0.0375858	1.56574	0.00189852	0.009758	2.21768	0.010558	0.0221598	1.83944	6.03e-05	0.00151395	2.3308	NA	NA	NA
PITG_04248	NPP1-like protein	YES	No	NLP	NA	InBtw	2 and 3	2 and 3	2	0.000456	0.0119378	1.86443	0.000998	0.0193198	1.5512	0.000656	0.0062765	2.18801	0.00066	0.00893779	2.0982	0.00184589	0.00615733	1.42379	NA	NA	NA
PITG_03301	DEAD/DEAH box RNA helicase, putative	NO	Yes	NA	NA	GDR	2	2 and 3	2	0.0389415	0.0458484	1.86426	NA	NA	NA	0.000447	0.00542186	2.55565	0.000468	0.00790937	2.98136	3.48e-05	0.00133854	2.76795	NA	NA	NA
PITG_14645	PcF and SCR74-like cys-rich secreted peptide, putative - SCR74	NO	No	Small Cys Rich- PcF	NA	GSR	2 and 3	2 and 3	2	0.0155715	0.0330323	1.86155	0.029903	0.0424598	1.18173	1.32e-05	0.00130871	2.006	4e-05	0.00333481	2.12758	0.000195	0.00233669	2.34023	NA	NA	NA
PITG_01802	conserved hypothetical protein	NO	No	NA	NA	InBtw	2	2 and 3	2	0.0133658	0.031165	1.85628	NA	NA	NA	7.1e-06	0.00112721	2.52651	0.00018	0.00560603	2.07262	9.6e-05	0.00180307	2.45899	NA	NA	NA
PITG_14478	conserved hypothetical protein	NO	No	NA	NA	InBtw	2	2 and 3	2	0.00747397	0.0251177	1.85461	NA	NA	NA	1.43e-07	0.000326088	2.1804	0.00745927	0.0191516	1.48667	9.15e-06	0.000942081	1.95984	NA	NA	NA
PITG_01695	conserved hypothetical protein	NO	No	NA	NA	InBtw	2 and 3	2 and 3	2	0.0135211	0.0312974	1.85355	0.0465612	0.0485437	1.0122	0.000182	0.00380056	2.56897	0.0012323	0.0108529	1.96974	9.43e-06	0.000942081	2.62824	NA	NA	NA
PITG_04475	hypothetical protein	NO	No	NA	NA	InBtw	2	2 and 3	2	0.00168822	0.0179448	1.85274	NA	NA	NA	1.27e-05	0.00129673	2.92188	1.44e-05	0.00259865	2.89795	0.000645	0.00384818	2.05326	NA	NA	NA
PITG_07833	similar to sea slug pheromone	YES	No	NA	NA	InBtw	2	2 and 3	2	0.0318958	0.0427276	1.84751	NA	NA	NA	1.5e-05	0.0013772	3.10797	0.000612	0.00866215	2.39834	1.51e-06	0.000549928	3.10527	NA	NA	NA
PITG_19163	DEAD/DEAH box RNA helicase, putative	NO	Yes	NA	NA	InBtw	2	2 and 3	2	0.0364454	0.0444398	1.82631	NA	NA	NA	0.00402126	0.0139509	1.92824	0.00471135	0.0164353	1.88809	0.00100432	0.00465574	1.85332	NA	NA	NA
PITG_09289	conserved hypothetical protein	NO	No	NA	NA	GDR	2	2 and 3	2	0.0209647	0.0367132	1.82247	NA	NA	NA	0.000384	0.00509098	1.81989	0.00200756	0.0125677	1.38529	0.000588	0.0036711	1.53672	NA	NA	NA
PITG_04398	Amino Acid/Auxin Permease (AAAP) Family	NO	Yes	NA	NA	InBtw	2	3	2	0.000293	0.0116899	1.82207	NA	NA	NA	NA	NA	NA	0.00423943	0.0159514	1.20918	5.06e-05	0.00145624	1.78994	NA	NA	NA
PITG_13638	glucanase inhibitor protein 1	YES	No	Enzyme Inhibitor	NA	GSR	2	2 and 3	2	0.00769875	0.0253261	1.82203	NA	NA	NA	0.000269	0.0043815	2.93883	0.0247977	0.0329959	1.09681	0.000192	0.00232792	1.33208	NA	NA	NA
PITG_17063	secreted RxLR effector peptide, putative	YES	No	RXLR	RxLRfam45	Not	2 and 3	2 and 3	2	0.00287231	0.0200868	1.81652	0.0177831	0.0376104	1.21101	0.000234	0.00408366	2.12417	0.000682	0.009065	1.4562	4.76e-05	0.00143583	1.76515	NA	NA	NA
PITG_09887	conserved hypothetical protein	NO	No	NA	NA	GDR	2	2	2	0.0144773	0.0320019	1.81545	NA	NA	NA	0.00209258	0.0102619	2.08382	NA	NA	NA	0.00517564	0.0105628	1.22362	NA	NA	NA
PITG_00582	secreted RxLR effector peptide, putative	YES	No	RXLR	RxLRsng212	GSR	2	2 and 3	2	0.0236993	0.0384927	1.81515	NA	NA	NA	0.000674	0.00635101	2.50384	0.000785	0.00955418	2.54797	1.31e-06	0.000549928	2.06066	NA	NA	NA
PITG_21363	putative GPI-anchored serine-threonine rich hypothetical protein	YES	No	NA	NA	Not	2	2 and 3	2	0.0108345	0.0287933	1.81017	NA	NA	NA	7.04e-05	0.00243236	2.37935	0.00129689	0.0109683	1.55718	0.00703967	0.0126817	1.19481	NA	NA	NA
PITG_11588	hypothetical cleavage-induced protein	NO	Yes	NA	NA	GDR	2	2 and 3	2	0.0373016	0.0449584	1.80723	NA	NA	NA	0.00381085	0.0135499	1.95912	0.00395945	0.0155917	1.8041	0.000122	0.00197581	1.75427	NA	NA	NA
PITG_16107	conserved hypothetical protein	NO	Yes	NA	NA	InBtw	2	2 and 3	2	0.0335063	0.0433414	1.80459	NA	NA	NA	0.00113276	0.00789932	2.35268	0.00348555	0.0149832	1.79351	0.000321	0.00288262	1.68339	NA	NA	NA
PITG_10120	hypothetical protein	NO	Yes	NA	NA	GDR	2 and 3	2 and 3	2	0.0124063	0.0302582	1.78631	0.00631724	0.0292921	1.66248	0.00328076	0.0125244	1.66694	0.00497278	0.0167167	1.55946	0.000283	0.0027851	2.22737	NA	NA	NA
PITG_15388	conserved hypothetical protein	NO	Yes	NA	NA	InBtw	2	2 and 3	2	0.00976983	0.0277406	1.77514	NA	NA	NA	0.000293	0.00454008	2.53341	0.00338527	0.0148343	1.41708	0.00153822	0.00563853	1.18373	NA	NA	NA
PITG_04269	hypothetical protein	NO	No	NA	NA	GSR	2 and 3	2 and 3	2	0.00864068	0.0265318	1.76242	0.00384665	0.0276154	1.74906	6.32e-05	0.00233703	2.06989	0.000163	0.00537625	2.1979	3.51e-05	0.00133854	2.17921	NA	NA	NA
PITG_00807	hypothetical protein	NO	No	NA	NA	GSR	2	2 and 3	2	0.00355901	0.0206826	1.74753	NA	NA	NA	2.21e-05	0.00151044	2.66786	0.000189	0.00568454	1.90941	5.72e-05	0.0014869	2.1965	NA	NA	NA
PITG_09175	protease inhibitor EpiC2A	YES	No	Enzyme Inhibitor	NA	GSR	2	2 and 3	2	0.0249136	0.0391966	1.74164	NA	NA	NA	0.000567	0.00585928	2.24946	0.00321197	0.0145676	1.74654	5.17e-05	0.0014585	2.1325	NA	NA	NA
PITG_07162	Mitochondrial Tricarboxylate Carrier (MTC) Family	NO	Yes	NA	NA	GDR	2	2 and 3	2	0.0275724	0.040508	1.74074	NA	NA	NA	0.00600137	0.0166271	1.99137	0.00558838	0.0173532	2.14864	0.000475	0.00338143	2.3806	NA	NA	NA
PITG_22922	secreted RxLR effector peptide, putative	YES	Yes	RXLR	RxLRfam2	InBtw	2 and 3	2 and 3	2 and 3	0.00917465	0.0270374	1.73567	0.0027171	0.0239489	1.3726	3.82e-05	0.00195061	1.79202	0.000515	0.00808371	2.04921	7.9e-07	0.000549928	2.80905	0.000294	0.010298	1.26009
PITG_17305	conserved hypothetical protein	NO	Yes	NA	NA	GDR	2 and 3	3	2	0.0360108	0.044297	1.73057	0.000474	0.0168705	2.16018	NA	NA	NA	0.000263	0.00630376	1.25886	1.85e-05	0.0011288	1.94008	NA	NA	NA
PITG_19140	hypothetical protein	NO	Yes	NA	NA	InBtw	2	2	2	0.0024106	0.0195903	1.72834	NA	NA	NA	8.69e-05	0.00264215	1.59615	NA	NA	NA	0.000206	0.00239725	2.18719	NA	NA	NA
PITG_06478	secreted RxLR effector peptide, putative	YES	No	RXLR	RxLRfam16	GSR	2 and 3	2 and 3	2 and 3	0.0181426	0.0346944	1.72619	0.0125729	0.0348659	1.49175	0.000139	0.00333649	1.93807	0.000188	0.00568454	2.31194	0.000131	0.00201736	2.53512	0.00432415	0.0225972	1.34579
PITG_14941	conserved hypothetical protein	NO	Yes	NA	NA	InBtw	2 and 3	2 and 3	2	0.0128683	0.0307102	1.72105	0.0402218	0.046455	1.15819	0.000259	0.00432325	1.998	0.00103107	0.010192	1.734	0.000675	0.00391743	1.47648	NA	NA	NA
PITG_15652	conserved hypothetical protein	NO	Yes	NA	NA	InBtw	2	2 and 3	2	0.0321958	0.0427276	1.71408	NA	NA	NA	0.00199078	0.00999922	2.33116	0.00655244	0.0182187	1.71596	0.00509807	0.0104669	1.24928	NA	NA	NA
PITG_02486	hypothetical protein	NO	Yes	NA	NA	GDR	2 and 3	2	2	0.00281391	0.0200664	1.71179	0.00402875	0.0277012	1.55845	0.000759	0.00667393	2.34796	NA	NA	NA	0.00422983	0.0094622	1.51295	NA	NA	NA
PITG_22804	secreted RxLR effector peptide, putative	YES	No	RXLR	RxLRfam27	GSR	2	2 and 3	2	0.00603582	0.0233625	1.71123	NA	NA	NA	3.88e-05	0.00195061	2.29169	0.000838	0.00978493	1.62929	3.95e-05	0.0013724	1.83681	NA	NA	NA
PITG_10232	secreted RxLR effector peptide, putative	YES	No	RXLR	RxLRfam69	GSR	2	2 and 3	2	0.0161515	0.0335651	1.70487	NA	NA	NA	0.000634	0.00621374	1.67592	0.000902	0.00978493	1.79141	1.71e-06	0.000549928	2.81579	NA	NA	NA
PITG_19245	conserved hypothetical protein	YES	No	NA	NA	GSR	2	2 and 3	2	0.0472996	0.0491121	1.70065	NA	NA	NA	5.83e-06	0.00108228	2.75303	6.08e-05	0.00370485	2.3818	0.000532	0.00357666	1.81791	NA	NA	NA
PITG_00648	conserved hypothetical protein	NO	Yes	NA	NA	InBtw	2 and 3	2 and 3	2	0.0157965	0.0332829	1.70063	0.0281186	0.0419646	1.26786	0.000202	0.00390091	2.38977	0.00117445	0.0106483	1.65141	8.46e-05	0.00169621	2.0366	NA	NA	NA
PITG_13680	chymotrypsin, serine protease family S01A, putative	YES	No	NA	NA	InBtw	2	2 and 3	2	0.0438563	0.0476206	1.69488	NA	NA	NA	0.000121	0.00314738	2.22513	4.18e-05	0.00333481	1.89221	0.000172	0.00223165	2.44342	NA	NA	NA
PITG_07727	conserved hypothetical protein	NO	Yes	NA	NA	InBtw	2	2 and 3	2	0.0345727	0.0437263	1.6831	NA	NA	NA	0.000171	0.00365566	1.38431	9.42e-06	0.0021896	2.19756	0.000359	0.00302643	1.69591	NA	NA	NA
PITG_06011	3'(2'),5'-bisphosphate nucleotidase, putative	YES	Yes	NA	NA	InBtw	2 and 3	3	2	0.00575119	0.0232814	1.67886	0.000849	0.0189689	1.03221	NA	NA	NA	0.0145003	0.0253418	1.23643	0.00865426	0.0143408	1.20763	NA	NA	NA
PITG_17608	hypothetical protein similar to spermine synthase	NO	No	NA	NA	GDR	2	2 and 3	2	0.000928	0.0151201	1.67809	NA	NA	NA	9.28e-06	0.00116795	2.05507	0.000568	0.00851456	1.55732	4.15e-05	0.00137321	1.33583	NA	NA	NA
PITG_02860	secreted RxLR effector peptide, putative	YES	No	RXLR	RxLRfam80	GSR	2 and 3	2 and 3	2 and 3	0.0200923	0.0359595	1.66505	0.000616	0.0175912	1.943	0.000841	0.00694002	2.65892	6.85e-05	0.00379776	2.96901	8.04e-05	0.00164412	3.32128	0.000469	0.0121565	2.4203
PITG_06596	hypothetical protein	NO	Yes	NA	NA	GDR	2	2 and 3	2	0.0365478	0.0444398	1.66353	NA	NA	NA	0.000346	0.00486034	2.55306	0.00353291	0.0150489	1.92105	0.00130949	0.00520659	1.51006	NA	NA	NA
PITG_03956	hypothetical protein	NO	Yes	NA	NA	GDR	2	2 and 3	2	0.0440587	0.047663	1.65833	NA	NA	NA	0.0013142	0.00847762	2.39157	0.00289773	0.0141626	2.00046	0.00415498	0.00937765	1.50567	NA	NA	NA
PITG_01029	pectinesterase, putative	YES	No	enzyme, hydrolase	NA	GSR	2 and 3	2 and 3	2 and 3	0.0353144	0.0441004	1.6579	0.0342772	0.0447014	1.27753	9.33e-05	0.00273934	3.02066	0.000194	0.00576106	3.02244	0.000128	0.00199567	2.75526	0.00621675	0.0249957	1.03458
PITG_16078	hypothetical protein	NO	Yes	NA	NA	InBtw	2	2 and 3	2	0.0119597	0.0298462	1.64821	NA	NA	NA	0.00054	0.00575194	1.93405	0.00104431	0.0102123	1.22999	0.000303	0.00285975	1.49113	NA	NA	NA
PITG_22104	hypothetical protein	NO	No	NA	NA	Not	2	2 and 3	2	0.0473222	0.0491121	1.64724	NA	NA	NA	0.000174	0.00367387	2.32512	7.88e-05	0.00391489	2.02665	0.00156009	0.00567709	1.49471	NA	NA	NA
PITG_07296	conserved hypothetical protein	NO	Yes	NA	NA	GDR	2 and 3	2 and 3	2	0.0112164	0.0292096	1.64295	0.0376239	0.0453661	1.02103	6.17e-06	0.00108228	2.04052	0.0041226	0.0157904	1.52657	0.00388227	0.00904788	1.36359	NA	NA	NA
PITG_00748	hypothetical protein	NO	Yes	NA	NA	InBtw	2	2 and 3	2	0.0488345	0.0496157	1.63389	NA	NA	NA	0.00257916	0.011332	2.02438	0.0111951	0.0227392	1.5732	0.00231584	0.00689805	1.64073	NA	NA	NA
PITG_01839	conserved hypothetical protein	NO	Yes	NA	NA	GDR	2 and 3	3	2	0.0241605	0.0388365	1.62915	0.016817	0.0370509	1.62454	NA	NA	NA	0.00136587	0.0111746	1.8974	0.000331	0.00291135	1.74918	NA	NA	NA
PITG_00864	predicted protein	NO	Yes	NA	NA	InBtw	2	2 and 3	2	0.0348444	0.0439189	1.62824	NA	NA	NA	0.00185927	0.00967981	1.84356	0.00477638	0.0165197	1.61539	0.000371	0.00306954	1.50203	NA	NA	NA
PITG_00165	conserved hypothetical protein	NO	Yes	NA	NA	GDR	2	2 and 3	2	0.0396073	0.0461299	1.6275	NA	NA	NA	0.000136	0.00332277	2.0962	0.00312853	0.0144625	1.47139	3.67e-06	0.000767166	1.56568	NA	NA	NA
PITG_11936	conserved hypothetical protein	YES	Yes	NA	NA	InBtw	2 and 3	2 and 3	2	0.0158319	0.0332912	1.62196	0.0141418	0.0355013	1.1589	0.000118	0.00311675	2.72785	0.00395224	0.0155917	1.54497	4.92e-06	0.00082502	2.77865	NA	NA	NA
PITG_07283	hypothetical protein	NO	Yes	NA	NA	GDR	2	2 and 3	2 and 3	0.00797665	0.025638	1.61905	NA	NA	NA	0.000232	0.00408366	1.73923	6.71e-05	0.00379776	2.10564	3.51e-05	0.00133854	2.10837	0.00418468	0.0223643	1.01292
PITG_08026	DEAD/DEAH box RNA helicase, putative	NO	No	NA	NA	GDR	2	2 and 3	2	0.038135	0.0454421	1.61448	NA	NA	NA	0.000242	0.00417008	2.53091	0.00189812	0.0123011	1.88969	4.53e-05	0.00142041	1.90018	NA	NA	NA
PITG_00235	hypothetical protein	NO	Yes	NA	NA	GDR	2	2 and 3	2	0.00813142	0.0258344	1.6132	NA	NA	NA	0.000308	0.00458037	2.0919	0.00124397	0.010859	1.66542	0.000574	0.00365498	1.06386	NA	NA	NA
PITG_17097	conserved hypothetical protein	NO	Yes	NA	NA	GSR	2	2 and 3	2 and 3	0.0108298	0.0287933	1.61143	NA	NA	NA	0.00200302	0.0100386	2.06793	0.00423341	0.0159439	1.76942	7.31e-05	0.00163074	2.23501	0.000842	0.0133632	1.10222
PITG_22087	ATP-binding Cassette (ABC) Superfamily	NO	No	NA	NA	Not	2 and 3	3	2 and 3	0.0031773	0.0202342	1.60636	0.00165039	0.022547	1.59282	NA	NA	NA	0.00112595	0.0105077	2.24728	0.000607	0.00372584	2.19043	0.02133	0.0387981	1.31461
PITG_13051	predicted protein	NO	Yes	NA	NA	InBtw	2	2 and 3	2	0.0013525	0.0169444	1.60626	NA	NA	NA	0.000269	0.0043815	1.77386	0.00355005	0.0150833	1.28298	6.8e-06	0.000912336	1.547	NA	NA	NA
PITG_01030	conserved hypothetical protein	NO	Yes	NA	NA	InBtw	2	2 and 3	2	0.0103434	0.0283801	1.59742	NA	NA	NA	0.000122	0.00314944	1.94896	0.00340084	0.0148343	1.47581	0.00122259	0.00506071	1.57587	NA	NA	NA
PITG_08529	conserved hypothetical protein	NO	Yes	NA	NA	GDR	2	2 and 3	2	0.0294643	0.0414422	1.59599	NA	NA	NA	0.00572889	0.0163775	1.65814	0.00480319	0.0165447	1.44462	0.000779	0.00414585	1.3264	NA	NA	NA
PITG_13847	secreted RxLR effector peptide, putative	NO	No	RXLR	RxLRfam1	InBtw	2	3	2	0.0494504	0.0498915	1.59486	NA	NA	NA	NA	NA	NA	0.00599345	0.0176697	1.15496	0.000535	0.0035819	1.58994	NA	NA	NA
PITG_14884	secreted RxLR effector peptide, putative	NO	No	RXLR	RxLRfam1	GSR	2 and 3	2 and 3	2	0.0308844	0.0423076	1.58903	0.00375145	0.0273138	1.72036	0.00166577	0.00918253	1.98742	0.000544	0.00831937	2.46703	0.000783	0.00416321	1.95645	NA	NA	NA
PITG_10015	hypothetical protein similar to glutamate-rich WD repeat containing 1	NO	Yes	NA	NA	InBtw	2	2 and 3	2	0.0386525	0.0457629	1.58724	NA	NA	NA	0.0001	0.00283859	2.26081	0.0029352	0.0142052	1.6891	0.000248	0.00264346	1.75405	NA	NA	NA
PITG_22653	predicted protein	NO	No	NA	NA	Not	2	2 and 3	2	0.00521691	0.0226413	1.58413	NA	NA	NA	4.53e-06	0.00108228	1.93	0.00661923	0.0182798	1.51353	4.5e-05	0.00141888	1.92863	NA	NA	NA
PITG_17750	conserved hypothetical protein	NO	Yes	NA	NA	GSR	2 and 3	2 and 3	2	0.00405179	0.0206826	1.58372	0.00109341	0.0200382	1.0739	0.00223209	0.0105756	1.87905	0.0107066	0.0222719	1.3644	1.88e-05	0.0011288	1.56051	NA	NA	NA
PITG_22669	NPP1-like protein, pseudogene	NO	No	NLP	NA	InBtw	2	2 and 3	2	0.00082	0.0145819	1.57744	NA	NA	NA	0.000407	0.00517526	2.35233	0.00197543	0.0124565	2.00372	1.58e-05	0.0010875	2.56078	NA	NA	NA
PITG_06099	secreted RxLR effector peptide, putative	YES	No	RXLR	RxLRfam36	GSR	2	2 and 3	2	0.0143412	0.0319124	1.57632	NA	NA	NA	1.84e-05	0.00144911	2.0568	8.52e-05	0.00401166	1.95119	0.000126	0.00199567	2.2951	NA	NA	NA
PITG_05117	glycine amidinotransferase, mitochondrial precursor	NO	Yes	NA	NA	InBtw	2 and 3	2 and 3	2 and 3	0.00996262	0.0279564	1.57526	0.00259795	0.0236441	1.06466	0.00281417	0.0116711	1.27898	0.00024	0.0061703	2.71123	0.00279372	0.00758805	2.44423	0.0464476	0.0488598	1.09116
PITG_08338	conserved hypothetical protein	NO	Yes	NA	NA	GSR	2	2 and 3	2	0.0236897	0.0384927	1.56672	NA	NA	NA	0.00015	0.00346672	1.85882	0.0010455	0.0102123	1.53925	0.000398	0.00314299	1.69858	NA	NA	NA
PITG_00013	predicted protein	NO	Yes	NA	NA	GDR	2 and 3	2 and 3	2	0.00754954	0.0252083	1.56513	0.00734245	0.0304704	1.52893	0.000649	0.00625573	1.89345	0.00459436	0.0163362	1.23222	0.00126747	0.00513312	1.2744	NA	NA	NA
PITG_18728	conserved hypothetical protein	NO	No	NA	NA	InBtw	2	2 and 3	2	0.000238	0.0110217	1.55863	NA	NA	NA	0.00129767	0.00844658	2.24363	0.00501903	0.0167487	1.51099	0.00710225	0.0127648	1.24882	NA	NA	NA
PITG_02887	conserved hypothetical protein	NO	Yes	NA	NA	InBtw	2	2 and 3	2	0.0292636	0.0413571	1.54957	NA	NA	NA	0.000326	0.00465588	1.75239	0.0032728	0.0146056	1.42687	0.000345	0.00296374	1.23452	NA	NA	NA
PITG_05663	predicted protein	NO	No	NA	NA	GDR	2	2 and 3	2	0.0048556	0.0219312	1.54849	NA	NA	NA	1.75e-05	0.00143259	2.24128	0.00535378	0.0171403	1.64709	1.09e-06	0.000549928	1.97824	NA	NA	NA
PITG_18725	conserved hypothetical protein	NO	No	NA	NA	InBtw	2	2 and 3	2	0.0312639	0.042513	1.54353	NA	NA	NA	0.000185	0.00380056	3.01593	0.000232	0.00616739	2.31402	0.000321	0.00288262	2.39451	NA	NA	NA
PITG_15745	carbohydrate-binding protein, putative	NO	Yes	NA	NA	InBtw	2	2 and 3	2	0.0133999	0.0311752	1.5415	NA	NA	NA	1.75e-05	0.00143259	1.98639	8.26e-05	0.00396426	2.11702	7.73e-06	0.000920318	2.21989	NA	NA	NA
PITG_14248	conserved hypothetical protein	NO	No	NA	NA	GDR	2	2 and 3	2	0.00907094	0.0269237	1.5413	NA	NA	NA	0.000431	0.00533177	1.76911	0.00133525	0.0110689	1.43939	0.00129564	0.00518313	1.0613	NA	NA	NA
PITG_19038	hypothetical protein	NO	No	NA	NA	GDR	2	2 and 3	2	0.0442533	0.0477481	1.53735	NA	NA	NA	0.00842455	0.019552	1.92054	0.00645273	0.0181303	1.9852	7.88e-05	0.00163738	1.78767	NA	NA	NA
PITG_14610	predicted protein	NO	Yes	NA	NA	GDR	2 and 3	2 and 3	2	0.00551772	0.0228036	1.53715	0.0168792	0.0370509	1.06689	0.00042	0.0052431	1.82729	0.00284121	0.0140878	1.5145	1.74e-05	0.00111597	1.38365	NA	NA	NA
PITG_09866	conserved hypothetical protein	NO	Yes	NA	NA	InBtw	2	2 and 3	2	0.0423049	0.0472587	1.53241	NA	NA	NA	0.0015768	0.00898905	1.77851	0.0133112	0.0243351	1.16446	0.00627397	0.011837	1.21371	NA	NA	NA
PITG_00052	hypothetical protein similar to WD repeat protein	NO	Yes	NA	NA	GDR	2 and 3	2 and 3	2	0.00401555	0.0206826	1.53126	0.0298551	0.0424269	1.20066	6.78e-05	0.00242285	2.0146	0.00430653	0.016028	1.48456	0.00259806	0.00731708	1.29177	NA	NA	NA
PITG_04624	conserved hypothetical protein	NO	No	NA	NA	GSR	2 and 3	2 and 3	2	0.0185848	0.035026	1.52688	0.00307894	0.0252061	1.36457	4.15e-05	0.00195061	2.44647	1.38e-05	0.0025576	2.65366	0.000635	0.00382695	2.20496	NA	NA	NA
PITG_00065	hypothetical protein	NO	Yes	NA	NA	GDR	2	2 and 3	2	0.0463074	0.0486765	1.52676	NA	NA	NA	0.000194	0.00386665	2.28917	0.00221369	0.013024	1.9024	0.000135	0.00204548	2.2451	NA	NA	NA
PITG_10105	hypothetical protein	NO	No	NA	NA	GDR	2	2	2	0.00085	0.0146144	1.52535	NA	NA	NA	0.000474	0.00544981	1.13573	NA	NA	NA	0.000171	0.00223165	1.09895	NA	NA	NA
PITG_19938	NPP1-like protein	YES	No	NLP	NA	InBtw	2 and 3	2 and 3	2	0.0104701	0.0284377	1.51785	0.000391	0.0157032	1.41405	0.000521	0.00572096	1.87858	0.0008	0.00961113	1.6938	0.000125	0.00199013	1.96223	NA	NA	NA
PITG_06636	hypothetical protein	NO	Yes	NA	NA	GDR	2 and 3	2 and 3	2	0.0253803	0.0394429	1.51456	0.0335709	0.0442867	1.02373	0.00674329	0.0175032	1.85561	0.000866	0.00978493	2.28976	0.000919	0.00448107	1.69946	NA	NA	NA
PITG_03493	amidophosphoribosyltransferase	NO	Yes	NA	NA	GDR	2	2 and 3	2	0.0359277	0.0442843	1.51357	NA	NA	NA	0.000527	0.00573165	2.09147	0.00591046	0.0175964	1.70582	0.000253	0.00266654	1.61281	NA	NA	NA
PITG_02129	conserved hypothetical protein	NO	No	NA	NA	InBtw	2 and 3	2 and 3	2	0.0258899	0.0397799	1.51289	0.000509	0.0170113	1.67731	0.00100392	0.00747261	1.76134	0.000586	0.00866215	2.38954	1.5e-05	0.00106491	1.92719	NA	NA	NA
PITG_20849	conserved hypothetical protein	NO	Yes	NA	NA	Not	2 and 3	3	2 and 3	0.00869408	0.0265769	1.51172	0.00592915	0.0290239	1.97854	NA	NA	NA	6.77e-05	0.00379776	1.9252	0.00307493	0.00795277	1.85412	0.00587486	0.0249019	1.59493
PITG_14013	conserved hypothetical protein	NO	Yes	NA	NA	InBtw	2 and 3	3	2 and 3	0.00959887	0.0275903	1.5116	0.000318	0.0157032	1.71906	NA	NA	NA	0.00195183	0.0124008	2.15119	0.00235128	0.00695398	2.0116	0.0323261	0.0430571	1.02901
PITG_22668	NPP1-like protein	YES	No	NLP	NA	InBtw	2	2 and 3	2	0.0219696	0.0372989	1.50896	NA	NA	NA	6.04e-05	0.00229554	1.92731	0.0040003	0.0156216	1.32298	1.46e-05	0.00104971	2.07446	NA	NA	NA
PITG_03304	DEAD/DEAH box RNA helicase, putative	NO	Yes	NA	NA	GDR	2	2 and 3	2	0.0305572	0.0421329	1.50843	NA	NA	NA	0.00949271	0.0205191	1.4665	0.00427466	0.0160057	1.59173	0.000105	0.00185484	1.59632	NA	NA	NA
PITG_21456	serine protease family S01A, putative	NO	No	NA	NA	Not	2	2 and 3	2	0.0396077	0.0461299	1.50841	NA	NA	NA	0.000111	0.0030374	2.22203	8.01e-05	0.00391489	1.91748	1.23e-05	0.000968632	2.54235	NA	NA	NA
PITG_21468	conserved hypothetical protein	NO	No	NA	NA	GSR	2 and 3	2 and 3	2	0.0391747	0.0459818	1.50399	0.00844682	0.0313239	1.40616	0.000589	0.00597954	2.32364	4.74e-05	0.00347501	2.78697	0.000339	0.00293868	2.39514	NA	NA	NA
PITG_09169	protease inhibitor EpiC1	YES	No	Enzyme Inhibitor	NA	GSR	2	2	2	0.0458693	0.0485363	1.50293	NA	NA	NA	0.0451193	0.0469304	1.2142	NA	NA	NA	0.000918	0.00448006	1.57904	NA	NA	NA
PITG_01302	conserved hypothetical protein	NO	Yes	NA	NA	InBtw	2 and 3	3	2 and 3	0.0386149	0.0457615	1.49969	0.00382218	0.0276154	1.85122	NA	NA	NA	1.36e-06	0.00180381	2.83748	0.0048165	0.0101694	1.88525	0.0012748	0.0148842	1.49017
PITG_17092	protein arginine N-methyltransferase 1	NO	Yes	NA	NA	GDR	2	2 and 3	2	0.0161785	0.0335651	1.48797	NA	NA	NA	2.75e-05	0.00164648	2.4575	0.000833	0.00975889	1.87035	0.000247	0.00264278	1.7882	NA	NA	NA
PITG_06868	conserved hypothetical protein	NO	Yes	NA	NA	GDR	2	2 and 3	2	0.0160745	0.033528	1.48428	NA	NA	NA	0.00854844	0.0196307	1.47267	0.0026366	0.0136771	1.70561	0.000155	0.00217888	1.27815	NA	NA	NA
PITG_02136	cysteine protease family C26, putative	NO	Yes	NA	NA	GDR	2	2 and 3	2	0.00400217	0.0206826	1.48061	NA	NA	NA	0.000459	0.00544746	2.23419	0.0408816	0.0440603	1.10433	0.0116761	0.0173557	1.09652	NA	NA	NA
PITG_07836	conserved hypothetical protein	YES	Yes	NA	NA	GSR	2	2 and 3	2	0.0226365	0.0376911	1.4749	NA	NA	NA	0.000304	0.00458037	2.05634	0.00555093	0.0172827	1.23608	1.94e-05	0.0011288	1.17923	NA	NA	NA
PITG_13636	trypsin protease GIP-like	YES	No	NA	NA	GSR	2	2 and 3	2	0.0464891	0.0487367	1.47419	NA	NA	NA	0.000195	0.00386665	2.37564	0.000184	0.00560603	1.96348	6.2e-05	0.00151395	2.3992	NA	NA	NA
PITG_23093	NPP1-like protein, pseudogene	NO	No	NLP	NA	GSR	2 and 3	3	2	0.0296561	0.0415022	1.47361	0.0321461	0.0436178	1.10214	NA	NA	NA	0.000485	0.00799866	1.58209	0.00131974	0.00522525	1.69908	NA	NA	NA
PITG_16938	predicted protein	NO	Yes	NA	NA	GDR	2	2 and 3	2	0.0044507	0.0211459	1.46339	NA	NA	NA	0.000712	0.00650306	2.10737	0.00638465	0.0180626	1.26741	0.000393	0.00312848	1.09072	NA	NA	NA
PITG_13171	conserved hypothetical protein	NO	Yes	NA	NA	InBtw	2	2 and 3	2	0.00528911	0.0226413	1.46272	NA	NA	NA	0.000188	0.00381401	1.93362	0.00607235	0.0177241	1.65195	5.32e-06	0.000857888	1.72272	NA	NA	NA
PITG_02593	conserved hypothetical protein	NO	Yes	NA	NA	GDR	2	2 and 3	2	0.0246971	0.0390783	1.46057	NA	NA	NA	0.000167	0.00363837	1.89983	0.00504572	0.0167904	1.33368	0.00141926	0.00541053	1.51731	NA	NA	NA
PITG_15739	protein MYG1	NO	Yes	NA	NA	InBtw	2	2 and 3	2	0.0187336	0.0350405	1.45176	NA	NA	NA	1.11e-06	0.000759351	1.78145	0.000317	0.00683846	1.62068	6.37e-05	0.00151616	1.60933	NA	NA	NA
PITG_13231	hypothetical protein similar to cobalamin synthesis protein/P47K	NO	Yes	NA	NA	GSR	2	2 and 3	2	0.033398	0.0432685	1.45069	NA	NA	NA	0.000517	0.00569533	2.97749	0.00187901	0.0122726	2.10017	0.00529628	0.0107121	1.75346	NA	NA	NA
PITG_09439	conserved hypothetical protein	NO	Yes	NA	NA	GDR	2	2 and 3	2	0.0177275	0.0344864	1.44914	NA	NA	NA	0.000376	0.0050734	1.8157	0.000779	0.00955418	1.12589	0.00084	0.00428271	1.08129	NA	NA	NA
PITG_23077	small cysteine-rich protein SCR91	YES	No	Small Cys Rich- PcF	NA	InBtw	2	2 and 3	2	0.0354806	0.0441539	1.44388	NA	NA	NA	0.00547102	0.0159604	1.59706	0.00107253	0.0103227	1.67851	7.87e-05	0.00163738	1.74357	NA	NA	NA
PITG_16792	nucleolar GTP-binding protein 2	NO	Yes	NA	NA	InBtw	2	2 and 3	2	0.0180071	0.0346944	1.44377	NA	NA	NA	0.000566	0.00585928	2.11977	0.0051961	0.0170044	1.51551	0.0033658	0.00834097	1.42462	NA	NA	NA
PITG_13093	secreted RxLR effector peptide, putative	YES	No	RXLR	RxLRfam38	InBtw	2	2 and 3	2	0.00140233	0.01716	1.4434	NA	NA	NA	0.0032682	0.0125209	1.46132	0.000752	0.0094849	1.54847	0.00068	0.00392425	1.56504	NA	NA	NA
PITG_08968	protein kinase	NO	Yes	NA	NA	InBtw	2	2 and 3	2	0.0450668	0.048096	1.43635	NA	NA	NA	0.00155662	0.00894862	1.91798	0.000641	0.00887189	2.16951	0.000161	0.00220554	2.28525	NA	NA	NA
PITG_22323	ribosome biogenesis protein RLP24	NO	No	NA	NA	Not	2	2 and 3	2	0.0017602	0.0180349	1.43391	NA	NA	NA	4.42e-07	0.000631937	1.81867	0.000213	0.00592382	1.24115	0.000278	0.00276725	1.30832	NA	NA	NA
PITG_18717	H/ACA ribonucleoprotein complex subunit 3	NO	No	NA	NA	GDR	2	2 and 3	2	0.016601	0.0338755	1.43135	NA	NA	NA	0.000104	0.00289213	1.76888	0.000796	0.00961113	1.34756	1.94e-05	0.0011288	1.0458	NA	NA	NA
PITG_10725	conserved hypothetical protein	NO	Yes	NA	NA	GDR	2	2 and 3	2	0.0292779	0.0413586	1.42802	NA	NA	NA	2.79e-05	0.00164648	2.30428	0.0021684	0.0129492	1.81957	0.00126812	0.00513312	1.63071	NA	NA	NA
PITG_17135	hypothetical protein similar to protein arginine n-methyltransferase	NO	Yes	NA	NA	InBtw	2	2 and 3	2	0.0189372	0.0352311	1.42664	NA	NA	NA	0.00205749	0.0101774	2.01888	0.00342471	0.0148558	1.6051	0.00140969	0.00539223	1.29688	NA	NA	NA
PITG_09450	hypothetical protein	NO	Yes	NA	NA	GDR	2	2 and 3	2	0.0438522	0.0476206	1.42386	NA	NA	NA	0.00115049	0.00795003	1.74768	0.00774997	0.0193887	1.57512	0.000822	0.00423107	1.63053	NA	NA	NA
PITG_06821	conserved hypothetical protein	NO	No	NA	NA	InBtw	2 and 3	2 and 3	2	0.0299597	0.0416971	1.42023	0.0392222	0.0461955	1.01019	0.000878	0.00701682	1.86713	0.00217199	0.0129492	1.51789	0.000219	0.00246714	1.60146	NA	NA	NA
PITG_04334	conserved hypothetical protein	NO	No	NA	NA	GDR	2	2 and 3	2	0.0166439	0.0338755	1.41667	NA	NA	NA	0.00038	0.00508724	1.67387	0.00349178	0.0149834	1.35674	5.56e-05	0.00146744	1.00463	NA	NA	NA
PITG_05298	hypothetical protein	NO	Yes	NA	NA	GDR	2	2 and 3	2	0.0134356	0.0312026	1.41015	NA	NA	NA	0.000972	0.0073719	2.34477	0.00143217	0.0113208	1.60249	0.0197987	0.0249625	1.05835	NA	NA	NA
PITG_08351	conserved hypothetical protein	NO	Yes	NA	NA	InBtw	2	2 and 3	2	0.0417545	0.0471222	1.40579	NA	NA	NA	0.00718025	0.0180788	1.24431	0.0122966	0.0235586	1.19199	0.000707	0.00397971	1.85445	NA	NA	NA
PITG_23156	small cysteine rich protein SCR58	YES	No	Small Cys Rich- Others	NA	GSR	2	2 and 3	2	0.00158556	0.0178133	1.39948	NA	NA	NA	0.00540769	0.0158463	1.34081	0.00136316	0.011172	1.3495	0.000311	0.00286796	1.16368	NA	NA	NA
PITG_04900	conserved hypothetical protein	YES	Yes	NA	NA	GSR	2	3	2 and 3	0.0310079	0.0423788	1.39788	NA	NA	NA	NA	NA	NA	0.000183	0.00560603	2.70737	0.000192	0.00232792	2.84797	0.000873	0.0133632	1.92595
PITG_09241	hypothetical protein	NO	Yes	NA	NA	GDR	2	2 and 3	2	0.0149858	0.0324537	1.39406	NA	NA	NA	0.000944	0.00724747	1.11231	0.0148959	0.0256348	1.05164	0.00291245	0.00775607	1.16314	NA	NA	NA
PITG_10540	secreted RxLR effector peptide, putative	YES	No	RXLR	RxLRfam57	InBtw	2 and 3	2 and 3	2	0.0133611	0.031165	1.39005	0.0383151	0.0457073	1.08405	0.00125481	0.00829798	2.06538	0.0010637	0.0102693	1.68896	0.000678	0.00392425	1.66923	NA	NA	NA
PITG_04487	hypothetical protein	NO	No	NA	NA	GDR	2	2 and 3	2	0.0141286	0.0316773	1.38843	NA	NA	NA	0.0124983	0.0234482	2.41225	0.000817	0.00967947	1.58914	0.000668	0.00390087	1.40737	NA	NA	NA
PITG_14765	hypothetical protein similar to transferase	NO	No	NA	NA	InBtw	2	3	2	0.0331193	0.0430775	1.38067	NA	NA	NA	NA	NA	NA	0.00631654	0.018013	1.36025	3.24e-05	0.00132033	1.3529	NA	NA	NA
PITG_02494	hypothetical protein	NO	Yes	NA	NA	GDR	2	2 and 3	2	0.00323785	0.0202342	1.37421	NA	NA	NA	0.00304813	0.0121375	1.12215	0.00345109	0.0149033	1.43219	0.00991663	0.0156069	1.06697	NA	NA	NA
PITG_09477	ATP-binding Cassette (ABC) Superfamily	NO	No	NA	NA	InBtw	2 and 3	3	2	0.0478913	0.0493482	1.37279	0.00572805	0.0285449	1.02043	NA	NA	NA	0.000818	0.00967947	2.16881	0.00477535	0.0101209	1.40155	NA	NA	NA
PITG_14368	avr3a family secreted RxLR effector peptide, putative	YES	No	RXLR	RxLRfam58	GSR	2	2 and 3	2	0.0036378	0.0206826	1.36502	NA	NA	NA	1.29e-05	0.00129778	1.56241	0.0029273	0.0142052	1.98891	0.000529	0.00356499	1.16933	NA	NA	NA
PITG_08996	conserved hypothetical protein	NO	Yes	NA	NA	InBtw	2	2 and 3	2	0.0331693	0.0430813	1.36381	NA	NA	NA	0.00109694	0.00785561	1.85358	0.00114815	0.010532	1.11327	6.21e-05	0.00151395	1.05242	NA	NA	NA
PITG_05409	predicted protein	NO	No	NA	NA	GDR	2	2 and 3	2	0.0427215	0.047448	1.35378	NA	NA	NA	6.31e-05	0.00233703	2.44728	0.000511	0.00808371	1.9493	0.000741	0.0040291	1.7429	NA	NA	NA
PITG_12678	conserved hypothetical protein	NO	No	NA	NA	InBtw	2	2 and 3	2	0.00969247	0.0276978	1.35158	NA	NA	NA	0.000286	0.0045395	1.33105	0.00271353	0.0137833	1.07096	0.000651	0.00386762	1.45807	NA	NA	NA
PITG_13960	hypothetical protein similar to endoribonuclease L-PSP	NO	Yes	NA	NA	GSR	2	2 and 3	2	0.0302038	0.0419052	1.34534	NA	NA	NA	0.00019	0.00382291	1.58042	0.000155	0.00528916	2.16659	1.01e-05	0.000942081	2.25426	NA	NA	NA
PITG_03041	Major Facilitator Superfamily (MFS)	NO	No	NA	NA	InBtw	2	2 and 3	2	0.0243927	0.0389473	1.33849	NA	NA	NA	0.000244	0.00419398	2.86939	0.00276441	0.0138695	1.71688	0.0325746	0.0359435	1.88662	NA	NA	NA
PITG_12215	Zinc (Zn2 )-Iron (Fe2 ) Permease (ZIP) Family	NO	No	NA	NA	GDR	2	2 and 3	2	0.0334107	0.0432685	1.33118	NA	NA	NA	0.000715	0.00650441	1.37647	0.00168302	0.0118554	1.67048	0.00658256	0.012189	1.77335	NA	NA	NA
PITG_21945	conserved hypothetical protein	NO	No	NA	NA	GDR	2	2 and 3	2	0.0375666	0.045116	1.33103	NA	NA	NA	0.0170443	0.0273404	2.0966	0.0143353	0.0251805	2.03644	6.3e-05	0.00151616	2.77886	NA	NA	NA
PITG_07586	conserved hypothetical protein	YES	No	NA	NA	GSR	2 and 3	2 and 3	2 and 3	0.00705667	0.02463	1.32891	9.24e-06	0.00395241	1.4134	0.000469	0.00544746	2.60432	0.000268	0.00635079	2.9311	4.7e-07	0.00051838	3.14804	1.15e-05	0.00422126	2.21209
PITG_19280	ribosome biogenesis protein RLP24	NO	No	NA	NA	GDR	2	2 and 3	2	0.0195832	0.035639	1.32609	NA	NA	NA	0.000358	0.00496145	1.95206	0.000898	0.00978493	1.17393	7.92e-05	0.00163738	1.32973	NA	NA	NA
PITG_10126	predicted protein	NO	Yes	NA	NA	InBtw	2	2	2	0.00434254	0.0210171	1.32514	NA	NA	NA	0.00366302	0.0132306	1.58252	NA	NA	NA	0.000313	0.00287231	1.05251	NA	NA	NA
PITG_11727	predicted protein	NO	No	NA	NA	InBtw	2	2 and 3	2	0.0229143	0.0378701	1.31988	NA	NA	NA	0.000319	0.00463329	2.06372	0.00109867	0.0104246	1.86493	2.11e-05	0.00113398	1.54554	NA	NA	NA
PITG_14492	conserved hypothetical protein	NO	No	NA	NA	InBtw	2	2 and 3	2	0.0398221	0.0461619	1.29964	NA	NA	NA	0.011605	0.0226699	2.08199	0.0177771	0.0278452	1.88317	0.000229	0.00253675	2.87206	NA	NA	NA
PITG_14405	pirin	NO	No	NA	NA	GDR	2 and 3	3	2 and 3	0.0243466	0.0389473	1.29891	0.00344858	0.0262373	2.47064	NA	NA	NA	2.43e-06	0.00190026	2.67476	0.000439	0.00327524	2.37866	0.00129746	0.0150808	1.47101
PITG_01207	TGF-beta-inducible nuclear protein 1	NO	Yes	NA	NA	GDR	2	2 and 3	2	0.0234085	0.038269	1.29383	NA	NA	NA	0.00149002	0.00876218	2.24387	0.00500243	0.0167405	1.67663	1.14e-05	0.0009462	1.21221	NA	NA	NA
PITG_12165	DEAD/DEAH box RNA helicase, putative	NO	Yes	NA	NA	GDR	2	2 and 3	2	0.0124454	0.0302582	1.27991	NA	NA	NA	0.000201	0.00390091	1.7906	0.00579057	0.0174684	1.44786	0.00318584	0.00810132	1.27116	NA	NA	NA
PITG_23129	secreted RxLR effector peptide, putative	NO	No	RXLR	RxLRfam128	GSR	2	2	2	0.012545	0.0303105	1.27675	NA	NA	NA	0.00313136	0.0122954	1.17726	NA	NA	NA	5.82e-05	0.0014965	1.94639	NA	NA	NA
PITG_20134	predicted protein	NO	No	NA	NA	InBtw	2	2	2	0.000326	0.0119378	1.27668	NA	NA	NA	0.00339294	0.0127125	1.24806	NA	NA	NA	4.19e-05	0.00137321	1.4817	NA	NA	NA
PITG_05569	conserved hypothetical protein	NO	Yes	NA	NA	InBtw	2	2 and 3	2	0.00889642	0.0268045	1.27664	NA	NA	NA	4.03e-05	0.00195061	1.9155	0.00167897	0.0118551	1.3757	0.000558	0.00363588	1.0757	NA	NA	NA
PITG_04722	hypothetical protein similar to NLE1 protein	NO	Yes	NA	NA	GDR	2	2	2	0.0109116	0.0288505	1.27459	NA	NA	NA	0.000103	0.00289213	1.47946	NA	NA	NA	2.58e-05	0.00120252	1.02615	NA	NA	NA
PITG_13351	NPP1-like protein, pseudogene	NO	No	NLP	NA	GSR	2 and 3	2 and 3	2	0.00998111	0.0279579	1.2722	0.00918617	0.0317472	1.16956	8.4e-05	0.00261314	2.69075	3.21e-05	0.00332049	3.32194	3.1e-05	0.00130439	1.90795	NA	NA	NA
PITG_15123	secreted RxLR effector peptide, putative	NO	No	RXLR	RxLRfam1	InBtw	2	2 and 3	2	0.0355048	0.0441539	1.26616	NA	NA	NA	0.000294	0.00454008	1.62009	5.15e-05	0.00355251	2.34456	2.04e-06	0.000561647	2.19963	NA	NA	NA
PITG_10516	tryptophanyl-tRNA synthetase	NO	Yes	NA	NA	InBtw	2	2	2	0.0142564	0.0318721	1.26138	NA	NA	NA	0.000518	0.00569717	1.13823	NA	NA	NA	0.00154984	0.00566352	1.02281	NA	NA	NA
PITG_21337	predicted protein	NO	No	NA	NA	Not	2	2 and 3	2	0.0107438	0.0286747	1.25415	NA	NA	NA	0.00102426	0.00755872	1.23962	0.000869	0.00978493	1.43651	0.0131299	0.0188132	1.44636	NA	NA	NA
PITG_07258	hypothetical protein	NO	Yes	NA	NA	GDR	2 and 3	2 and 3	2	0.0362217	0.0443787	1.24751	0.00765394	0.0305265	1.10994	0.000794	0.00677276	1.36968	0.00148376	0.0114222	1.45095	3.29e-05	0.0013344	1.69933	NA	NA	NA
PITG_13666	conserved hypothetical protein	NO	Yes	NA	NA	InBtw	2	2 and 3	2	0.0454222	0.0482602	1.24001	NA	NA	NA	0.00446863	0.0146689	1.102	0.00216436	0.0129492	1.52733	0.000169	0.00223165	1.84159	NA	NA	NA
PITG_04314	secreted RxLR effector peptide, putative	YES	No	RXLR	RxLRfam49	GSR	2	2 and 3	2	0.0436409	0.0476206	1.23759	NA	NA	NA	9.76e-06	0.00117109	1.95433	4.14e-05	0.00333481	2.20538	7.99e-06	0.000920318	2.43972	NA	NA	NA
PITG_02741	glutaredoxin	NO	No	NA	NA	InBtw	2	2 and 3	2	0.0453649	0.0482322	1.23446	NA	NA	NA	0.000912	0.0071215	1.4712	0.00155924	0.0116589	1.29671	0.00140957	0.00539223	1.6997	NA	NA	NA
PITG_19415	hypothetical protein	NO	No	NA	NA	GSR	2	2	2	0.0016842	0.0179448	1.22651	NA	NA	NA	0.000466	0.00544746	1.40721	NA	NA	NA	0.00114022	0.00490315	1.01975	NA	NA	NA
PITG_06981	DEAD/DEAH box RNA helicase, putative	NO	Yes	NA	NA	GDR	2	2 and 3	2	0.0447998	0.0479708	1.22549	NA	NA	NA	1.37e-05	0.00132002	2.25344	0.000446	0.00790937	1.61253	0.000282	0.0027801	1.53742	NA	NA	NA
PITG_07218	conserved hypothetical protein	NO	Yes	NA	NA	InBtw	2	3	2	0.0386111	0.0457615	1.22394	NA	NA	NA	NA	NA	NA	0.0139484	0.0248575	1.03225	3.93e-05	0.0013724	1.5443	NA	NA	NA
PITG_02560	conserved hypothetical protein	NO	Yes	NA	NA	GDR	2	2 and 3	2	0.0427116	0.047448	1.2203	NA	NA	NA	0.000441	0.0054066	1.99042	0.0254186	0.033342	1.24709	0.00265445	0.00740021	1.75799	NA	NA	NA
PITG_20620	pirin	NO	No	NA	NA	GDR	2 and 3	3	2 and 3	0.0485545	0.0495455	1.21712	0.00294737	0.0247204	2.66627	NA	NA	NA	5.23e-06	0.00213384	2.94807	0.000321	0.00288262	2.29424	0.00112685	0.0144594	1.61739
PITG_13788	predicted protein	NO	No	NA	NA	InBtw	2	2 and 3	2	0.00202906	0.0186126	1.21499	NA	NA	NA	0.000118	0.00311675	2.12627	0.000832	0.00975889	1.79499	2.29e-05	0.00114887	1.83562	NA	NA	NA
PITG_16195	secreted RxLR effector peptide, putative	YES	No	RXLR	RxLRfam1	GSR	2 and 3	2	2	0.0225068	0.0376862	1.21275	0.0453936	0.0481666	1.11075	0.00177933	0.00949484	1.15958	NA	NA	NA	0.000704	0.00397971	1.64754	NA	NA	NA
PITG_20818	predicted protein	NO	No	NA	NA	InBtw	2	2 and 3	2	0.0193695	0.0354867	1.20749	NA	NA	NA	0.000464	0.00544746	2.21255	0.000788	0.00956586	1.99624	0.00870086	0.0143906	1.17502	NA	NA	NA
PITG_11795	conserved hypothetical protein	NO	Yes	NA	NA	GDR	2	2 and 3	2	0.0154293	0.0328218	1.20555	NA	NA	NA	0.000105	0.00289639	1.72951	0.000913	0.00983598	1.37573	0.00967196	0.0153662	1.13881	NA	NA	NA
PITG_09425	predicted protein	NO	No	Other	NA	GDR	2	2	2	0.0189214	0.0352311	1.20097	NA	NA	NA	0.00711367	0.0180368	1.14226	NA	NA	NA	0.00282927	0.00764039	1.08341	NA	NA	NA
PITG_15039	secreted RxLR effector peptide, putative	YES	No	RXLR	RxLRfam1	GSR	2 and 3	2 and 3	2	0.023174	0.0380517	1.19885	0.0118847	0.034349	1.03626	5.26e-05	0.0021629	2.24941	8.78e-05	0.00407879	2.26236	0.000661	0.00389424	1.6027	NA	NA	NA
PITG_06560	pectinesterase, putative	YES	Yes	enzyme, hydrolase	NA	GSR	2	2	2	0.02295	0.0378888	1.18004	NA	NA	NA	0.000501	0.00559109	0.999304	NA	NA	NA	0.000216	0.00245293	1.33566	NA	NA	NA
PITG_15660	Mitochondrial Carrier (MC) Family	NO	No	NA	NA	GDR	2 and 3	2 and 3	2	0.0286787	0.0410524	1.17419	0.0425134	0.0473657	1.03504	0.000279	0.00450151	1.7553	0.00322016	0.0145751	1.93013	0.00214778	0.00662952	1.18602	NA	NA	NA
PITG_12193	50S ribosomal protein L1	NO	No	NA	NA	GDR	2	2 and 3	2	0.0223665	0.0376347	1.171	NA	NA	NA	0.000128	0.00321929	1.91161	0.000464	0.00790937	1.59382	0.00288216	0.00771628	1.2184	NA	NA	NA
PITG_16645	conserved hypothetical protein	NO	No	NA	NA	InBtw	2	3	2	0.0248441	0.0391468	1.16862	NA	NA	NA	NA	NA	NA	0.00368502	0.0152284	1.15936	7.53e-05	0.00163738	1.47163	NA	NA	NA
PITG_02536	cleavage induced conserved hypothetical protein (PITT_02536)	NO	Yes	NA	NA	GDR	2	2 and 3	2	0.0389543	0.0458484	1.16714	NA	NA	NA	0.000868	0.00699356	1.90362	0.00596853	0.0176297	1.06641	0.00335243	0.00832722	1.33125	NA	NA	NA
PITG_09712	conserved hypothetical protein	NO	Yes	NA	NA	InBtw	2	2 and 3	2	0.014058	0.0316102	1.16616	NA	NA	NA	0.00153159	0.00885537	1.49442	0.00527632	0.0171107	1.06652	0.00107427	0.00476667	1.1311	NA	NA	NA
PITG_04382	50S ribosomal protein L27	NO	No	NA	NA	GDR	2	2 and 3	2	0.0386617	0.0457629	1.1603	NA	NA	NA	0.00014	0.00334874	2.02767	0.000798	0.00961113	1.71388	0.000649	0.00386388	1.13488	NA	NA	NA
PITG_16598	Crinkler (CRN) family protein	NO	No	CRINKLER	NA	InBtw	2	3	2	0.0273001	0.0404134	1.15668	NA	NA	NA	NA	NA	NA	0.0357837	0.0407268	1.02076	0.0399619	0.0421342	1.18455	NA	NA	NA
PITG_13905	116 kDa U5 small nuclear ribonucleoprotein component	NO	No	NA	NA	GDR	2	2 and 3	2	0.0493014	0.0498298	1.14935	NA	NA	NA	0.00260584	0.0113545	1.58772	0.00259947	0.0136228	1.65182	0.000974	0.00459237	1.73834	NA	NA	NA
PITG_04395	conserved hypothetical protein	NO	Yes	NA	NA	InBtw	2	2 and 3	2	0.0442396	0.0477481	1.14917	NA	NA	NA	0.011107	0.0222487	1.0591	0.00865582	0.0202999	1.57276	0.00160819	0.0057561	1.06116	NA	NA	NA
PITG_13879	predicted protein	NO	No	NA	NA	GSR	2	3	2	0.00261278	0.0199327	1.14889	NA	NA	NA	NA	NA	NA	0.00168906	0.0118554	1.03192	0.000222	0.00248358	0.998152	NA	NA	NA
PITG_21514	hypothetical protein	NO	No	NA	NA	InBtw	2	2 and 3	2	0.03902	0.0458859	1.1486	NA	NA	NA	0.000473	0.00544746	1.41515	0.00413974	0.0158302	1.0355	0.00914863	0.0148504	1.302	NA	NA	NA
PITG_09874	hypothetical protein	NO	Yes	NA	NA	GDR	2	2 and 3	2	0.0207802	0.036515	1.13167	NA	NA	NA	0.000945	0.00724747	1.86153	0.000438	0.00790937	1.27738	0.000913	0.00446919	1.11112	NA	NA	NA
PITG_02245	D-2-hydroxyglutarate dehydrogenase, mitochondrial precursor	NO	No	NA	NA	GDR	2	2	2	0.0190391	0.0353518	1.12177	NA	NA	NA	0.00461925	0.0149199	1.16768	NA	NA	NA	0.00824142	0.0139349	1.0577	NA	NA	NA
PITG_02450	ribosomal RNA assembly protein mis3	NO	Yes	NA	NA	GDR	2	2 and 3	2	0.0152494	0.0326048	1.11096	NA	NA	NA	0.00733663	0.0182006	1.76126	0.00868644	0.0203235	1.10666	0.000788	0.00417878	1.31749	NA	NA	NA
PITG_00499	DEAD/DEAH box RNA helicase, putative	NO	Yes	NA	NA	InBtw	2	2 and 3	2	0.0234139	0.038269	1.10276	NA	NA	NA	0.00275871	0.0115924	1.76376	0.000816	0.00967947	1.31832	8.29e-06	0.00092651	1.30477	NA	NA	NA
PITG_07884	conserved hypothetical protein	NO	Yes	NA	NA	GDR	2	2	2	0.0181355	0.0346944	1.10173	NA	NA	NA	0.00192191	0.0098321	1.23667	NA	NA	NA	0.000794	0.00418113	1.06029	NA	NA	NA
PITG_17411	hypothetical protein	NO	Yes	NA	NA	InBtw	2	2 and 3	2	0.0157801	0.0332829	1.10057	NA	NA	NA	0.00041	0.0051841	1.39189	0.0384605	0.0425656	1.11811	0.00183739	0.00615443	1.12154	NA	NA	NA
PITG_04391	hypothetical protein	NO	No	NA	NA	InBtw	2	3	2	0.0290777	0.0412783	1.08888	NA	NA	NA	NA	NA	NA	0.0193565	0.0290673	1.06899	0.000368	0.00306793	1.17603	NA	NA	NA
PITG_20046	hypothetical protein	NO	Yes	NA	NA	Not	2	2 and 3	2	0.0242615	0.0389112	1.08672	NA	NA	NA	0.00676707	0.0175421	1.3597	0.0204334	0.0298812	1.2242	0.00168072	0.0059	1.10872	NA	NA	NA
PITG_02453	conserved hypothetical protein	NO	Yes	NA	NA	GDR	2	2 and 3	2	0.00947754	0.0273678	1.08614	NA	NA	NA	0.00308732	0.0122083	1.35124	0.0188794	0.0286965	1.28856	0.00169257	0.00590658	1.22379	NA	NA	NA
PITG_05750	secreted RxLR effector peptide, putative	YES	No	RXLR	RxLRfam29	InBtw	2	2 and 3	2	0.0104454	0.0284377	1.08246	NA	NA	NA	0.000764	0.006675	1.03209	0.00161826	0.0117196	1.09654	1.01e-05	0.000942081	1.15691	NA	NA	NA
PITG_00500	conserved hypothetical protein	NO	No	NA	NA	GDR	2	2 and 3	2	0.0276476	0.040508	1.06863	NA	NA	NA	0.00250405	0.0111805	1.7195	0.00971733	0.0213361	1.33668	0.00422317	0.00945799	1.128	NA	NA	NA
PITG_11458	conserved hypothetical protein	NO	Yes	NA	NA	GDR	2	2 and 3	2	0.0418189	0.0471352	1.06744	NA	NA	NA	0.000468	0.00544746	1.38444	0.000878	0.00978493	1.54438	0.00222578	0.00677944	1.29526	NA	NA	NA
PITG_23177	conserved hypothetical protein (PITT_20000)	NO	No	NA	NA	GDR	2	2	2	0.0343226	0.0435814	1.06522	NA	NA	NA	0.00122822	0.00824558	1.62781	NA	NA	NA	0.0017912	0.00607856	1.25709	NA	NA	NA
PITG_01283	glycoside hydrolase, putative	NO	Yes	NA	NA	GDR	2	2 and 3	2	0.0322153	0.0427276	1.05998	NA	NA	NA	0.000104	0.00289213	1.12416	0.00175258	0.0120318	1.0045	0.000926	0.00449965	1.12651	NA	NA	NA
PITG_00668	hypothetical protein	NO	Yes	NA	NA	GSR	2	3	2	0.00624474	0.0238213	1.05992	NA	NA	NA	NA	NA	NA	0.0078059	0.0194557	1.03626	0.00130591	0.00519785	1.14809	NA	NA	NA
PITG_19099	elongator complex protein, putative	YES	Yes	NA	NA	GSR	2	2	2	0.00356853	0.0206826	1.05841	NA	NA	NA	8.3e-05	0.00261314	1.3817	NA	NA	NA	0.00127372	0.00514411	1.06799	NA	NA	NA
PITG_05211	ATP-binding Cassette (ABC) Superfamily	NO	No	NA	NA	InBtw	2 and 3	3	2 and 3	0.036281	0.044386	1.05273	0.0111995	0.0336702	1.64859	NA	NA	NA	6.63e-05	0.00379776	1.74368	0.000513	0.00352879	1.57912	0.00426382	0.022494	1.1882
PITG_04123	glycoside hydrolase, putative	YES	Yes	enzyme, hydrolase	NA	GDR	2	2 and 3	2	0.00690024	0.0244573	1.04818	NA	NA	NA	0.00345744	0.0128434	1.39832	0.00869279	0.0203235	1.204	0.00108357	0.00479095	1.84135	NA	NA	NA
PITG_06222	lysyl-tRNA synthetase	NO	Yes	NA	NA	GDR	2	2 and 3	2	0.0356124	0.0441539	1.0436	NA	NA	NA	0.000267	0.0043815	1.62581	0.000145	0.00507716	1.11942	1.21e-05	0.000968632	1.6116	NA	NA	NA
PITG_15125	secreted RxLR effector peptide, putative	NO	No	RXLR	RxLRfam1	GSR	2	2 and 3	2	0.0365691	0.0444398	1.04296	NA	NA	NA	6.99e-05	0.00243236	1.53376	8.97e-05	0.00414653	2.19319	7.25e-05	0.00162601	1.94809	NA	NA	NA
PITG_21946	predicted protein	NO	No	NA	NA	Not	2	2	2	0.0139766	0.0315639	1.04277	NA	NA	NA	1.06e-06	0.000759351	1.3815	NA	NA	NA	1.87e-05	0.0011288	1.87546	NA	NA	NA
PITG_20843	predicted protein	NO	Yes	NA	NA	Not	2	2 and 3	2	0.00165441	0.0178189	1.03845	NA	NA	NA	0.00224335	0.0106132	1.46876	0.00115246	0.0105612	1.36765	4.72e-05	0.00143583	1.70827	NA	NA	NA
PITG_02384	hypothetical protein	NO	Yes	NA	NA	InBtw	2	2	2	0.0105237	0.0285251	1.03568	NA	NA	NA	0.000294	0.00454008	1.43231	NA	NA	NA	9.08e-05	0.00174486	1.32634	NA	NA	NA
PITG_03716	hypothetical protein	NO	Yes	NA	NA	GDR	2	2	2	0.0312973	0.042513	1.03088	NA	NA	NA	0.000712	0.00650306	1.32963	NA	NA	NA	9.71e-05	0.00180608	1.25984	NA	NA	NA
PITG_04288	predicted protein	NO	No	NA	NA	GSR	2	2	2	0.000724	0.0134112	1.01915	NA	NA	NA	0.00559025	0.016143	1.83145	NA	NA	NA	0.000147	0.00213008	1.15172	NA	NA	NA
PITG_03999	hypothetical protein similar to eIF4E-6	NO	Yes	NA	NA	GDR	2	2 and 3	2	0.0410484	0.0466941	1.01829	NA	NA	NA	1.61e-06	0.000915641	1.45843	0.000234	0.00616813	1.18343	0.000907	0.00445333	1.15054	NA	NA	NA
PITG_10201	conserved hypothetical protein	NO	Yes	NA	NA	GDR	2	2 and 3	2	0.0438298	0.0476206	1.0171	NA	NA	NA	0.00123487	0.00826588	1.63726	0.00559724	0.0173547	1.13643	0.00093	0.00451326	1.05942	NA	NA	NA
PITG_18224	conserved hypothetical protein	YES	No	NA	NA	GSR	NA	2 and 3	NA	NA	NA	NA	NA	NA	NA	0.000104	0.00289213	3.53234	0.000273	0.00640458	3.17061	NA	NA	NA	NA	NA	NA
PITG_22089	secreted RxLR effector peptide, putative	YES	No	RXLR	RxLRfam18	Not	NA	2 and 3	NA	NA	NA	NA	NA	NA	NA	6.9e-06	0.00112721	3.50852	1.18e-06	0.00180381	3.59184	NA	NA	NA	NA	NA	NA
PITG_05911	secreted RxLR effector peptide (Avh9.1), putative	YES	No	RXLR	RxLRfam18	InBtw	NA	2 and 3	NA	NA	NA	NA	NA	NA	NA	6.88e-05	0.00243236	3.49426	3.61e-05	0.00333264	3.5248	NA	NA	NA	NA	NA	NA
PITG_05912	secreted RxLR effector peptide (Avh9.1), putative	YES	No	RXLR	RxLRfam18	GSR	NA	2 and 3	NA	NA	NA	NA	NA	NA	NA	6.79e-05	0.00242285	3.29675	2.52e-05	0.00320018	3.49591	NA	NA	NA	NA	NA	NA
PITG_11966	chaperonin CPN60-1, mitochondrial precursor	NO	Yes	NA	NA	InBtw	NA	2 and 3	NA	NA	NA	NA	NA	NA	NA	0.00620779	0.0168723	2.76108	0.00954618	0.0212537	2.53612	NA	NA	NA	NA	NA	NA
PITG_07458	Ammonium Transporter (Amt) Family	NO	Yes	NA	NA	GSR	NA	2 and 3	NA	NA	NA	NA	NA	NA	NA	0.000112	0.00304044	2.65111	0.000314	0.00680503	1.80236	NA	NA	NA	NA	NA	NA
PITG_00879	conserved hypothetical protein	NO	No	NA	NA	GDR	NA	2 and 3	NA	NA	NA	NA	NA	NA	NA	0.000796	0.00677293	2.53174	0.00185199	0.0122044	1.60184	NA	NA	NA	NA	NA	NA
PITG_09540	60S ribosomal protein L19-1	NO	Yes	NA	NA	InBtw	NA	2 and 3	NA	NA	NA	NA	NA	NA	NA	0.00664076	0.0174193	2.31625	0.00865336	0.0202999	2.10479	NA	NA	NA	NA	NA	NA
PITG_08912	pectinesterase, putative	YES	No	enzyme, hydrolase	NA	GSR	NA	2 and 3	NA	NA	NA	NA	NA	NA	NA	0.00203912	0.0101378	2.3075	0.00326498	0.0145913	1.6146	NA	NA	NA	NA	NA	NA
PITG_06785	predicted protein	NO	No	NA	NA	GSR	NA	2 and 3	NA	NA	NA	NA	NA	NA	NA	0.00439105	0.0145938	2.30165	0.00267734	0.0137346	1.26541	NA	NA	NA	NA	NA	NA
PITG_05391	hypothetical protein	NO	No	NA	NA	InBtw	NA	2	NA	NA	NA	NA	NA	NA	NA	0.0299796	0.0370798	2.28168	NA	NA	NA	NA	NA	NA	NA	NA	NA
PITG_05840	ubiquinol-cytochrome c reductase iron-sulfur subunit	NO	Yes	NA	NA	InBtw	NA	2 and 3	NA	NA	NA	NA	NA	NA	NA	0.000156	0.00349849	2.24249	0.000258	0.00630376	2.18402	NA	NA	NA	NA	NA	NA
PITG_03800	predicted protein	NO	No	NA	NA	InBtw	NA	2	NA	NA	NA	NA	NA	NA	NA	0.0133027	0.0241518	2.14906	NA	NA	NA	NA	NA	NA	NA	NA	NA
PITG_01041	hypothetical protein	NO	No	NA	NA	GDR	NA	2 and 3	NA	NA	NA	NA	NA	NA	NA	0.00222681	0.0105716	2.1271	0.00237836	0.0131758	1.96345	NA	NA	NA	NA	NA	NA
PITG_18207	conserved hypothetical protein	NO	No	NA	NA	GSR	NA	2 and 3	NA	NA	NA	NA	NA	NA	NA	0.00110529	0.0078968	2.11925	0.0498204	0.0498724	1.47094	NA	NA	NA	NA	NA	NA
PITG_11099	60S ribosomal protein L18-2	NO	Yes	NA	NA	GDR	NA	2 and 3	NA	NA	NA	NA	NA	NA	NA	0.00345821	0.0128434	2.11378	0.00448064	0.0161837	1.97351	NA	NA	NA	NA	NA	NA
PITG_03353	60S ribosomal protein L17-2	NO	Yes	NA	NA	GDR	NA	2 and 3	NA	NA	NA	NA	NA	NA	NA	0.00749731	0.018388	2.10166	0.00854957	0.0201632	1.96135	NA	NA	NA	NA	NA	NA
PITG_19303	predicted protein	NO	No	NA	NA	GSR	NA	2	NA	NA	NA	NA	NA	NA	NA	0.00158189	0.00899562	2.07323	NA	NA	NA	NA	NA	NA	NA	NA	NA
PITG_04273	glycoside hydrolase, putative	NO	No	NA	NA	InBtw	NA	2	NA	NA	NA	NA	NA	NA	NA	0.000885	0.00704806	2.05877	NA	NA	NA	NA	NA	NA	NA	NA	NA
PITG_08340	predicted protein	NO	No	NA	NA	GSR	NA	2	NA	NA	NA	NA	NA	NA	NA	0.0148679	0.0256136	2.053	NA	NA	NA	NA	NA	NA	NA	NA	NA
PITG_11473	predicted protein	NO	No	NA	NA	GDR	NA	2	NA	NA	NA	NA	NA	NA	NA	0.00617604	0.0168291	2.0456	NA	NA	NA	NA	NA	NA	NA	NA	NA
PITG_07300	60S ribosomal protein L35	NO	Yes	NA	NA	GDR	NA	2 and 3	NA	NA	NA	NA	NA	NA	NA	0.00465814	0.0149818	2.02689	0.0042944	0.0160273	1.87831	NA	NA	NA	NA	NA	NA
PITG_20264	40S ribosomal protein S13	NO	Yes	NA	NA	GDR	NA	2 and 3	NA	NA	NA	NA	NA	NA	NA	0.0073869	0.0182696	2.00982	0.00794908	0.0195737	1.92826	NA	NA	NA	NA	NA	NA
PITG_04251	NPP1-like protein, pseudogene	NO	No	NLP	NA	GSR	NA	2	NA	NA	NA	NA	NA	NA	NA	0.00616126	0.0168059	2.00204	NA	NA	NA	NA	NA	NA	NA	NA	NA
PITG_01943	60S ribosomal protein L23	NO	Yes	NA	NA	GDR	NA	2 and 3	NA	NA	NA	NA	NA	NA	NA	0.00383011	0.0135826	1.96722	0.00436276	0.0160613	1.80408	NA	NA	NA	NA	NA	NA
PITG_16757	40S ribosomal protein S15a	NO	Yes	NA	NA	Not	NA	2 and 3	NA	NA	NA	NA	NA	NA	NA	0.012725	0.0236392	1.9513	0.0160746	0.0265712	1.79131	NA	NA	NA	NA	NA	NA
PITG_01985	iron/zinc purple acid phosphatase-like protein	YES	No	NA	NA	InBtw	NA	2 and 3	NA	NA	NA	NA	NA	NA	NA	0.0310232	0.03777	1.93168	0.0319471	0.038006	1.88714	NA	NA	NA	NA	NA	NA
PITG_01768	phospho-2-dehydro-3-deoxyheptonate aldolase	NO	Yes	NA	NA	GSR	NA	2 and 3	NA	NA	NA	NA	NA	NA	NA	0.000138	0.00332415	1.92667	0.00276026	0.0138677	1.50433	NA	NA	NA	NA	NA	NA
PITG_09563	40S ribosomal protein S9-1	NO	Yes	NA	NA	GDR	NA	2 and 3	NA	NA	NA	NA	NA	NA	NA	0.0248217	0.0335091	1.9135	0.025336	0.0332859	1.89076	NA	NA	NA	NA	NA	NA
PITG_14713	conserved hypothetical protein	NO	No	NA	NA	InBtw	NA	2	NA	NA	NA	NA	NA	NA	NA	0.00475502	0.0151604	1.91019	NA	NA	NA	NA	NA	NA	NA	NA	NA
PITG_13312	conserved hypothetical protein	NO	No	NA	NA	GDR	NA	2 and 3	NA	NA	NA	NA	NA	NA	NA	0.0039893	0.0138885	1.9002	0.004839	0.0165787	1.80855	NA	NA	NA	NA	NA	NA
PITG_12506	predicted protein	NO	No	NA	NA	GSR	NA	2	NA	NA	NA	NA	NA	NA	NA	0.000952	0.00726856	1.89983	NA	NA	NA	NA	NA	NA	NA	NA	NA
PITG_11199	predicted protein	NO	No	NA	NA	GDR	NA	2	NA	NA	NA	NA	NA	NA	NA	0.00773711	0.018635	1.89355	NA	NA	NA	NA	NA	NA	NA	NA	NA
PITG_18300	conserved hypothetical protein	NO	No	NA	NA	GDR	NA	2	NA	NA	NA	NA	NA	NA	NA	0.0256565	0.0341338	1.88243	NA	NA	NA	NA	NA	NA	NA	NA	NA
PITG_13381	hypothetical protein	NO	Yes	NA	NA	InBtw	NA	2 and 3	NA	NA	NA	NA	NA	NA	NA	0.016091	0.0266276	1.87797	0.00737471	0.019057	2.42308	NA	NA	NA	NA	NA	NA
PITG_18228	predicted protein	NO	No	NA	NA	InBtw	NA	2	NA	NA	NA	NA	NA	NA	NA	0.0471437	0.0482133	1.87122	NA	NA	NA	NA	NA	NA	NA	NA	NA
PITG_16008	conserved hypothetical protein	NO	Yes	NA	NA	InBtw	NA	2 and 3	NA	NA	NA	NA	NA	NA	NA	0.0175267	0.0277418	1.86588	0.0257573	0.033603	1.57977	NA	NA	NA	NA	NA	NA
PITG_07200	conserved hypothetical protein	NO	Yes	NA	NA	GDR	NA	2	NA	NA	NA	NA	NA	NA	NA	0.00721318	0.0181244	1.85858	NA	NA	NA	NA	NA	NA	NA	NA	NA
PITG_09431	40S ribosomal protein S19-3	NO	No	NA	NA	GDR	NA	2 and 3	NA	NA	NA	NA	NA	NA	NA	0.00533185	0.0157696	1.8567	0.0074701	0.0191528	1.63094	NA	NA	NA	NA	NA	NA
PITG_07899	conserved hypothetical protein	NO	No	NA	NA	InBtw	NA	2 and 3	NA	NA	NA	NA	NA	NA	NA	0.0110754	0.0222252	1.85133	0.00393012	0.0155917	1.31418	NA	NA	NA	NA	NA	NA
PITG_21185	RPS6 protein kinase	NO	Yes	NA	NA	GDR	NA	2 and 3	NA	NA	NA	NA	NA	NA	NA	0.0169524	0.0273106	1.84806	0.0140365	0.0249277	1.42562	NA	NA	NA	NA	NA	NA
PITG_13979	hypothetical protein	NO	No	NA	NA	InBtw	NA	2	NA	NA	NA	NA	NA	NA	NA	0.0206488	0.0302355	1.83981	NA	NA	NA	NA	NA	NA	NA	NA	NA
PITG_13681	40S ribosomal protein S26-3	NO	Yes	NA	NA	GDR	NA	2 and 3	NA	NA	NA	NA	NA	NA	NA	0.00893569	0.0199834	1.83916	0.00911529	0.0207688	1.79649	NA	NA	NA	NA	NA	NA
PITG_22434	embryonic polyadenylate-binding protein-B	NO	No	NA	NA	Not	NA	2 and 3	NA	NA	NA	NA	NA	NA	NA	0.00662485	0.0173975	1.82878	0.0065008	0.0181612	1.87946	NA	NA	NA	NA	NA	NA
PITG_07173	40S ribosomal protein S15	NO	Yes	NA	NA	GDR	NA	2 and 3	NA	NA	NA	NA	NA	NA	NA	0.0163397	0.0268387	1.81186	0.0169643	0.0272684	1.79755	NA	NA	NA	NA	NA	NA
PITG_19880	hypothetical protein	NO	No	NA	NA	InBtw	NA	2 and 3	NA	NA	NA	NA	NA	NA	NA	0.0060831	0.0167326	1.80057	0.000593	0.00866215	1.58217	NA	NA	NA	NA	NA	NA
PITG_05748	hypothetical protein	NO	Yes	NA	NA	InBtw	NA	2 and 3	NA	NA	NA	NA	NA	NA	NA	0.00593739	0.0165944	1.79975	0.00759081	0.0192415	1.37728	NA	NA	NA	NA	NA	NA
PITG_06783	hypothetical protein similar to quinolinate synthetase A	NO	Yes	NA	NA	GSR	NA	2 and 3	NA	NA	NA	NA	NA	NA	NA	0.0129098	0.0237727	1.79449	0.0457039	0.0471562	1.31467	NA	NA	NA	NA	NA	NA
PITG_10693	hypothetical protein	NO	No	NA	NA	InBtw	NA	2	NA	NA	NA	NA	NA	NA	NA	0.0148429	0.0255945	1.7919	NA	NA	NA	NA	NA	NA	NA	NA	NA
PITG_13371	conserved hypothetical protein	NO	Yes	NA	NA	GDR	NA	2 and 3	NA	NA	NA	NA	NA	NA	NA	0.00854485	0.019629	1.78656	0.0125547	0.0237866	1.56448	NA	NA	NA	NA	NA	NA
PITG_01248	polyadenylate-binding protein 1-B	NO	Yes	NA	NA	GDR	NA	2 and 3	NA	NA	NA	NA	NA	NA	NA	0.00632724	0.0170254	1.78057	0.01047	0.0221052	1.55233	NA	NA	NA	NA	NA	NA
PITG_01224	hypothetical protein	NO	Yes	NA	NA	GDR	NA	2 and 3	NA	NA	NA	NA	NA	NA	NA	0.00526697	0.0157235	1.77461	0.0130277	0.0241329	1.06188	NA	NA	NA	NA	NA	NA
PITG_02479	T-complex protein 1 subunit theta	NO	Yes	NA	NA	GDR	NA	2 and 3	NA	NA	NA	NA	NA	NA	NA	0.0318175	0.0382806	1.76898	0.0200275	0.0295779	2.13598	NA	NA	NA	NA	NA	NA
PITG_13676	conserved hypothetical protein	NO	Yes	NA	NA	GDR	NA	2 and 3	NA	NA	NA	NA	NA	NA	NA	0.00543803	0.0158845	1.76851	0.00906351	0.0206995	1.53198	NA	NA	NA	NA	NA	NA
PITG_05174	hypothetical protein	NO	Yes	NA	NA	GDR	NA	2 and 3	NA	NA	NA	NA	NA	NA	NA	6.14e-06	0.00108228	1.76083	0.000135	0.00498525	1.39539	NA	NA	NA	NA	NA	NA
PITG_03239	60S ribosomal protein L27	NO	Yes	NA	NA	GDR	NA	2 and 3	NA	NA	NA	NA	NA	NA	NA	0.016809	0.027191	1.75462	0.0172752	0.027481	1.73658	NA	NA	NA	NA	NA	NA
PITG_07919	hypothetical protein	NO	No	NA	NA	GDR	NA	2	NA	NA	NA	NA	NA	NA	NA	0.00077	0.00669323	1.75298	NA	NA	NA	NA	NA	NA	NA	NA	NA
PITG_07463	predicted protein	NO	No	NA	NA	InBtw	NA	2	NA	NA	NA	NA	NA	NA	NA	0.0203597	0.0300527	1.75144	NA	NA	NA	NA	NA	NA	NA	NA	NA
PITG_21952	predicted protein	NO	No	NA	NA	Not	NA	2	NA	NA	NA	NA	NA	NA	NA	0.02721	0.0352262	1.74299	NA	NA	NA	NA	NA	NA	NA	NA	NA
PITG_06740	hypothetical protein	NO	Yes	NA	NA	GDR	NA	2	NA	NA	NA	NA	NA	NA	NA	0.0215905	0.030945	1.7326	NA	NA	NA	NA	NA	NA	NA	NA	NA
PITG_13843	predicted protein	NO	Yes	NA	NA	GDR	NA	2 and 3	NA	NA	NA	NA	NA	NA	NA	0.0285338	0.0361826	1.73061	0.00179678	0.0121351	1.12683	NA	NA	NA	NA	NA	NA
PITG_18089	Type II (General) Secretory Pathway (IISP) Family	NO	Yes	NA	NA	GDR	NA	2 and 3	NA	NA	NA	NA	NA	NA	NA	0.00859259	0.0196793	1.71878	0.00504311	0.0167877	2.06226	NA	NA	NA	NA	NA	NA
PITG_05406	predicted protein	NO	No	NA	NA	InBtw	NA	2	NA	NA	NA	NA	NA	NA	NA	0.0169	0.0272608	1.71845	NA	NA	NA	NA	NA	NA	NA	NA	NA
PITG_12520	conserved hypothetical protein	NO	Yes	NA	NA	GDR	NA	2 and 3	NA	NA	NA	NA	NA	NA	NA	0.000756	0.00666469	1.7181	0.000192	0.00571977	1.72348	NA	NA	NA	NA	NA	NA
PITG_14076	conserved hypothetical protein	YES	No	NA	NA	InBtw	NA	2	NA	NA	NA	NA	NA	NA	NA	0.00112362	0.00789688	1.71638	NA	NA	NA	NA	NA	NA	NA	NA	NA
PITG_19065	hypothetical protein similar to pyridine nucleotide-disulphide oxidoreductase	NO	Yes	NA	NA	InBtw	NA	2 and 3	NA	NA	NA	NA	NA	NA	NA	0.00137685	0.00860969	1.71396	0.00292356	0.0142052	1.50168	NA	NA	NA	NA	NA	NA
PITG_07099	conserved hypothetical protein	NO	Yes	NA	NA	InBtw	NA	2 and 3	NA	NA	NA	NA	NA	NA	NA	2.84e-05	0.00164648	1.71061	0.00102768	0.010192	1.19769	NA	NA	NA	NA	NA	NA
PITG_01291	conserved hypothetical protein	NO	Yes	NA	NA	GDR	NA	2	NA	NA	NA	NA	NA	NA	NA	0.0171503	0.027438	1.70723	NA	NA	NA	NA	NA	NA	NA	NA	NA
PITG_03235	60S ribosomal protein L35a-4	NO	No	NA	NA	GDR	NA	2 and 3	NA	NA	NA	NA	NA	NA	NA	0.0209864	0.0304395	1.69869	0.0327708	0.0385752	1.42975	NA	NA	NA	NA	NA	NA
PITG_05171	60S ribosomal protein L44	NO	Yes	NA	NA	InBtw	NA	2 and 3	NA	NA	NA	NA	NA	NA	NA	0.0102716	0.0214163	1.69042	0.0104391	0.022093	1.6751	NA	NA	NA	NA	NA	NA
PITG_09345	40S ribosomal protein S5-2	NO	Yes	NA	NA	GDR	NA	2 and 3	NA	NA	NA	NA	NA	NA	NA	0.0128229	0.0237363	1.68984	0.0121684	0.0234472	1.69934	NA	NA	NA	NA	NA	NA
PITG_11044	hypothetical protein	NO	Yes	NA	NA	GDR	NA	2 and 3	NA	NA	NA	NA	NA	NA	NA	0.000285	0.0045395	1.68821	0.00960692	0.0212757	1.31986	NA	NA	NA	NA	NA	NA
PITG_21848	predicted protein	NO	No	NA	NA	Not	NA	2 and 3	NA	NA	NA	NA	NA	NA	NA	0.00356617	0.0130252	1.68759	0.0110046	0.0225964	1.31116	NA	NA	NA	NA	NA	NA
PITG_21372	conserved hypothetical protein	NO	No	NA	NA	Not	NA	2	NA	NA	NA	NA	NA	NA	NA	0.021206	0.0306572	1.68123	NA	NA	NA	NA	NA	NA	NA	NA	NA
PITG_18994	hypothetical protein	NO	Yes	NA	NA	GSR	NA	2	NA	NA	NA	NA	NA	NA	NA	0.0171042	0.0274027	1.6804	NA	NA	NA	NA	NA	NA	NA	NA	NA
PITG_11734	50S ribosomal protein L3-2	NO	Yes	NA	NA	InBtw	NA	2 and 3	NA	NA	NA	NA	NA	NA	NA	0.0010574	0.00772004	1.67839	0.00549756	0.0172405	1.47215	NA	NA	NA	NA	NA	NA
PITG_07269	60S ribosomal protein L7	NO	Yes	NA	NA	InBtw	NA	2 and 3	NA	NA	NA	NA	NA	NA	NA	0.0260025	0.0344143	1.67081	0.0233708	0.0320156	1.72852	NA	NA	NA	NA	NA	NA
PITG_05561	hypothetical protein	NO	Yes	NA	NA	InBtw	NA	2 and 3	NA	NA	NA	NA	NA	NA	NA	0.0143449	0.0251625	1.66824	0.0246242	0.032865	1.50721	NA	NA	NA	NA	NA	NA
PITG_01412	Mitochondrial Tricarboxylate Carrier (MTC) Family	NO	No	NA	NA	GDR	NA	2	NA	NA	NA	NA	NA	NA	NA	0.0167365	0.0271378	1.6679	NA	NA	NA	NA	NA	NA	NA	NA	NA
PITG_07431	hypothetical protein	NO	Yes	NA	NA	InBtw	NA	2	NA	NA	NA	NA	NA	NA	NA	0.00291597	0.0118863	1.66273	NA	NA	NA	NA	NA	NA	NA	NA	NA
PITG_15781	hypothetical protein similar to nucleotide binding	NO	Yes	NA	NA	InBtw	NA	2 and 3	NA	NA	NA	NA	NA	NA	NA	0.00393383	0.0137654	1.66146	0.0105544	0.0221598	1.204	NA	NA	NA	NA	NA	NA
PITG_22688	hypothetical protein	NO	No	NA	NA	GDR	NA	2	NA	NA	NA	NA	NA	NA	NA	0.0088596	0.0198847	1.66027	NA	NA	NA	NA	NA	NA	NA	NA	NA
PITG_21554	glycoside hydrolase, putative	NO	No	NA	NA	Not	NA	2	NA	NA	NA	NA	NA	NA	NA	0.00402255	0.0139509	1.65723	NA	NA	NA	NA	NA	NA	NA	NA	NA
PITG_00266	40S ribosomal protein S10	NO	Yes	NA	NA	GDR	NA	2 and 3	NA	NA	NA	NA	NA	NA	NA	0.0135663	0.0243961	1.64929	0.0158569	0.026402	1.55361	NA	NA	NA	NA	NA	NA
PITG_05360	hypothetical protein	NO	Yes	NA	NA	InBtw	NA	2 and 3	NA	NA	NA	NA	NA	NA	NA	0.0004	0.00517526	1.64753	0.000453	0.00790937	1.44692	NA	NA	NA	NA	NA	NA
PITG_08703	hypothetical protein	NO	Yes	NA	NA	GDR	NA	2 and 3	NA	NA	NA	NA	NA	NA	NA	0.0133685	0.0242263	1.64717	0.0132398	0.0243043	1.6198	NA	NA	NA	NA	NA	NA
PITG_02578	60S ribosomal protein L15-1	NO	Yes	NA	NA	GDR	NA	2 and 3	NA	NA	NA	NA	NA	NA	NA	0.0100264	0.0211629	1.63512	0.0128569	0.0240012	1.49672	NA	NA	NA	NA	NA	NA
PITG_06771	conserved hypothetical protein	NO	Yes	NA	NA	GDR	NA	2 and 3	NA	NA	NA	NA	NA	NA	NA	0.0166151	0.0270581	1.62706	0.0164922	0.026882	1.62465	NA	NA	NA	NA	NA	NA
PITG_21851	hypothetical protein	NO	No	NA	NA	Not	NA	2	NA	NA	NA	NA	NA	NA	NA	0.00598657	0.016621	1.62497	NA	NA	NA	NA	NA	NA	NA	NA	NA
PITG_09556	hypothetical protein similar to guanine nucleotide-binding protein	NO	Yes	NA	NA	InBtw	NA	2 and 3	NA	NA	NA	NA	NA	NA	NA	0.010649	0.021781	1.62401	0.0125708	0.0237866	1.59014	NA	NA	NA	NA	NA	NA
PITG_14729	hypothetical protein similar to ribosomal protein S16	NO	Yes	NA	NA	GDR	NA	2 and 3	NA	NA	NA	NA	NA	NA	NA	0.000138	0.00332415	1.62095	0.00123521	0.0108529	1.14203	NA	NA	NA	NA	NA	NA
PITG_08858	conserved hypothetical protein	NO	No	NA	NA	InBtw	NA	2	NA	NA	NA	NA	NA	NA	NA	0.0176985	0.0278718	1.62074	NA	NA	NA	NA	NA	NA	NA	NA	NA
PITG_18052	60S ribosomal protein L3	NO	Yes	NA	NA	InBtw	NA	2 and 3	NA	NA	NA	NA	NA	NA	NA	0.0191158	0.0290477	1.61996	0.0203124	0.0298157	1.60527	NA	NA	NA	NA	NA	NA
PITG_15626	superoxide dismutase 2	NO	Yes	NA	NA	GDR	NA	2 and 3	NA	NA	NA	NA	NA	NA	NA	0.00087	0.00699356	1.61846	0.0051996	0.0170044	1.71264	NA	NA	NA	NA	NA	NA
PITG_05710	hypothetical protein	NO	No	NA	NA	GSR	NA	2	NA	NA	NA	NA	NA	NA	NA	0.00540699	0.0158463	1.61783	NA	NA	NA	NA	NA	NA	NA	NA	NA
PITG_05361	predicted protein	NO	Yes	NA	NA	GSR	NA	2	NA	NA	NA	NA	NA	NA	NA	0.0190622	0.0290025	1.616	NA	NA	NA	NA	NA	NA	NA	NA	NA
PITG_05693	predicted protein	NO	No	NA	NA	GSR	NA	2	NA	NA	NA	NA	NA	NA	NA	0.0234921	0.0324492	1.61529	NA	NA	NA	NA	NA	NA	NA	NA	NA
PITG_13500	40S ribosomal protein S4	NO	No	NA	NA	InBtw	NA	2 and 3	NA	NA	NA	NA	NA	NA	NA	0.0111399	0.02227	1.61486	0.00875273	0.0203912	1.74679	NA	NA	NA	NA	NA	NA
PITG_03632	H - or Na -translocating F-type, V-type and A-type ATPase (F-ATPase) Superfamily	NO	No	NA	NA	GDR	NA	2 and 3	NA	NA	NA	NA	NA	NA	NA	0.0116837	0.0227502	1.60993	0.00937397	0.0210544	1.70672	NA	NA	NA	NA	NA	NA
PITG_17785	hypothetical protein	NO	No	NA	NA	GDR	NA	2 and 3	NA	NA	NA	NA	NA	NA	NA	0.00048	0.0054728	1.60942	0.0164744	0.0268816	1.19814	NA	NA	NA	NA	NA	NA
PITG_07653	hypothetical protein	NO	Yes	NA	NA	InBtw	NA	2	NA	NA	NA	NA	NA	NA	NA	0.00744676	0.0183424	1.60266	NA	NA	NA	NA	NA	NA	NA	NA	NA
PITG_17477	conserved hypothetical protein	YES	No	NA	NA	Not	NA	2	NA	NA	NA	NA	NA	NA	NA	0.000473	0.00544746	1.60185	NA	NA	NA	NA	NA	NA	NA	NA	NA
PITG_19669	hypothetical protein similar to ubiquitin/ribosomal protein S30e fusion protein	NO	No	NA	NA	GDR	NA	2 and 3	NA	NA	NA	NA	NA	NA	NA	0.0303543	0.0373038	1.60147	0.0433745	0.0456529	1.41503	NA	NA	NA	NA	NA	NA
PITG_15407	60S ribosomal protein L34-B	NO	Yes	NA	NA	InBtw	NA	2 and 3	NA	NA	NA	NA	NA	NA	NA	0.0119941	0.0230353	1.60043	0.0100988	0.021722	1.55105	NA	NA	NA	NA	NA	NA
PITG_15470	predicted protein	NO	Yes	NA	NA	GDR	NA	2 and 3	NA	NA	NA	NA	NA	NA	NA	0.0136998	0.0245342	1.60013	0.00126167	0.0108833	1.39672	NA	NA	NA	NA	NA	NA
PITG_22355	predicted protein	NO	No	NA	NA	Not	NA	2	NA	NA	NA	NA	NA	NA	NA	0.0370901	0.0419565	1.59972	NA	NA	NA	NA	NA	NA	NA	NA	NA
PITG_01251	hypothetical protein	NO	Yes	NA	NA	InBtw	NA	2	NA	NA	NA	NA	NA	NA	NA	0.00620372	0.0168679	1.59892	NA	NA	NA	NA	NA	NA	NA	NA	NA
PITG_03221	40S ribosomal protein S18	NO	Yes	NA	NA	GDR	NA	2 and 3	NA	NA	NA	NA	NA	NA	NA	0.0180041	0.0281009	1.59528	0.0160118	0.0265279	1.64635	NA	NA	NA	NA	NA	NA
PITG_06967	hypothetical protein	NO	Yes	NA	NA	InBtw	NA	2 and 3	NA	NA	NA	NA	NA	NA	NA	0.000766	0.00668394	1.59454	0.0225536	0.0314151	1.33588	NA	NA	NA	NA	NA	NA
PITG_03663	predicted protein	NO	No	NA	NA	GSR	NA	2 and 3	NA	NA	NA	NA	NA	NA	NA	0.00091	0.0071215	1.59249	0.00436568	0.0160657	1.31886	NA	NA	NA	NA	NA	NA
PITG_03007	predicted protein	NO	No	NA	NA	InBtw	NA	2	NA	NA	NA	NA	NA	NA	NA	0.0239275	0.0327724	1.58835	NA	NA	NA	NA	NA	NA	NA	NA	NA
PITG_10637	conserved hypothetical protein	YES	No	NA	NA	InBtw	NA	2 and 3	NA	NA	NA	NA	NA	NA	NA	0.000365	0.00498396	1.58694	0.00176411	0.0120318	1.47217	NA	NA	NA	NA	NA	NA
PITG_10487	conserved hypothetical protein	NO	Yes	NA	NA	GDR	NA	2	NA	NA	NA	NA	NA	NA	NA	0.00115587	0.00797108	1.58124	NA	NA	NA	NA	NA	NA	NA	NA	NA
PITG_04608	hypothetical protein similar to MSTP012	NO	Yes	NA	NA	GDR	NA	2 and 3	NA	NA	NA	NA	NA	NA	NA	0.00160086	0.00900617	1.57592	0.00298645	0.0142838	1.14865	NA	NA	NA	NA	NA	NA
PITG_12965	hypothetical protein	NO	No	NA	NA	GDR	NA	2	NA	NA	NA	NA	NA	NA	NA	0.0146063	0.0253952	1.57587	NA	NA	NA	NA	NA	NA	NA	NA	NA
PITG_08441	conserved hypothetical protein	NO	Yes	NA	NA	GDR	NA	2 and 3	NA	NA	NA	NA	NA	NA	NA	0.000218	0.00398908	1.57483	0.00753317	0.01921	1.04183	NA	NA	NA	NA	NA	NA
PITG_14221	conserved hypothetical protein	NO	No	NA	NA	GDR	NA	2	NA	NA	NA	NA	NA	NA	NA	4.76e-06	0.00108228	1.57452	NA	NA	NA	NA	NA	NA	NA	NA	NA
PITG_07993	hypothetical protein (PITT_07993)	NO	Yes	NA	NA	GDR	NA	2 and 3	NA	NA	NA	NA	NA	NA	NA	0.00489649	0.0152778	1.57228	0.00785602	0.0194958	1.38826	NA	NA	NA	NA	NA	NA
PITG_10512	predicted protein	NO	No	NA	NA	GSR	NA	2 and 3	NA	NA	NA	NA	NA	NA	NA	0.00414296	0.0141293	1.57082	0.00130722	0.0109987	1.61102	NA	NA	NA	NA	NA	NA
PITG_12824	conserved hypothetical protein	NO	Yes	NA	NA	InBtw	NA	2 and 3	NA	NA	NA	NA	NA	NA	NA	0.00593771	0.0165944	1.56999	7e-05	0.00381292	2.11854	NA	NA	NA	NA	NA	NA
PITG_03905	conserved hypothetical protein	NO	No	NA	NA	InBtw	NA	2	NA	NA	NA	NA	NA	NA	NA	0.028931	0.0364799	1.56843	NA	NA	NA	NA	NA	NA	NA	NA	NA
PITG_10193	40S ribosomal protein, putative	NO	Yes	NA	NA	GDR	NA	2 and 3	NA	NA	NA	NA	NA	NA	NA	0.0123708	0.0233522	1.56224	0.017001	0.0272807	1.37175	NA	NA	NA	NA	NA	NA
PITG_12008	predicted protein	NO	No	NA	NA	GSR	NA	2	NA	NA	NA	NA	NA	NA	NA	0.00143467	0.00868331	1.56023	NA	NA	NA	NA	NA	NA	NA	NA	NA
PITG_07778	hypothetical protein	NO	Yes	NA	NA	GSR	NA	2 and 3	NA	NA	NA	NA	NA	NA	NA	0.0460897	0.0475708	1.55648	0.0321058	0.0381046	1.78507	NA	NA	NA	NA	NA	NA
PITG_00407	serine/threonine-protein kinase	NO	Yes	NA	NA	GDR	NA	2	NA	NA	NA	NA	NA	NA	NA	0.00249016	0.0111384	1.55521	NA	NA	NA	NA	NA	NA	NA	NA	NA
PITG_08386	hypothetical protein	NO	No	NA	NA	GSR	NA	2	NA	NA	NA	NA	NA	NA	NA	0.00388688	0.0136781	1.5551	NA	NA	NA	NA	NA	NA	NA	NA	NA
PITG_10819	conserved hypothetical protein (PITT_10819)	NO	Yes	NA	NA	GSR	NA	2 and 3	NA	NA	NA	NA	NA	NA	NA	0.00304232	0.0121274	1.55485	0.00961915	0.0212772	1.28446	NA	NA	NA	NA	NA	NA
PITG_10936	hypothetical protein	NO	Yes	NA	NA	GDR	NA	2	NA	NA	NA	NA	NA	NA	NA	0.011057	0.022216	1.55395	NA	NA	NA	NA	NA	NA	NA	NA	NA
PITG_13624	predicted protein	NO	Yes	NA	NA	GDR	NA	2	NA	NA	NA	NA	NA	NA	NA	0.0119265	0.022957	1.55119	NA	NA	NA	NA	NA	NA	NA	NA	NA
PITG_07523	conserved hypothetical protein	NO	No	NA	NA	GSR	NA	2	NA	NA	NA	NA	NA	NA	NA	0.000449	0.00542687	1.55012	NA	NA	NA	NA	NA	NA	NA	NA	NA
PITG_10635	hypothetical protein	NO	No	NA	NA	GSR	NA	2	NA	NA	NA	NA	NA	NA	NA	0.0242744	0.0330734	1.5496	NA	NA	NA	NA	NA	NA	NA	NA	NA
PITG_17910	conserved hypothetical protein	NO	Yes	NA	NA	GSR	NA	2 and 3	NA	NA	NA	NA	NA	NA	NA	0.0084608	0.019574	1.54911	0.0100869	0.021722	1.4487	NA	NA	NA	NA	NA	NA
PITG_22951	similar to sea slug pheromone	NO	No	NA	NA	GSR	NA	2	NA	NA	NA	NA	NA	NA	NA	0.000362	0.00497277	1.54742	NA	NA	NA	NA	NA	NA	NA	NA	NA
PITG_22926	secreted RxLR effector peptide, putative	YES	No	RXLR	RxLRfam52	GSR	NA	2 and 3	NA	NA	NA	NA	NA	NA	NA	0.00851453	0.0196121	1.54453	0.00370319	0.0152375	1.25858	NA	NA	NA	NA	NA	NA
PITG_05910	secreted RxLR effector peptide, putative	YES	No	RXLR	RxLRfam52	InBtw	NA	2 and 3	NA	NA	NA	NA	NA	NA	NA	0.00490029	0.0152778	1.54402	0.00451589	0.01622	1.24662	NA	NA	NA	NA	NA	NA
PITG_02694	conserved hypothetical protein	NO	No	NA	NA	GDR	NA	2 and 3	NA	NA	NA	NA	NA	NA	NA	0.0171385	0.027438	1.54281	0.0201424	0.0296822	1.42852	NA	NA	NA	NA	NA	NA
PITG_01741	hypothetical protein	NO	Yes	NA	NA	GDR	NA	2	NA	NA	NA	NA	NA	NA	NA	0.00862884	0.019688	1.54096	NA	NA	NA	NA	NA	NA	NA	NA	NA
PITG_11773	conserved hypothetical protein	NO	Yes	NA	NA	GSR	NA	2	NA	NA	NA	NA	NA	NA	NA	0.0359654	0.0411989	1.53777	NA	NA	NA	NA	NA	NA	NA	NA	NA
PITG_10442	hypothetical protein	NO	Yes	NA	NA	GDR	NA	2 and 3	NA	NA	NA	NA	NA	NA	NA	0.0241407	0.0329546	1.52992	0.0223959	0.0313093	1.6035	NA	NA	NA	NA	NA	NA
PITG_03783	Mitochondrial Protein Translocase (MPT) Family	NO	No	NA	NA	GDR	NA	2 and 3	NA	NA	NA	NA	NA	NA	NA	4.19e-05	0.00195061	1.52659	0.00185751	0.012215	1.23174	NA	NA	NA	NA	NA	NA
PITG_06385	hypothetical protein	NO	Yes	NA	NA	InBtw	NA	2 and 3	NA	NA	NA	NA	NA	NA	NA	0.00422495	0.01431	1.5245	0.00464868	0.0164132	1.32685	NA	NA	NA	NA	NA	NA
PITG_18432	conserved hypothetical protein	NO	No	NA	NA	InBtw	NA	2 and 3	NA	NA	NA	NA	NA	NA	NA	0.0192245	0.0290982	1.52315	0.00149624	0.0114774	1.02878	NA	NA	NA	NA	NA	NA
PITG_03097	hypothetical protein	NO	Yes	NA	NA	InBtw	NA	2	NA	NA	NA	NA	NA	NA	NA	0.0124695	0.0234416	1.52194	NA	NA	NA	NA	NA	NA	NA	NA	NA
PITG_08762	conserved hypothetical protein	NO	Yes	NA	NA	GDR	NA	2 and 3	NA	NA	NA	NA	NA	NA	NA	0.000282	0.00452855	1.52187	0.000484	0.00799866	1.31817	NA	NA	NA	NA	NA	NA
PITG_07520	conserved hypothetical protein	NO	No	NA	NA	GSR	NA	2	NA	NA	NA	NA	NA	NA	NA	0.00100458	0.00747261	1.52093	NA	NA	NA	NA	NA	NA	NA	NA	NA
PITG_17013	conserved hypothetical protein	NO	Yes	NA	NA	InBtw	NA	2 and 3	NA	NA	NA	NA	NA	NA	NA	0.0298255	0.0370312	1.52068	0.0208158	0.0301397	1.74472	NA	NA	NA	NA	NA	NA
PITG_11761	hypothetical protein	NO	Yes	NA	NA	GDR	NA	2	NA	NA	NA	NA	NA	NA	NA	0.00514761	0.0155749	1.51855	NA	NA	NA	NA	NA	NA	NA	NA	NA
PITG_16446	serine/threonine protein kinase	NO	Yes	NA	NA	GSR	NA	2 and 3	NA	NA	NA	NA	NA	NA	NA	0.0428497	0.0454608	1.51547	0.041076	0.0441937	1.51929	NA	NA	NA	NA	NA	NA
PITG_12200	predicted protein	NO	No	NA	NA	GSR	NA	2	NA	NA	NA	NA	NA	NA	NA	0.00555241	0.0161018	1.51377	NA	NA	NA	NA	NA	NA	NA	NA	NA
PITG_12947	hypothetical protein similar to 40S ribosomal protein S23	NO	No	NA	NA	GDR	NA	2 and 3	NA	NA	NA	NA	NA	NA	NA	0.0243436	0.0331451	1.50873	0.0263999	0.0340707	1.44788	NA	NA	NA	NA	NA	NA
PITG_14851	predicted protein	NO	No	NA	NA	GDR	NA	2	NA	NA	NA	NA	NA	NA	NA	0.0266298	0.0348158	1.50781	NA	NA	NA	NA	NA	NA	NA	NA	NA
PITG_07571	predicted protein	NO	No	NA	NA	GSR	NA	2	NA	NA	NA	NA	NA	NA	NA	0.000549	0.00577801	1.50708	NA	NA	NA	NA	NA	NA	NA	NA	NA
PITG_08048	conserved hypothetical protein	NO	No	NA	NA	InBtw	NA	2 and 3	NA	NA	NA	NA	NA	NA	NA	0.000657	0.00627729	1.50311	0.00591587	0.0175974	1.06518	NA	NA	NA	NA	NA	NA
PITG_11504	hypothetical protein	NO	No	NA	NA	InBtw	NA	2	NA	NA	NA	NA	NA	NA	NA	0.0205988	0.0302047	1.50012	NA	NA	NA	NA	NA	NA	NA	NA	NA
PITG_09438	hypothetical protein	NO	Yes	NA	NA	GDR	NA	2 and 3	NA	NA	NA	NA	NA	NA	NA	0.000487	0.00549985	1.49968	0.000595	0.00866215	1.16288	NA	NA	NA	NA	NA	NA
PITG_06388	hypothetical protein	NO	Yes	NA	NA	GDR	NA	2	NA	NA	NA	NA	NA	NA	NA	0.00139581	0.00866036	1.49942	NA	NA	NA	NA	NA	NA	NA	NA	NA
PITG_01428	hypothetical protein	NO	Yes	NA	NA	GDR	NA	2 and 3	NA	NA	NA	NA	NA	NA	NA	0.0214442	0.0308128	1.497	0.00453219	0.016251	1.10203	NA	NA	NA	NA	NA	NA
PITG_04901	predicted protein	NO	No	NA	NA	GSR	NA	2	NA	NA	NA	NA	NA	NA	NA	2.32e-05	0.00151664	1.49647	NA	NA	NA	NA	NA	NA	NA	NA	NA
PITG_03771	conserved hypothetical protein	NO	Yes	NA	NA	GDR	NA	2	NA	NA	NA	NA	NA	NA	NA	0.0126533	0.023593	1.49472	NA	NA	NA	NA	NA	NA	NA	NA	NA
PITG_11421	conserved hypothetical protein	YES	No	NA	NA	InBtw	NA	2	NA	NA	NA	NA	NA	NA	NA	0.000406	0.00517526	1.4919	NA	NA	NA	NA	NA	NA	NA	NA	NA
PITG_20708	hypothetical protein	NO	No	NA	NA	InBtw	NA	2	NA	NA	NA	NA	NA	NA	NA	0.0142747	0.0250972	1.49169	NA	NA	NA	NA	NA	NA	NA	NA	NA
PITG_16963	hypothetical protein similar to glycoprotein elicitor precursor	NO	No	NA	NA	GSR	NA	2 and 3	NA	NA	NA	NA	NA	NA	NA	0.000833	0.00691572	1.49079	0.00192077	0.0123455	1.68266	NA	NA	NA	NA	NA	NA
PITG_08777	conserved hypothetical protein	NO	Yes	NA	NA	InBtw	NA	2 and 3	NA	NA	NA	NA	NA	NA	NA	0.0312786	0.037942	1.48976	0.00128031	0.0109372	1.21504	NA	NA	NA	NA	NA	NA
PITG_19212	similar to epsilon tubulin	NO	Yes	NA	NA	InBtw	NA	2	NA	NA	NA	NA	NA	NA	NA	0.0238	0.0326873	1.48828	NA	NA	NA	NA	NA	NA	NA	NA	NA
PITG_07552	conserved hypothetical protein	NO	No	NA	NA	InBtw	NA	2	NA	NA	NA	NA	NA	NA	NA	0.0138797	0.024694	1.48758	NA	NA	NA	NA	NA	NA	NA	NA	NA
PITG_01004	hypothetical protein	NO	No	NA	NA	GDR	NA	2 and 3	NA	NA	NA	NA	NA	NA	NA	0.0119492	0.0229878	1.48661	0.0104382	0.022093	1.34357	NA	NA	NA	NA	NA	NA
PITG_02889	conserved hypothetical protein	NO	Yes	NA	NA	InBtw	NA	2	NA	NA	NA	NA	NA	NA	NA	0.00106676	0.00773366	1.4828	NA	NA	NA	NA	NA	NA	NA	NA	NA
PITG_20980	hypothetical protein	NO	No	NA	NA	InBtw	NA	2	NA	NA	NA	NA	NA	NA	NA	1.75e-05	0.00143259	1.48165	NA	NA	NA	NA	NA	NA	NA	NA	NA
PITG_06094	secreted RxLR effector peptide, putative	YES	No	RXLR	RxLRfam36	GSR	NA	2 and 3	NA	NA	NA	NA	NA	NA	NA	0.0014666	0.00872188	1.47994	0.00220936	0.013023	1.18668	NA	NA	NA	NA	NA	NA
PITG_09064	predicted protein	NO	Yes	NA	NA	GDR	NA	2 and 3	NA	NA	NA	NA	NA	NA	NA	0.0272263	0.0352262	1.47913	0.00393715	0.0155917	1.02097	NA	NA	NA	NA	NA	NA
PITG_06979	aspartate carbamoyltransferase	NO	Yes	NA	NA	GDR	NA	2	NA	NA	NA	NA	NA	NA	NA	0.00519451	0.0156193	1.47532	NA	NA	NA	NA	NA	NA	NA	NA	NA
PITG_19768	hypothetical protein	NO	Yes	NA	NA	GDR	NA	2 and 3	NA	NA	NA	NA	NA	NA	NA	0.000293	0.00454008	1.47498	0.00258926	0.0136005	1.19539	NA	NA	NA	NA	NA	NA
PITG_06346	predicted protein	NO	Yes	NA	NA	GDR	NA	2	NA	NA	NA	NA	NA	NA	NA	0.00137574	0.00860969	1.47218	NA	NA	NA	NA	NA	NA	NA	NA	NA
PITG_00418	hypothetical protein	NO	No	NA	NA	GDR	NA	2 and 3	NA	NA	NA	NA	NA	NA	NA	0.00053	0.0057404	1.47006	0.000233	0.00616813	1.09296	NA	NA	NA	NA	NA	NA
PITG_10146	40S ribosomal protein S2	NO	Yes	NA	NA	GDR	NA	2 and 3	NA	NA	NA	NA	NA	NA	NA	0.0350532	0.0405876	1.46951	0.0263407	0.034035	1.6337	NA	NA	NA	NA	NA	NA
PITG_00492	cytochrome c peroxidase, mitochondrial precursor	NO	Yes	NA	NA	GDR	NA	2 and 3	NA	NA	NA	NA	NA	NA	NA	0.012006	0.0230388	1.46428	0.00314744	0.0144853	2.18452	NA	NA	NA	NA	NA	NA
PITG_22351	predicted protein	NO	No	NA	NA	Not	NA	2	NA	NA	NA	NA	NA	NA	NA	0.00132465	0.00849208	1.46389	NA	NA	NA	NA	NA	NA	NA	NA	NA
PITG_19638	predicted protein	NO	No	NA	NA	InBtw	NA	2	NA	NA	NA	NA	NA	NA	NA	0.0106748	0.0217989	1.46279	NA	NA	NA	NA	NA	NA	NA	NA	NA
PITG_18303	conserved hypothetical protein	NO	Yes	NA	NA	InBtw	NA	2 and 3	NA	NA	NA	NA	NA	NA	NA	3.97e-05	0.00195061	1.46279	0.000517	0.00808588	1.12407	NA	NA	NA	NA	NA	NA
PITG_22035	hypothetical protein	NO	No	NA	NA	Not	NA	2 and 3	NA	NA	NA	NA	NA	NA	NA	0.0141938	0.0250306	1.4613	0.00872065	0.0203619	1.6613	NA	NA	NA	NA	NA	NA
PITG_09739	secreted RxLR effector peptide, putative	YES	No	RXLR	RxLRfam6	GSR	NA	2	NA	NA	NA	NA	NA	NA	NA	0.0172223	0.0274825	1.45844	NA	NA	NA	NA	NA	NA	NA	NA	NA
PITG_06396	conserved hypothetical protein	NO	No	NA	NA	InBtw	NA	2	NA	NA	NA	NA	NA	NA	NA	0.00931614	0.0203431	1.45786	NA	NA	NA	NA	NA	NA	NA	NA	NA
PITG_06255	hypothetical protein	NO	Yes	NA	NA	InBtw	NA	2	NA	NA	NA	NA	NA	NA	NA	0.0473578	0.0483256	1.45379	NA	NA	NA	NA	NA	NA	NA	NA	NA
PITG_07028	conserved hypothetical protein	NO	Yes	NA	NA	GDR	NA	2 and 3	NA	NA	NA	NA	NA	NA	NA	6.95e-05	0.00243236	1.45356	0.000125	0.00482716	1.21809	NA	NA	NA	NA	NA	NA
PITG_20686	predicted protein	NO	No	NA	NA	GDR	NA	2 and 3	NA	NA	NA	NA	NA	NA	NA	0.00418568	0.0142035	1.45349	0.00947045	0.0211698	1.13129	NA	NA	NA	NA	NA	NA
PITG_09795	conserved hypothetical protein	NO	Yes	NA	NA	GDR	NA	2 and 3	NA	NA	NA	NA	NA	NA	NA	0.00144096	0.00868331	1.4524	1.69e-05	0.00267083	1.46106	NA	NA	NA	NA	NA	NA
PITG_11176	hypothetical protein	NO	Yes	NA	NA	InBtw	NA	2 and 3	NA	NA	NA	NA	NA	NA	NA	4.92e-05	0.0021389	1.45198	0.000373	0.00748319	1.11846	NA	NA	NA	NA	NA	NA
PITG_15740	conserved hypothetical protein	NO	Yes	NA	NA	InBtw	NA	2 and 3	NA	NA	NA	NA	NA	NA	NA	3.73e-05	0.00194347	1.45058	0.00700656	0.0187107	1.24671	NA	NA	NA	NA	NA	NA
PITG_13268	conserved hypothetical protein	NO	Yes	NA	NA	GDR	NA	2	NA	NA	NA	NA	NA	NA	NA	0.000489	0.00550205	1.44592	NA	NA	NA	NA	NA	NA	NA	NA	NA
PITG_01922	40S ribosomal protein SA	NO	No	NA	NA	GDR	NA	2 and 3	NA	NA	NA	NA	NA	NA	NA	0.0176754	0.0278483	1.4452	0.0204833	0.0299113	1.35278	NA	NA	NA	NA	NA	NA
PITG_21626	conserved hypothetical protein	NO	Yes	NA	NA	Not	NA	2	NA	NA	NA	NA	NA	NA	NA	0.011411	0.0225528	1.44295	NA	NA	NA	NA	NA	NA	NA	NA	NA
PITG_22125	hypothetical protein	NO	No	NA	NA	Not	NA	2	NA	NA	NA	NA	NA	NA	NA	0.00274674	0.0115823	1.44081	NA	NA	NA	NA	NA	NA	NA	NA	NA
PITG_00256	predicted protein	NO	Yes	NA	NA	GDR	NA	2	NA	NA	NA	NA	NA	NA	NA	0.0200237	0.0298384	1.43687	NA	NA	NA	NA	NA	NA	NA	NA	NA
PITG_03857	predicted protein	NO	Yes	NA	NA	GDR	NA	2	NA	NA	NA	NA	NA	NA	NA	0.0432454	0.0457322	1.43673	NA	NA	NA	NA	NA	NA	NA	NA	NA
PITG_06367	hypothetical protein	NO	Yes	NA	NA	InBtw	NA	2	NA	NA	NA	NA	NA	NA	NA	0.0368503	0.0417932	1.43312	NA	NA	NA	NA	NA	NA	NA	NA	NA
PITG_04108	hypothetical protein	NO	Yes	NA	NA	InBtw	NA	2 and 3	NA	NA	NA	NA	NA	NA	NA	9.91e-05	0.00283859	1.42753	6.28e-05	0.00379544	1.47937	NA	NA	NA	NA	NA	NA
PITG_16091	predicted protein	NO	Yes	NA	NA	GDR	NA	2	NA	NA	NA	NA	NA	NA	NA	0.0186689	0.0286884	1.42549	NA	NA	NA	NA	NA	NA	NA	NA	NA
PITG_11071	hypothetical protein	NO	Yes	NA	NA	InBtw	NA	2 and 3	NA	NA	NA	NA	NA	NA	NA	0.000689	0.00639545	1.4238	0.000196	0.00579513	1.33057	NA	NA	NA	NA	NA	NA
PITG_21512	hypothetical protein	NO	No	NA	NA	GDR	NA	2	NA	NA	NA	NA	NA	NA	NA	0.0362624	0.0414073	1.42326	NA	NA	NA	NA	NA	NA	NA	NA	NA
PITG_01937	conserved hypothetical protein	NO	Yes	NA	NA	InBtw	NA	2 and 3	NA	NA	NA	NA	NA	NA	NA	0.00166254	0.00918243	1.42195	0.00940374	0.0210859	1.15826	NA	NA	NA	NA	NA	NA
PITG_12305	rRNA-processing protein FCF1	NO	Yes	NA	NA	GDR	NA	2	NA	NA	NA	NA	NA	NA	NA	0.00165494	0.00916714	1.42144	NA	NA	NA	NA	NA	NA	NA	NA	NA
PITG_06267	conserved hypothetical protein	NO	No	NA	NA	InBtw	NA	2 and 3	NA	NA	NA	NA	NA	NA	NA	0.00111861	0.00789688	1.41341	0.0171569	0.0274193	1.13943	NA	NA	NA	NA	NA	NA
PITG_18976	hypothetical protein similar to RNA binding / nucleic acid binding	NO	No	NA	NA	GDR	NA	2	NA	NA	NA	NA	NA	NA	NA	0.0100828	0.021219	1.41139	NA	NA	NA	NA	NA	NA	NA	NA	NA
PITG_00058	protease inhibitor EpiC4	YES	Yes	Enzyme Inhibitor	NA	GSR	NA	2 and 3	NA	NA	NA	NA	NA	NA	NA	0.0228035	0.0319318	1.40831	0.010061	0.0216979	1.88178	NA	NA	NA	NA	NA	NA
PITG_17489	hypothetical protein	NO	Yes	NA	NA	GDR	NA	2	NA	NA	NA	NA	NA	NA	NA	0.00329216	0.0125498	1.40773	NA	NA	NA	NA	NA	NA	NA	NA	NA
PITG_02369	conserved hypothetical protein	NO	Yes	NA	NA	GDR	NA	2	NA	NA	NA	NA	NA	NA	NA	0.00136376	0.00859861	1.40735	NA	NA	NA	NA	NA	NA	NA	NA	NA
PITG_13403	cleavage induced protein similar to infertile crescent	NO	Yes	NA	NA	GSR	NA	2 and 3	NA	NA	NA	NA	NA	NA	NA	0.0357593	0.0410865	1.40674	0.015745	0.0263231	1.82428	NA	NA	NA	NA	NA	NA
PITG_07545	Mitochondrial Carrier (MC) Family	NO	Yes	NA	NA	InBtw	NA	2	NA	NA	NA	NA	NA	NA	NA	0.0112555	0.0223963	1.40616	NA	NA	NA	NA	NA	NA	NA	NA	NA
PITG_05709	conserved hypothetical protein	NO	No	NA	NA	GSR	NA	2	NA	NA	NA	NA	NA	NA	NA	0.00267023	0.0114778	1.40081	NA	NA	NA	NA	NA	NA	NA	NA	NA
PITG_01123	predicted protein	NO	Yes	NA	NA	InBtw	NA	2 and 3	NA	NA	NA	NA	NA	NA	NA	0.00996827	0.0210819	1.39831	0.01431	0.0251564	0.999516	NA	NA	NA	NA	NA	NA
PITG_02109	hypothetical protein	NO	Yes	NA	NA	GDR	NA	2 and 3	NA	NA	NA	NA	NA	NA	NA	0.00312168	0.0122877	1.39831	0.000649	0.00889083	2.02239	NA	NA	NA	NA	NA	NA
PITG_17516	S-adenosylmethionine synthetase 2	NO	Yes	NA	NA	InBtw	NA	2 and 3	NA	NA	NA	NA	NA	NA	NA	0.0185786	0.0286341	1.39112	0.0407409	0.0439887	1.20092	NA	NA	NA	NA	NA	NA
PITG_21400	protein kinase	NO	No	NA	NA	InBtw	NA	2 and 3	NA	NA	NA	NA	NA	NA	NA	0.000584	0.0059629	1.38712	0.00467344	0.0164353	1.93822	NA	NA	NA	NA	NA	NA
PITG_20317	hypothetical protein similar to GTPase	NO	No	NA	NA	GSR	NA	2	NA	NA	NA	NA	NA	NA	NA	0.0206904	0.0302562	1.38501	NA	NA	NA	NA	NA	NA	NA	NA	NA
PITG_01255	conserved hypothetical protein	NO	Yes	NA	NA	GDR	NA	2 and 3	NA	NA	NA	NA	NA	NA	NA	0.0296077	0.0369249	1.38142	0.0422785	0.0449191	1.26047	NA	NA	NA	NA	NA	NA
PITG_07888	hypothetical protein	NO	Yes	NA	NA	GDR	NA	2 and 3	NA	NA	NA	NA	NA	NA	NA	0.0140489	0.0248893	1.37867	0.0313334	0.0375396	1.07252	NA	NA	NA	NA	NA	NA
PITG_03551	histone H3	NO	No	NA	NA	InBtw	NA	2 and 3	NA	NA	NA	NA	NA	NA	NA	5.18e-05	0.0021629	1.37783	0.0217681	0.0308941	1.0445	NA	NA	NA	NA	NA	NA
PITG_22959	Cleavage induced hypothetical protein	NO	Yes	NA	NA	InBtw	NA	2 and 3	NA	NA	NA	NA	NA	NA	NA	0.0202605	0.03002	1.37765	0.00398631	0.015619	2.20568	NA	NA	NA	NA	NA	NA
PITG_16059	hypothetical protein	NO	Yes	NA	NA	GDR	NA	2	NA	NA	NA	NA	NA	NA	NA	0.0489882	0.0493184	1.37752	NA	NA	NA	NA	NA	NA	NA	NA	NA
PITG_15685	hypothetical protein	NO	Yes	NA	NA	InBtw	NA	2	NA	NA	NA	NA	NA	NA	NA	0.00508928	0.0154943	1.37743	NA	NA	NA	NA	NA	NA	NA	NA	NA
PITG_02684	hypothetical protein similar to peptidyl-trna hydrolase	NO	No	NA	NA	InBtw	NA	2	NA	NA	NA	NA	NA	NA	NA	0.00761881	0.0185614	1.37541	NA	NA	NA	NA	NA	NA	NA	NA	NA
PITG_16745	hypothetical protein	NO	Yes	NA	NA	GSR	NA	2	NA	NA	NA	NA	NA	NA	NA	0.000949	0.00726187	1.36901	NA	NA	NA	NA	NA	NA	NA	NA	NA
PITG_10030	hypothetical protein	NO	Yes	NA	NA	InBtw	NA	2	NA	NA	NA	NA	NA	NA	NA	0.0105742	0.0217296	1.3653	NA	NA	NA	NA	NA	NA	NA	NA	NA
PITG_05954	conserved hypothetical protein	NO	Yes	NA	NA	GDR	NA	2	NA	NA	NA	NA	NA	NA	NA	0.00475242	0.0151604	1.36478	NA	NA	NA	NA	NA	NA	NA	NA	NA
PITG_18384	hypothetical protein	NO	Yes	NA	NA	GSR	NA	2 and 3	NA	NA	NA	NA	NA	NA	NA	0.00632415	0.0170254	1.36372	0.00640931	0.0181105	1.22265	NA	NA	NA	NA	NA	NA
PITG_19023	conserved hypothetical protein	NO	Yes	NA	NA	GDR	NA	2 and 3	NA	NA	NA	NA	NA	NA	NA	0.0127587	0.0236602	1.36243	0.00921522	0.0208577	1.50593	NA	NA	NA	NA	NA	NA
PITG_05075	predicted protein	NO	No	NA	NA	InBtw	NA	2	NA	NA	NA	NA	NA	NA	NA	0.00159887	0.00900236	1.35976	NA	NA	NA	NA	NA	NA	NA	NA	NA
PITG_00484	conserved hypothetical protein	NO	Yes	NA	NA	GDR	NA	2	NA	NA	NA	NA	NA	NA	NA	2.33e-05	0.00151664	1.35823	NA	NA	NA	NA	NA	NA	NA	NA	NA
PITG_01353	conserved hypothetical protein	NO	No	NA	NA	GDR	NA	2	NA	NA	NA	NA	NA	NA	NA	0.00125665	0.00829798	1.35818	NA	NA	NA	NA	NA	NA	NA	NA	NA
PITG_08017	conserved hypothetical protein	NO	Yes	NA	NA	GDR	NA	2	NA	NA	NA	NA	NA	NA	NA	0.0219943	0.0312397	1.35559	NA	NA	NA	NA	NA	NA	NA	NA	NA
PITG_13846	WD repeat protein 39	NO	Yes	NA	NA	GDR	NA	2 and 3	NA	NA	NA	NA	NA	NA	NA	0.000208	0.00394163	1.35375	0.000512	0.00808371	1.08285	NA	NA	NA	NA	NA	NA
PITG_13309	hypothetical protein	NO	Yes	NA	NA	GDR	NA	2	NA	NA	NA	NA	NA	NA	NA	0.00291775	0.0118863	1.3532	NA	NA	NA	NA	NA	NA	NA	NA	NA
PITG_08187	conserved hypothetical protein	NO	Yes	NA	NA	InBtw	NA	2	NA	NA	NA	NA	NA	NA	NA	0.00022	0.00398908	1.34975	NA	NA	NA	NA	NA	NA	NA	NA	NA
PITG_07851	protein kinase	NO	Yes	NA	NA	GDR	NA	2	NA	NA	NA	NA	NA	NA	NA	0.00788571	0.0188359	1.34883	NA	NA	NA	NA	NA	NA	NA	NA	NA
PITG_03574	serine/threonine-protein phosphatase 4 catalytic subunit	NO	Yes	NA	NA	GDR	NA	2 and 3	NA	NA	NA	NA	NA	NA	NA	0.0417382	0.0447996	1.34852	0.0343418	0.0397546	1.45412	NA	NA	NA	NA	NA	NA
PITG_16686	hypothetical protein	NO	No	NA	NA	GDR	NA	2 and 3	NA	NA	NA	NA	NA	NA	NA	0.000135	0.00332207	1.34821	0.000425	0.00784744	1.00053	NA	NA	NA	NA	NA	NA
PITG_20838	hypothetical protein	NO	Yes	NA	NA	GDR	NA	2 and 3	NA	NA	NA	NA	NA	NA	NA	0.00468434	0.0150378	1.34516	0.0113948	0.0228705	1.09891	NA	NA	NA	NA	NA	NA
PITG_11485	hypothetical protein	NO	Yes	NA	NA	InBtw	NA	2	NA	NA	NA	NA	NA	NA	NA	0.0122289	0.0232604	1.34203	NA	NA	NA	NA	NA	NA	NA	NA	NA
PITG_08362	predicted protein	NO	Yes	NA	NA	GSR	NA	2	NA	NA	NA	NA	NA	NA	NA	0.000544	0.00575194	1.34183	NA	NA	NA	NA	NA	NA	NA	NA	NA
PITG_02712	hypothetical protein	NO	Yes	NA	NA	GDR	NA	2	NA	NA	NA	NA	NA	NA	NA	0.00180973	0.00957366	1.3394	NA	NA	NA	NA	NA	NA	NA	NA	NA
PITG_15090	50S ribosomal protein L11	NO	Yes	NA	NA	InBtw	NA	2 and 3	NA	NA	NA	NA	NA	NA	NA	0.00645263	0.0171694	1.33897	0.0149155	0.0256491	1.07868	NA	NA	NA	NA	NA	NA
PITG_06706	conserved hypothetical protein	NO	Yes	NA	NA	GDR	NA	2	NA	NA	NA	NA	NA	NA	NA	0.00543243	0.015875	1.33896	NA	NA	NA	NA	NA	NA	NA	NA	NA
PITG_21334	hypothetical protein	NO	Yes	NA	NA	GDR	NA	2 and 3	NA	NA	NA	NA	NA	NA	NA	0.00288182	0.0118318	1.33874	0.00381584	0.0154611	1.16779	NA	NA	NA	NA	NA	NA
PITG_04488	predicted protein	NO	No	NA	NA	GDR	NA	2 and 3	NA	NA	NA	NA	NA	NA	NA	0.00427982	0.0143803	1.33644	0.00182455	0.0122036	1.63072	NA	NA	NA	NA	NA	NA
PITG_12933	predicted protein	NO	No	NA	NA	GSR	NA	2	NA	NA	NA	NA	NA	NA	NA	0.00500544	0.0154244	1.3361	NA	NA	NA	NA	NA	NA	NA	NA	NA
PITG_09555	ubiquitin-ribosomal fusion protein, putative	NO	Yes	NA	NA	InBtw	NA	2 and 3	NA	NA	NA	NA	NA	NA	NA	0.0204602	0.0301074	1.33385	0.0194462	0.0291554	1.38693	NA	NA	NA	NA	NA	NA
PITG_13084	hypothetical protein	NO	No	NA	NA	GDR	NA	2	NA	NA	NA	NA	NA	NA	NA	0.0376815	0.0422843	1.33336	NA	NA	NA	NA	NA	NA	NA	NA	NA
PITG_02493	conserved hypothetical protein	NO	No	NA	NA	GDR	NA	2	NA	NA	NA	NA	NA	NA	NA	0.0268091	0.034887	1.33333	NA	NA	NA	NA	NA	NA	NA	NA	NA
PITG_00685	hypothetical protein	NO	Yes	NA	NA	InBtw	NA	2	NA	NA	NA	NA	NA	NA	NA	0.0217443	0.0310599	1.33313	NA	NA	NA	NA	NA	NA	NA	NA	NA
PITG_01112	UDP-3-O-[3-hydroxymyristoyl] glucosamine N-acyltransferase	NO	Yes	NA	NA	GDR	NA	2	NA	NA	NA	NA	NA	NA	NA	0.0318044	0.0382725	1.32741	NA	NA	NA	NA	NA	NA	NA	NA	NA
PITG_10182	predicted protein	NO	No	NA	NA	InBtw	NA	2	NA	NA	NA	NA	NA	NA	NA	0.014641	0.0254136	1.32674	NA	NA	NA	NA	NA	NA	NA	NA	NA
PITG_17808	conserved hypothetical protein	NO	No	NA	NA	GSR	NA	2	NA	NA	NA	NA	NA	NA	NA	0.0192312	0.0291	1.3261	NA	NA	NA	NA	NA	NA	NA	NA	NA
PITG_02831	Sulfate Permease (SulP) Family	NO	No	NA	NA	GDR	NA	2	NA	NA	NA	NA	NA	NA	NA	0.0144539	0.0252494	1.32585	NA	NA	NA	NA	NA	NA	NA	NA	NA
PITG_22666	conserved hypothetical protein	NO	No	NA	NA	InBtw	NA	2 and 3	NA	NA	NA	NA	NA	NA	NA	0.0109882	0.022135	1.32284	0.00851668	0.0201329	1.32583	NA	NA	NA	NA	NA	NA
PITG_14650	predicted protein	NO	No	NA	NA	GSR	NA	2	NA	NA	NA	NA	NA	NA	NA	0.000819	0.00688271	1.32267	NA	NA	NA	NA	NA	NA	NA	NA	NA
PITG_13986	trafficking protein particle complex subunit 3	NO	No	NA	NA	GSR	NA	2 and 3	NA	NA	NA	NA	NA	NA	NA	0.00516592	0.0155965	1.32263	0.0018808	0.0122726	1.321	NA	NA	NA	NA	NA	NA
PITG_08746	hypothetical protein	NO	Yes	NA	NA	GDR	NA	2 and 3	NA	NA	NA	NA	NA	NA	NA	0.002855	0.011787	1.31556	0.00863403	0.0202757	1.17061	NA	NA	NA	NA	NA	NA
PITG_06258	conserved hypothetical protein	NO	Yes	NA	NA	GDR	NA	2 and 3	NA	NA	NA	NA	NA	NA	NA	0.0228167	0.0319318	1.31404	0.00316375	0.0144977	1.02512	NA	NA	NA	NA	NA	NA
PITG_19233	hypothetical protein	NO	No	NA	NA	GSR	NA	2	NA	NA	NA	NA	NA	NA	NA	0.00277862	0.011619	1.31374	NA	NA	NA	NA	NA	NA	NA	NA	NA
PITG_03033	hypothetical protein	NO	No	NA	NA	InBtw	NA	2 and 3	NA	NA	NA	NA	NA	NA	NA	0.00604827	0.0166859	1.31322	0.00540115	0.017181	1.54653	NA	NA	NA	NA	NA	NA
PITG_14254	phosphoenolpyruvate carboxykinase	NO	No	NA	NA	GSR	NA	2	NA	NA	NA	NA	NA	NA	NA	0.00715479	0.0180725	1.31297	NA	NA	NA	NA	NA	NA	NA	NA	NA
PITG_11081	predicted protein	NO	Yes	NA	NA	GDR	NA	2	NA	NA	NA	NA	NA	NA	NA	0.00906098	0.0200863	1.31251	NA	NA	NA	NA	NA	NA	NA	NA	NA
PITG_09544	hypothetical protein	NO	No	NA	NA	InBtw	NA	2	NA	NA	NA	NA	NA	NA	NA	0.0172095	0.0274818	1.30714	NA	NA	NA	NA	NA	NA	NA	NA	NA
PITG_03675	DEAD/DEAH box RNA helicase, putative	NO	No	NA	NA	GDR	NA	2	NA	NA	NA	NA	NA	NA	NA	0.0127143	0.0236392	1.3065	NA	NA	NA	NA	NA	NA	NA	NA	NA
PITG_16116	hypothetical protein	NO	Yes	NA	NA	GDR	NA	2	NA	NA	NA	NA	NA	NA	NA	0.000443	0.00541172	1.30533	NA	NA	NA	NA	NA	NA	NA	NA	NA
PITG_11075	hypothetical protein	NO	Yes	NA	NA	InBtw	NA	2 and 3	NA	NA	NA	NA	NA	NA	NA	0.00269029	0.0115171	1.305	0.0119126	0.0232552	1.25087	NA	NA	NA	NA	NA	NA
PITG_17819	predicted protein	NO	No	NA	NA	GSR	NA	2	NA	NA	NA	NA	NA	NA	NA	0.0337835	0.0396488	1.30427	NA	NA	NA	NA	NA	NA	NA	NA	NA
PITG_15672	hypothetical protein	NO	Yes	NA	NA	GDR	NA	2	NA	NA	NA	NA	NA	NA	NA	0.0228557	0.0319607	1.30373	NA	NA	NA	NA	NA	NA	NA	NA	NA
PITG_17572	protein kinase	NO	No	NA	NA	GDR	NA	2	NA	NA	NA	NA	NA	NA	NA	0.048916	0.0493136	1.30301	NA	NA	NA	NA	NA	NA	NA	NA	NA
PITG_12533	predicted protein	NO	No	NA	NA	GDR	NA	2 and 3	NA	NA	NA	NA	NA	NA	NA	0.0272067	0.0352262	1.30132	3.95e-05	0.00333481	2.1584	NA	NA	NA	NA	NA	NA
PITG_06359	hypothetical protein	NO	No	NA	NA	GDR	NA	2 and 3	NA	NA	NA	NA	NA	NA	NA	0.00516996	0.0156011	1.29956	0.0183783	0.0282774	1.28514	NA	NA	NA	NA	NA	NA
PITG_04641	conserved hypothetical protein	NO	No	NA	NA	GDR	NA	2	NA	NA	NA	NA	NA	NA	NA	0.00174083	0.00938456	1.29869	NA	NA	NA	NA	NA	NA	NA	NA	NA
PITG_05965	predicted protein	NO	Yes	NA	NA	InBtw	NA	2 and 3	NA	NA	NA	NA	NA	NA	NA	0.00258798	0.0113489	1.29287	0.0156654	0.0262414	1.0025	NA	NA	NA	NA	NA	NA
PITG_00032	conserved hypothetical protein	NO	Yes	NA	NA	GDR	NA	2	NA	NA	NA	NA	NA	NA	NA	0.00636072	0.0170375	1.2911	NA	NA	NA	NA	NA	NA	NA	NA	NA
PITG_15013	hypothetical protein	NO	No	NA	NA	GSR	NA	2	NA	NA	NA	NA	NA	NA	NA	0.00908544	0.0201088	1.29052	NA	NA	NA	NA	NA	NA	NA	NA	NA
PITG_15898	conserved hypothetical protein	NO	No	NA	NA	GDR	NA	2	NA	NA	NA	NA	NA	NA	NA	0.0034082	0.0127452	1.2891	NA	NA	NA	NA	NA	NA	NA	NA	NA
PITG_13678	hypothetical protein	NO	Yes	NA	NA	GDR	NA	2	NA	NA	NA	NA	NA	NA	NA	0.0166749	0.0270699	1.2878	NA	NA	NA	NA	NA	NA	NA	NA	NA
PITG_09428	hypothetical protein	NO	No	NA	NA	InBtw	NA	2	NA	NA	NA	NA	NA	NA	NA	0.0139943	0.0248276	1.28599	NA	NA	NA	NA	NA	NA	NA	NA	NA
PITG_07080	hypothetical protein	NO	Yes	NA	NA	GDR	NA	2 and 3	NA	NA	NA	NA	NA	NA	NA	0.00260211	0.0113545	1.28587	0.00898362	0.0206118	1.26391	NA	NA	NA	NA	NA	NA
PITG_04184	conserved hypothetical protein	NO	No	NA	NA	GSR	NA	2	NA	NA	NA	NA	NA	NA	NA	0.0105962	0.0217407	1.2853	NA	NA	NA	NA	NA	NA	NA	NA	NA
PITG_09436	hypothetical protein	NO	Yes	NA	NA	GDR	NA	2 and 3	NA	NA	NA	NA	NA	NA	NA	0.000142	0.00337299	1.28497	0.00122216	0.0108017	1.00849	NA	NA	NA	NA	NA	NA
PITG_09453	conserved hypothetical protein	NO	Yes	NA	NA	GDR	NA	2	NA	NA	NA	NA	NA	NA	NA	0.000949	0.00726187	1.28446	NA	NA	NA	NA	NA	NA	NA	NA	NA
PITG_00906	Glycoside-Pentoside-Hexuronide (GPH):Cation Symporter Family	NO	No	NA	NA	InBtw	NA	2	NA	NA	NA	NA	NA	NA	NA	0.00745189	0.0183442	1.28199	NA	NA	NA	NA	NA	NA	NA	NA	NA
PITG_06830	ubiquitin-conjugating enzyme E2, putative	NO	Yes	NA	NA	InBtw	NA	2	NA	NA	NA	NA	NA	NA	NA	0.00655661	0.0173326	1.2809	NA	NA	NA	NA	NA	NA	NA	NA	NA
PITG_12550	hypothetical protein	NO	No	NA	NA	InBtw	NA	2	NA	NA	NA	NA	NA	NA	NA	0.000123	0.00315147	1.28034	NA	NA	NA	NA	NA	NA	NA	NA	NA
PITG_11300	hypothetical protein	NO	No	NA	NA	InBtw	NA	2	NA	NA	NA	NA	NA	NA	NA	0.000154	0.00348801	1.27384	NA	NA	NA	NA	NA	NA	NA	NA	NA
PITG_19486	conserved hypothetical protein	NO	No	NA	NA	GSR	NA	2	NA	NA	NA	NA	NA	NA	NA	0.0086064	0.019688	1.27292	NA	NA	NA	NA	NA	NA	NA	NA	NA
PITG_17036	hypothetical protein	NO	Yes	NA	NA	GDR	NA	2	NA	NA	NA	NA	NA	NA	NA	0.000317	0.00461404	1.27192	NA	NA	NA	NA	NA	NA	NA	NA	NA
PITG_18931	predicted protein	NO	No	NA	NA	GDR	NA	2 and 3	NA	NA	NA	NA	NA	NA	NA	0.0309548	0.0377338	1.26945	0.029056	0.0360044	1.29377	NA	NA	NA	NA	NA	NA
PITG_00562	Mitochondrial Tricarboxylate Carrier (MTC) Family	NO	Yes	NA	NA	GDR	NA	2	NA	NA	NA	NA	NA	NA	NA	0.0101236	0.0212702	1.26933	NA	NA	NA	NA	NA	NA	NA	NA	NA
PITG_21628	predicted protein	NO	No	NA	NA	Not	NA	2	NA	NA	NA	NA	NA	NA	NA	0.0142038	0.0250306	1.266	NA	NA	NA	NA	NA	NA	NA	NA	NA
PITG_13599	predicted protein	NO	Yes	NA	NA	InBtw	NA	2 and 3	NA	NA	NA	NA	NA	NA	NA	3.22e-05	0.00177645	1.2644	0.00122154	0.0108017	1.05055	NA	NA	NA	NA	NA	NA
PITG_04428	conserved hypothetical protein	NO	Yes	NA	NA	GDR	NA	2	NA	NA	NA	NA	NA	NA	NA	7.46e-05	0.00250166	1.26418	NA	NA	NA	NA	NA	NA	NA	NA	NA
PITG_14213	predicted protein	NO	No	NA	NA	GDR	NA	2	NA	NA	NA	NA	NA	NA	NA	0.0101799	0.0213275	1.26367	NA	NA	NA	NA	NA	NA	NA	NA	NA
PITG_15161	hypothetical protein	NO	No	NA	NA	GSR	NA	2	NA	NA	NA	NA	NA	NA	NA	0.0331347	0.0392547	1.26224	NA	NA	NA	NA	NA	NA	NA	NA	NA
PITG_09987	hypothetical protein	NO	Yes	NA	NA	GDR	NA	2	NA	NA	NA	NA	NA	NA	NA	0.0018514	0.00967755	1.25983	NA	NA	NA	NA	NA	NA	NA	NA	NA
PITG_17760	Amino Acid/Auxin Permease (AAAP) Family	NO	No	NA	NA	Not	NA	2 and 3	NA	NA	NA	NA	NA	NA	NA	0.00141843	0.00868331	1.25972	2.17e-05	0.0029946	2.28311	NA	NA	NA	NA	NA	NA
PITG_06342	hypothetical protein	NO	No	NA	NA	InBtw	NA	2 and 3	NA	NA	NA	NA	NA	NA	NA	0.0319057	0.0383598	1.25954	0.0274868	0.0348589	1.3034	NA	NA	NA	NA	NA	NA
PITG_19152	hypothetical protein	NO	Yes	NA	NA	GDR	NA	2	NA	NA	NA	NA	NA	NA	NA	0.00840962	0.0195414	1.25855	NA	NA	NA	NA	NA	NA	NA	NA	NA
PITG_09585	secreted RxLR effector peptide, putative	YES	Yes	RXLR	RxLRfam90	GDR	NA	2	NA	NA	NA	NA	NA	NA	NA	0.00671267	0.0175032	1.25783	NA	NA	NA	NA	NA	NA	NA	NA	NA
PITG_09845	conserved hypothetical protein	YES	Yes	NA	NA	InBtw	NA	2	NA	NA	NA	NA	NA	NA	NA	0.000673	0.00635101	1.25713	NA	NA	NA	NA	NA	NA	NA	NA	NA
PITG_21973	predicted protein	NO	Yes	NA	NA	Not	NA	2	NA	NA	NA	NA	NA	NA	NA	0.00750687	0.0183912	1.25691	NA	NA	NA	NA	NA	NA	NA	NA	NA
PITG_07627	predicted protein	NO	No	NA	NA	InBtw	NA	2	NA	NA	NA	NA	NA	NA	NA	0.000123	0.00315147	1.25593	NA	NA	NA	NA	NA	NA	NA	NA	NA
PITG_13632	hypothetical protein	NO	Yes	NA	NA	InBtw	NA	2	NA	NA	NA	NA	NA	NA	NA	0.0499912	0.0499912	1.25443	NA	NA	NA	NA	NA	NA	NA	NA	NA
PITG_10018	conserved hypothetical protein	NO	Yes	NA	NA	GDR	NA	2 and 3	NA	NA	NA	NA	NA	NA	NA	0.000196	0.00387264	1.25386	0.013586	0.0245838	1.00424	NA	NA	NA	NA	NA	NA
PITG_06957	conserved hypothetical protein	YES	Yes	NA	NA	GSR	NA	2	NA	NA	NA	NA	NA	NA	NA	0.00237383	0.0108815	1.25166	NA	NA	NA	NA	NA	NA	NA	NA	NA
PITG_22117	hypothetical protein similar to transglutaminase elicitor precursor	NO	No	NA	NA	Not	NA	2 and 3	NA	NA	NA	NA	NA	NA	NA	0.0159697	0.0265553	1.24941	0.00326413	0.0145913	1.83891	NA	NA	NA	NA	NA	NA
PITG_11438	hypothetical protein	NO	No	NA	NA	GDR	NA	2 and 3	NA	NA	NA	NA	NA	NA	NA	0.00143771	0.00868331	1.24867	0.0115732	0.0229652	1.04567	NA	NA	NA	NA	NA	NA
PITG_22453	predicted protein	NO	No	NA	NA	Not	NA	2	NA	NA	NA	NA	NA	NA	NA	0.00197477	0.00995787	1.24789	NA	NA	NA	NA	NA	NA	NA	NA	NA
PITG_06501	hypothetical protein	NO	Yes	NA	NA	InBtw	NA	2 and 3	NA	NA	NA	NA	NA	NA	NA	0.00740998	0.0182814	1.24757	0.0105106	0.0221247	1.20999	NA	NA	NA	NA	NA	NA
PITG_04971	predicted protein	NO	No	NA	NA	InBtw	NA	2	NA	NA	NA	NA	NA	NA	NA	0.0430889	0.0456231	1.24615	NA	NA	NA	NA	NA	NA	NA	NA	NA
PITG_20281	GTP-dependent nucleic acid-binding protein engD	NO	No	NA	NA	Not	NA	2	NA	NA	NA	NA	NA	NA	NA	0.000363	0.00497652	1.24595	NA	NA	NA	NA	NA	NA	NA	NA	NA
PITG_15716	predicted protein	NO	No	NA	NA	InBtw	NA	2	NA	NA	NA	NA	NA	NA	NA	0.00402629	0.0139509	1.24512	NA	NA	NA	NA	NA	NA	NA	NA	NA
PITG_04141	glycoside hydrolase, putative	YES	No	enzyme, hydrolase	NA	GSR	NA	2 and 3	NA	NA	NA	NA	NA	NA	NA	0.00812451	0.0192043	1.24172	0.0260988	0.0338602	1.47132	NA	NA	NA	NA	NA	NA
PITG_03226	conserved hypothetical protein	NO	Yes	NA	NA	InBtw	NA	2 and 3	NA	NA	NA	NA	NA	NA	NA	0.0220494	0.0312622	1.24163	0.00312515	0.0144625	2.21042	NA	NA	NA	NA	NA	NA
PITG_00438	hypothetical protein	NO	Yes	NA	NA	GSR	NA	2	NA	NA	NA	NA	NA	NA	NA	0.00913638	0.0201644	1.23953	NA	NA	NA	NA	NA	NA	NA	NA	NA
PITG_03498	hypothetical protein similar to lipoate-protein ligase B	NO	Yes	NA	NA	InBtw	NA	2	NA	NA	NA	NA	NA	NA	NA	0.00515975	0.0155909	1.23935	NA	NA	NA	NA	NA	NA	NA	NA	NA
PITG_07920	predicted protein	NO	No	NA	NA	GDR	NA	2	NA	NA	NA	NA	NA	NA	NA	0.00556528	0.0161186	1.23888	NA	NA	NA	NA	NA	NA	NA	NA	NA
PITG_12097	hypothetical protein	NO	No	NA	NA	InBtw	NA	2	NA	NA	NA	NA	NA	NA	NA	0.0103185	0.0214708	1.23888	NA	NA	NA	NA	NA	NA	NA	NA	NA
PITG_09960	predicted protein	NO	Yes	NA	NA	InBtw	NA	2	NA	NA	NA	NA	NA	NA	NA	0.0102482	0.0213874	1.23856	NA	NA	NA	NA	NA	NA	NA	NA	NA
PITG_19949	ubiquinone/menaquinone biosynthesis methyltransferase ubiE	NO	No	NA	NA	Not	NA	2 and 3	NA	NA	NA	NA	NA	NA	NA	0.0215048	0.0308675	1.23838	0.0114882	0.0229275	1.496	NA	NA	NA	NA	NA	NA
PITG_00791	DEAD/DEAH box RNA helicase, putative	NO	Yes	NA	NA	InBtw	NA	2	NA	NA	NA	NA	NA	NA	NA	0.00117893	0.00807315	1.23802	NA	NA	NA	NA	NA	NA	NA	NA	NA
PITG_17550	serine protease family S09A, putative	NO	No	NA	NA	GDR	NA	2	NA	NA	NA	NA	NA	NA	NA	0.00109533	0.00785446	1.23554	NA	NA	NA	NA	NA	NA	NA	NA	NA
PITG_23206	secreted RxLR effector peptide, putative	YES	No	RXLR	RxLRsng192	GDR	NA	2	NA	NA	NA	NA	NA	NA	NA	0.0224507	0.0316344	1.23544	NA	NA	NA	NA	NA	NA	NA	NA	NA
PITG_21053	conserved hypothetical protein	NO	No	NA	NA	Not	NA	2	NA	NA	NA	NA	NA	NA	NA	0.00772734	0.0186317	1.23533	NA	NA	NA	NA	NA	NA	NA	NA	NA
PITG_18975	predicted protein	NO	Yes	NA	NA	InBtw	NA	2	NA	NA	NA	NA	NA	NA	NA	0.00332217	0.0125841	1.23378	NA	NA	NA	NA	NA	NA	NA	NA	NA
PITG_08036	predicted protein	NO	Yes	NA	NA	InBtw	NA	2 and 3	NA	NA	NA	NA	NA	NA	NA	0.00673847	0.0175032	1.23096	0.00112013	0.0105011	0.998325	NA	NA	NA	NA	NA	NA
PITG_04339	secreted RxLR effector peptide, putative	YES	No	RXLR	RxLRfam81	InBtw	NA	2	NA	NA	NA	NA	NA	NA	NA	0.0048601	0.0152584	1.23057	NA	NA	NA	NA	NA	NA	NA	NA	NA
PITG_04462	predicted protein	NO	No	NA	NA	GSR	NA	2	NA	NA	NA	NA	NA	NA	NA	0.00581	0.0164877	1.22962	NA	NA	NA	NA	NA	NA	NA	NA	NA
PITG_08413	predicted protein	NO	No	NA	NA	GDR	NA	2	NA	NA	NA	NA	NA	NA	NA	0.00682971	0.0176423	1.2278	NA	NA	NA	NA	NA	NA	NA	NA	NA
PITG_21574	predicted protein	NO	No	NA	NA	GSR	NA	2	NA	NA	NA	NA	NA	NA	NA	0.00687924	0.0176862	1.22653	NA	NA	NA	NA	NA	NA	NA	NA	NA
PITG_12118	hypothetical protein	NO	Yes	NA	NA	GDR	NA	2	NA	NA	NA	NA	NA	NA	NA	0.00157331	0.00897824	1.22651	NA	NA	NA	NA	NA	NA	NA	NA	NA
PITG_07306	hypothetical protein	NO	Yes	NA	NA	InBtw	NA	2	NA	NA	NA	NA	NA	NA	NA	0.00525068	0.0157032	1.22514	NA	NA	NA	NA	NA	NA	NA	NA	NA
PITG_10447	protein kinase, putative	NO	Yes	NA	NA	GDR	NA	2 and 3	NA	NA	NA	NA	NA	NA	NA	0.000911	0.0071215	1.22486	0.000879	0.00978493	1.31911	NA	NA	NA	NA	NA	NA
PITG_00814	predicted protein	NO	No	NA	NA	GSR	NA	2	NA	NA	NA	NA	NA	NA	NA	0.0232598	0.032289	1.22471	NA	NA	NA	NA	NA	NA	NA	NA	NA
PITG_17091	conserved hypothetical protein	NO	Yes	NA	NA	GDR	NA	2	NA	NA	NA	NA	NA	NA	NA	0.0115963	0.0226658	1.22396	NA	NA	NA	NA	NA	NA	NA	NA	NA
PITG_17006	predicted protein	NO	No	NA	NA	GDR	NA	2	NA	NA	NA	NA	NA	NA	NA	0.00926395	0.0202892	1.21909	NA	NA	NA	NA	NA	NA	NA	NA	NA
PITG_01751	conserved hypothetical protein	NO	No	NA	NA	GDR	NA	2	NA	NA	NA	NA	NA	NA	NA	0.0204603	0.0301074	1.21902	NA	NA	NA	NA	NA	NA	NA	NA	NA
PITG_06861	hypothetical protein	NO	Yes	NA	NA	GDR	NA	2	NA	NA	NA	NA	NA	NA	NA	0.000458	0.00544746	1.21866	NA	NA	NA	NA	NA	NA	NA	NA	NA
PITG_13616	hypothetical protein	NO	Yes	NA	NA	GDR	NA	2 and 3	NA	NA	NA	NA	NA	NA	NA	0.00579917	0.0164826	1.21741	0.00688766	0.0185804	1.08326	NA	NA	NA	NA	NA	NA
PITG_03744	hypothetical protein	NO	Yes	NA	NA	GDR	NA	2 and 3	NA	NA	NA	NA	NA	NA	NA	0.001325	0.00849208	1.21653	0.00271645	0.0137833	1.07356	NA	NA	NA	NA	NA	NA
PITG_01058	conserved hypothetical protein	YES	Yes	NA	NA	InBtw	NA	2 and 3	NA	NA	NA	NA	NA	NA	NA	0.00716336	0.018074	1.21577	0.0057175	0.0174246	1.31938	NA	NA	NA	NA	NA	NA
PITG_11188	predicted protein	NO	Yes	NA	NA	GDR	NA	2	NA	NA	NA	NA	NA	NA	NA	0.00634591	0.0170375	1.21548	NA	NA	NA	NA	NA	NA	NA	NA	NA
PITG_05511	Mitochondrial Carrier (MC) Family	NO	Yes	NA	NA	InBtw	NA	2	NA	NA	NA	NA	NA	NA	NA	0.000301	0.00458037	1.21485	NA	NA	NA	NA	NA	NA	NA	NA	NA
PITG_11100	conserved hypothetical protein	NO	Yes	NA	NA	GDR	NA	2	NA	NA	NA	NA	NA	NA	NA	0.020442	0.0301074	1.21454	NA	NA	NA	NA	NA	NA	NA	NA	NA
PITG_13508	predicted protein	NO	No	NA	NA	GSR	NA	2	NA	NA	NA	NA	NA	NA	NA	0.0298559	0.0370319	1.21416	NA	NA	NA	NA	NA	NA	NA	NA	NA
PITG_06982	conserved hypothetical protein	NO	No	NA	NA	GDR	NA	2	NA	NA	NA	NA	NA	NA	NA	0.0169714	0.0273106	1.21275	NA	NA	NA	NA	NA	NA	NA	NA	NA
PITG_09488	small nuclear ribonucleoprotein Sm D3	NO	Yes	NA	NA	GDR	NA	2	NA	NA	NA	NA	NA	NA	NA	0.00556196	0.0161186	1.21157	NA	NA	NA	NA	NA	NA	NA	NA	NA
PITG_16233	secreted RxLR effector peptide, putative	YES	No	RXLR	RxLRfam9	InBtw	NA	2 and 3	NA	NA	NA	NA	NA	NA	NA	0.00538075	0.0158185	1.2108	0.000752	0.0094849	1.20184	NA	NA	NA	NA	NA	NA
PITG_01813	hypothetical protein similar to m7G tRNA methyltransferase	NO	Yes	NA	NA	GDR	NA	2	NA	NA	NA	NA	NA	NA	NA	0.00482524	0.0151907	1.21027	NA	NA	NA	NA	NA	NA	NA	NA	NA
PITG_06608	ubiquitin-conjugating enzyme E2, putative	NO	Yes	NA	NA	GDR	NA	2 and 3	NA	NA	NA	NA	NA	NA	NA	0.026039	0.0344284	1.20873	0.0242482	0.0326604	1.23693	NA	NA	NA	NA	NA	NA
PITG_10316	RNA exonuclease 4	NO	Yes	NA	NA	InBtw	NA	2	NA	NA	NA	NA	NA	NA	NA	0.00112421	0.00789688	1.20823	NA	NA	NA	NA	NA	NA	NA	NA	NA
PITG_01456	histone acetyltransferase ESA1	NO	Yes	NA	NA	GDR	NA	2 and 3	NA	NA	NA	NA	NA	NA	NA	0.0392963	0.0432915	1.20774	0.0115953	0.0229946	1.0741	NA	NA	NA	NA	NA	NA
PITG_20061	predicted protein	NO	Yes	NA	NA	Not	NA	2	NA	NA	NA	NA	NA	NA	NA	0.0266149	0.0348158	1.20637	NA	NA	NA	NA	NA	NA	NA	NA	NA
PITG_15609	hypothetical protein similar to heat shock protein binding / unfolded protein binding	NO	Yes	NA	NA	GDR	NA	2 and 3	NA	NA	NA	NA	NA	NA	NA	0.000925	0.00718924	1.20625	0.0040287	0.0156869	1.07726	NA	NA	NA	NA	NA	NA
PITG_04980	hypothetical protein	NO	Yes	NA	NA	InBtw	NA	2 and 3	NA	NA	NA	NA	NA	NA	NA	0.000774	0.00671946	1.20561	0.0107519	0.0223221	1.03042	NA	NA	NA	NA	NA	NA
PITG_14113	conserved hypothetical protein	NO	No	NA	NA	GSR	NA	2	NA	NA	NA	NA	NA	NA	NA	0.00120675	0.00816559	1.20497	NA	NA	NA	NA	NA	NA	NA	NA	NA
PITG_01727	predicted protein	NO	Yes	NA	NA	InBtw	NA	2	NA	NA	NA	NA	NA	NA	NA	0.0303622	0.0373038	1.20414	NA	NA	NA	NA	NA	NA	NA	NA	NA
PITG_15242	phosphate acetyltransferase	NO	No	NA	NA	InBtw	NA	2 and 3	NA	NA	NA	NA	NA	NA	NA	0.00482053	0.0151829	1.20184	0.00965523	0.0212937	1.02702	NA	NA	NA	NA	NA	NA
PITG_11982	conserved hypothetical protein	NO	Yes	NA	NA	GDR	NA	2	NA	NA	NA	NA	NA	NA	NA	0.00365157	0.0132102	1.20158	NA	NA	NA	NA	NA	NA	NA	NA	NA
PITG_11718	predicted protein	NO	No	NA	NA	GSR	NA	2	NA	NA	NA	NA	NA	NA	NA	0.0135705	0.0243961	1.19905	NA	NA	NA	NA	NA	NA	NA	NA	NA
PITG_01753	predicted protein	NO	No	NA	NA	GDR	NA	2	NA	NA	NA	NA	NA	NA	NA	0.0372515	0.042055	1.19829	NA	NA	NA	NA	NA	NA	NA	NA	NA
PITG_12129	protease inhibitor Epi10	YES	Yes	Enzyme Inhibitor	NA	InBtw	NA	2	NA	NA	NA	NA	NA	NA	NA	0.0114972	0.0226207	1.19687	NA	NA	NA	NA	NA	NA	NA	NA	NA
PITG_22847	elicitin-like protein	YES	No	elicitins	NA	GDR	NA	2	NA	NA	NA	NA	NA	NA	NA	0.00352023	0.0129485	1.19647	NA	NA	NA	NA	NA	NA	NA	NA	NA
PITG_02588	hypothetical protein	NO	Yes	NA	NA	GDR	NA	2	NA	NA	NA	NA	NA	NA	NA	0.000479	0.00547052	1.19592	NA	NA	NA	NA	NA	NA	NA	NA	NA
PITG_05297	predicted protein	NO	Yes	NA	NA	GDR	NA	2	NA	NA	NA	NA	NA	NA	NA	0.00112637	0.00789688	1.19501	NA	NA	NA	NA	NA	NA	NA	NA	NA
PITG_14939	serine/threonine protein kinase	YES	Yes	NA	NA	GSR	NA	2 and 3	NA	NA	NA	NA	NA	NA	NA	0.00572589	0.0163775	1.19398	0.0105425	0.0221561	1.38576	NA	NA	NA	NA	NA	NA
PITG_05538	hypothetical protein	NO	Yes	NA	NA	InBtw	NA	2	NA	NA	NA	NA	NA	NA	NA	0.0014331	0.00868331	1.19388	NA	NA	NA	NA	NA	NA	NA	NA	NA
PITG_07902	chromodomain protein, putative	NO	Yes	NA	NA	GDR	NA	2 and 3	NA	NA	NA	NA	NA	NA	NA	0.0173144	0.0275524	1.18963	0.0065079	0.0181702	1.15541	NA	NA	NA	NA	NA	NA
PITG_20040	hypothetical protein	NO	No	NA	NA	GSR	NA	2 and 3	NA	NA	NA	NA	NA	NA	NA	0.00441284	0.0146049	1.18903	0.00710737	0.0188565	1.03459	NA	NA	NA	NA	NA	NA
PITG_19008	conserved hypothetical protein	NO	Yes	NA	NA	InBtw	NA	2 and 3	NA	NA	NA	NA	NA	NA	NA	7.35e-05	0.00248918	1.18849	0.000135	0.00498525	1.01727	NA	NA	NA	NA	NA	NA
PITG_10043	predicted protein	NO	No	NA	NA	GDR	NA	2	NA	NA	NA	NA	NA	NA	NA	0.0168436	0.0272152	1.1883	NA	NA	NA	NA	NA	NA	NA	NA	NA
PITG_08691	conserved hypothetical protein	NO	No	NA	NA	GDR	NA	2	NA	NA	NA	NA	NA	NA	NA	0.0193345	0.0291787	1.18744	NA	NA	NA	NA	NA	NA	NA	NA	NA
PITG_12479	hypothetical protein	NO	No	NA	NA	InBtw	NA	2	NA	NA	NA	NA	NA	NA	NA	0.000324	0.00465588	1.18698	NA	NA	NA	NA	NA	NA	NA	NA	NA
PITG_12494	conserved hypothetical protein	NO	Yes	NA	NA	InBtw	NA	2	NA	NA	NA	NA	NA	NA	NA	0.00285152	0.0117797	1.18684	NA	NA	NA	NA	NA	NA	NA	NA	NA
PITG_01315	conserved hypothetical protein	YES	Yes	NA	NA	InBtw	NA	2	NA	NA	NA	NA	NA	NA	NA	0.000733	0.00661537	1.1829	NA	NA	NA	NA	NA	NA	NA	NA	NA
PITG_15922	predicted protein	NO	Yes	NA	NA	GDR	NA	2	NA	NA	NA	NA	NA	NA	NA	0.00763182	0.0185615	1.1826	NA	NA	NA	NA	NA	NA	NA	NA	NA
PITG_03576	predicted protein	NO	Yes	NA	NA	GDR	NA	2 and 3	NA	NA	NA	NA	NA	NA	NA	0.00189962	0.009758	1.18173	0.00276053	0.0138677	1.09186	NA	NA	NA	NA	NA	NA
PITG_07069	serine protease family S33, putative	NO	No	NA	NA	GDR	NA	2	NA	NA	NA	NA	NA	NA	NA	0.0168629	0.0272394	1.18133	NA	NA	NA	NA	NA	NA	NA	NA	NA
PITG_11435	predicted protein	NO	No	NA	NA	GSR	NA	2	NA	NA	NA	NA	NA	NA	NA	0.0465221	0.0478439	1.18088	NA	NA	NA	NA	NA	NA	NA	NA	NA
PITG_12566	hypothetical protein	NO	No	NA	NA	GDR	NA	2	NA	NA	NA	NA	NA	NA	NA	0.0256774	0.0341549	1.17904	NA	NA	NA	NA	NA	NA	NA	NA	NA
PITG_17304	conserved hypothetical protein	NO	No	NA	NA	GDR	NA	2	NA	NA	NA	NA	NA	NA	NA	0.0276939	0.0355716	1.179	NA	NA	NA	NA	NA	NA	NA	NA	NA
PITG_01246	hypothetical protein	NO	No	NA	NA	GDR	NA	2	NA	NA	NA	NA	NA	NA	NA	0.00522919	0.0156624	1.17861	NA	NA	NA	NA	NA	NA	NA	NA	NA
PITG_14000	hypothetical protein	NO	Yes	NA	NA	GDR	NA	2 and 3	NA	NA	NA	NA	NA	NA	NA	0.0337087	0.0395973	1.17821	0.0256369	0.0335158	1.27857	NA	NA	NA	NA	NA	NA
PITG_12196	hypothetical protein	NO	Yes	NA	NA	InBtw	NA	2	NA	NA	NA	NA	NA	NA	NA	0.0017752	0.0094876	1.17754	NA	NA	NA	NA	NA	NA	NA	NA	NA
PITG_07701	ubiquinone/menaquinone biosynthesis methyltransferase ubiE	NO	Yes	NA	NA	GDR	NA	2 and 3	NA	NA	NA	NA	NA	NA	NA	0.00424852	0.0143201	1.17478	0.00734652	0.0190474	1.15932	NA	NA	NA	NA	NA	NA
PITG_04935	conserved hypothetical protein	NO	Yes	NA	NA	GDR	NA	2	NA	NA	NA	NA	NA	NA	NA	0.00281497	0.0116711	1.17469	NA	NA	NA	NA	NA	NA	NA	NA	NA
PITG_10767	conserved hypothetical protein	NO	Yes	NA	NA	GDR	NA	2	NA	NA	NA	NA	NA	NA	NA	0.0123103	0.0233102	1.17459	NA	NA	NA	NA	NA	NA	NA	NA	NA
PITG_11736	hypothetical protein	NO	No	NA	NA	InBtw	NA	2	NA	NA	NA	NA	NA	NA	NA	0.0108703	0.0220012	1.17443	NA	NA	NA	NA	NA	NA	NA	NA	NA
PITG_07409	hypothetical protein	NO	No	NA	NA	GDR	NA	2	NA	NA	NA	NA	NA	NA	NA	0.0212346	0.0306922	1.1744	NA	NA	NA	NA	NA	NA	NA	NA	NA
PITG_02932	predicted protein	NO	No	NA	NA	GDR	NA	2	NA	NA	NA	NA	NA	NA	NA	0.00553104	0.016067	1.17169	NA	NA	NA	NA	NA	NA	NA	NA	NA
PITG_05632	conserved hypothetical protein	NO	Yes	NA	NA	GDR	NA	2	NA	NA	NA	NA	NA	NA	NA	0.00239198	0.0109264	1.17013	NA	NA	NA	NA	NA	NA	NA	NA	NA
PITG_23193	secreted RxLR effector peptide, putative	YES	No	RXLR	RxLRfam5	InBtw	NA	2	NA	NA	NA	NA	NA	NA	NA	0.0494823	0.0496266	1.16974	NA	NA	NA	NA	NA	NA	NA	NA	NA
PITG_05012	hypothetical protein	NO	Yes	NA	NA	InBtw	NA	2	NA	NA	NA	NA	NA	NA	NA	0.0014342	0.00868331	1.16965	NA	NA	NA	NA	NA	NA	NA	NA	NA
PITG_05987	hypothetical protein	NO	Yes	NA	NA	InBtw	NA	2	NA	NA	NA	NA	NA	NA	NA	0.0423346	0.0451804	1.16917	NA	NA	NA	NA	NA	NA	NA	NA	NA
PITG_19901	predicted protein	NO	No	NA	NA	Not	NA	2	NA	NA	NA	NA	NA	NA	NA	0.040279	0.0438771	1.16724	NA	NA	NA	NA	NA	NA	NA	NA	NA
PITG_04396	conserved hypothetical protein	YES	No	NA	NA	InBtw	NA	2	NA	NA	NA	NA	NA	NA	NA	0.0002	0.00390091	1.1667	NA	NA	NA	NA	NA	NA	NA	NA	NA
PITG_07972	conserved hypothetical protein	NO	Yes	NA	NA	GDR	NA	2 and 3	NA	NA	NA	NA	NA	NA	NA	0.0273891	0.0353526	1.1659	0.0378775	0.0422041	1.11246	NA	NA	NA	NA	NA	NA
PITG_12979	predicted protein	NO	Yes	NA	NA	InBtw	NA	2	NA	NA	NA	NA	NA	NA	NA	0.004869	0.0152641	1.16574	NA	NA	NA	NA	NA	NA	NA	NA	NA
PITG_02097	predicted protein	NO	No	NA	NA	InBtw	NA	2	NA	NA	NA	NA	NA	NA	NA	0.014976	0.0257216	1.16528	NA	NA	NA	NA	NA	NA	NA	NA	NA
PITG_12354	predicted protein	NO	Yes	NA	NA	GDR	NA	2	NA	NA	NA	NA	NA	NA	NA	0.00910925	0.020131	1.16414	NA	NA	NA	NA	NA	NA	NA	NA	NA
PITG_12155	flagellar peptidyl-prolyl?cis-trans?isomerase	NO	Yes	NA	NA	GDR	NA	2	NA	NA	NA	NA	NA	NA	NA	0.0163441	0.0268387	1.16281	NA	NA	NA	NA	NA	NA	NA	NA	NA
PITG_15069	hypothetical protein	NO	Yes	NA	NA	InBtw	NA	2 and 3	NA	NA	NA	NA	NA	NA	NA	0.0135728	0.0243961	1.16279	0.0105746	0.0221598	1.24394	NA	NA	NA	NA	NA	NA
PITG_22357	hypothetical protein	NO	No	NA	NA	Not	NA	2	NA	NA	NA	NA	NA	NA	NA	0.0015526	0.00893302	1.16272	NA	NA	NA	NA	NA	NA	NA	NA	NA
PITG_15565	predicted protein	NO	Yes	NA	NA	GDR	NA	2	NA	NA	NA	NA	NA	NA	NA	0.000452	0.00544746	1.16166	NA	NA	NA	NA	NA	NA	NA	NA	NA
PITG_01424	predicted protein	NO	Yes	NA	NA	GDR	NA	2	NA	NA	NA	NA	NA	NA	NA	0.000911	0.0071215	1.16058	NA	NA	NA	NA	NA	NA	NA	NA	NA
PITG_11553	hypothetical protein similar to potassium channel beta subunit	NO	No	NA	NA	GSR	NA	2	NA	NA	NA	NA	NA	NA	NA	0.0345594	0.0402418	1.1603	NA	NA	NA	NA	NA	NA	NA	NA	NA
PITG_15638	hypothetical protein	NO	Yes	NA	NA	GDR	NA	2 and 3	NA	NA	NA	NA	NA	NA	NA	0.00641187	0.0171275	1.15923	0.00708512	0.0188241	1.11684	NA	NA	NA	NA	NA	NA
PITG_20220	predicted protein	NO	No	NA	NA	GSR	NA	2 and 3	NA	NA	NA	NA	NA	NA	NA	0.0207387	0.0302828	1.15916	0.0279187	0.0351203	1.15704	NA	NA	NA	NA	NA	NA
PITG_23094	NPP1-like protein	YES	No	NLP	NA	InBtw	NA	2	NA	NA	NA	NA	NA	NA	NA	0.000994	0.0074534	1.15756	NA	NA	NA	NA	NA	NA	NA	NA	NA
PITG_06699	predicted protein	NO	No	NA	NA	InBtw	NA	2	NA	NA	NA	NA	NA	NA	NA	0.0492627	0.0494944	1.15745	NA	NA	NA	NA	NA	NA	NA	NA	NA
PITG_03223	hypothetical protein	NO	Yes	NA	NA	InBtw	NA	2 and 3	NA	NA	NA	NA	NA	NA	NA	0.0153362	0.0260141	1.15734	0.00483058	0.0165696	1.33601	NA	NA	NA	NA	NA	NA
PITG_03586	conserved hypothetical protein	NO	Yes	NA	NA	GDR	NA	2	NA	NA	NA	NA	NA	NA	NA	0.0114651	0.0225918	1.15721	NA	NA	NA	NA	NA	NA	NA	NA	NA
PITG_00861	hypothetical protein	NO	Yes	NA	NA	InBtw	NA	2	NA	NA	NA	NA	NA	NA	NA	5.8e-08	0.000326088	1.15661	NA	NA	NA	NA	NA	NA	NA	NA	NA
PITG_10680	predicted protein	NO	Yes	NA	NA	GDR	NA	2 and 3	NA	NA	NA	NA	NA	NA	NA	0.000348	0.00487842	1.15554	0.0019157	0.0123455	1.28226	NA	NA	NA	NA	NA	NA
PITG_04714	predicted protein	NO	Yes	NA	NA	InBtw	NA	2 and 3	NA	NA	NA	NA	NA	NA	NA	0.000871	0.00699356	1.15526	0.000516	0.00808371	1.79456	NA	NA	NA	NA	NA	NA
PITG_01296	hypothetical protein similar to hydrolase	NO	No	NA	NA	GDR	NA	2	NA	NA	NA	NA	NA	NA	NA	0.000299	0.00458037	1.15418	NA	NA	NA	NA	NA	NA	NA	NA	NA
PITG_13441	phosphatidylinositol kinase (PIK-F)	NO	Yes	NA	NA	InBtw	NA	2	NA	NA	NA	NA	NA	NA	NA	0.00159709	0.00899974	1.15307	NA	NA	NA	NA	NA	NA	NA	NA	NA
PITG_10023	chromodomain protein, putative	NO	Yes	NA	NA	InBtw	NA	2	NA	NA	NA	NA	NA	NA	NA	0.0145974	0.0253905	1.1509	NA	NA	NA	NA	NA	NA	NA	NA	NA
PITG_18711	predicted protein	NO	No	NA	NA	GDR	NA	2	NA	NA	NA	NA	NA	NA	NA	0.0231711	0.0322453	1.15051	NA	NA	NA	NA	NA	NA	NA	NA	NA
PITG_20819	hypothetical protein	NO	No	NA	NA	GDR	NA	2	NA	NA	NA	NA	NA	NA	NA	0.00189489	0.009758	1.15017	NA	NA	NA	NA	NA	NA	NA	NA	NA
PITG_21521	conserved hypothetical protein	NO	No	NA	NA	GDR	NA	2	NA	NA	NA	NA	NA	NA	NA	0.0202786	0.0300403	1.15003	NA	NA	NA	NA	NA	NA	NA	NA	NA
PITG_20685	hypothetical protein	NO	No	NA	NA	Not	NA	2	NA	NA	NA	NA	NA	NA	NA	0.017618	0.0277899	1.14907	NA	NA	NA	NA	NA	NA	NA	NA	NA
PITG_07643	hypothetical protein	NO	No	NA	NA	GSR	NA	2	NA	NA	NA	NA	NA	NA	NA	0.0382983	0.0426917	1.14653	NA	NA	NA	NA	NA	NA	NA	NA	NA
PITG_17730	predicted protein	NO	Yes	NA	NA	GDR	NA	2	NA	NA	NA	NA	NA	NA	NA	0.00174521	0.00940076	1.14652	NA	NA	NA	NA	NA	NA	NA	NA	NA
PITG_12142	predicted protein	NO	Yes	NA	NA	GDR	NA	2	NA	NA	NA	NA	NA	NA	NA	0.0343318	0.0400381	1.14598	NA	NA	NA	NA	NA	NA	NA	NA	NA
PITG_19049	conserved hypothetical protein	NO	Yes	NA	NA	GSR	NA	2 and 3	NA	NA	NA	NA	NA	NA	NA	0.0141737	0.0250182	1.14425	0.0233433	0.0319973	1.03999	NA	NA	NA	NA	NA	NA
PITG_03739	hypothetical protein	NO	Yes	NA	NA	InBtw	NA	2	NA	NA	NA	NA	NA	NA	NA	0.00226686	0.0106435	1.14363	NA	NA	NA	NA	NA	NA	NA	NA	NA
PITG_11603	peptidyl-prolyl cis-trans isomerase CYP19-4 precursor	YES	No	NA	NA	InBtw	NA	2 and 3	NA	NA	NA	NA	NA	NA	NA	0.0305661	0.0374669	1.14357	0.0132704	0.024326	1.47612	NA	NA	NA	NA	NA	NA
PITG_11295	glycoside hydrolase, putative	NO	No	NA	NA	GDR	NA	2	NA	NA	NA	NA	NA	NA	NA	0.0117715	0.0228086	1.14333	NA	NA	NA	NA	NA	NA	NA	NA	NA
PITG_16995	glycoside hydrolase, putative	NO	No	NA	NA	GSR	NA	2	NA	NA	NA	NA	NA	NA	NA	0.00835661	0.0194912	1.14225	NA	NA	NA	NA	NA	NA	NA	NA	NA
PITG_15361	predicted protein	NO	No	NA	NA	GSR	NA	2	NA	NA	NA	NA	NA	NA	NA	0.0335165	0.0394561	1.14041	NA	NA	NA	NA	NA	NA	NA	NA	NA
PITG_18713	Rab6 family GTPase, putative	NO	Yes	NA	NA	InBtw	NA	2	NA	NA	NA	NA	NA	NA	NA	0.0176256	0.0277955	1.14039	NA	NA	NA	NA	NA	NA	NA	NA	NA
PITG_11726	hypothetical protein similar to RAB21	NO	No	NA	NA	GDR	NA	2 and 3	NA	NA	NA	NA	NA	NA	NA	0.02973	0.0369774	1.13966	0.0162148	0.0266387	1.31002	NA	NA	NA	NA	NA	NA
PITG_07238	hypothetical protein	NO	Yes	NA	NA	GDR	NA	2	NA	NA	NA	NA	NA	NA	NA	0.00670764	0.0175032	1.13909	NA	NA	NA	NA	NA	NA	NA	NA	NA
PITG_11290	Major Facilitator Superfamily (MFS)	NO	Yes	NA	NA	InBtw	NA	2 and 3	NA	NA	NA	NA	NA	NA	NA	0.0170384	0.0273404	1.13906	0.00165265	0.0117614	2.50524	NA	NA	NA	NA	NA	NA
PITG_11860	predicted protein	NO	No	NA	NA	GSR	NA	2	NA	NA	NA	NA	NA	NA	NA	0.000223	0.00401148	1.13743	NA	NA	NA	NA	NA	NA	NA	NA	NA
PITG_11259	hypothetical protein	NO	Yes	NA	NA	GDR	NA	2	NA	NA	NA	NA	NA	NA	NA	2.12e-05	0.00151044	1.13649	NA	NA	NA	NA	NA	NA	NA	NA	NA
PITG_13323	hypothetical protein	NO	No	NA	NA	GDR	NA	2	NA	NA	NA	NA	NA	NA	NA	0.0405694	0.0441137	1.13638	NA	NA	NA	NA	NA	NA	NA	NA	NA
PITG_16940	conserved hypothetical protein	NO	Yes	NA	NA	GSR	NA	2 and 3	NA	NA	NA	NA	NA	NA	NA	0.00179284	0.00952977	1.13631	0.00433359	0.0160483	1.01966	NA	NA	NA	NA	NA	NA
PITG_19006	conserved hypothetical protein	NO	Yes	NA	NA	InBtw	NA	2	NA	NA	NA	NA	NA	NA	NA	0.00602488	0.0166665	1.13562	NA	NA	NA	NA	NA	NA	NA	NA	NA
PITG_01628	predicted protein	NO	No	NA	NA	GSR	NA	2	NA	NA	NA	NA	NA	NA	NA	0.0267448	0.0348411	1.135	NA	NA	NA	NA	NA	NA	NA	NA	NA
PITG_15142	secreted RxLR effector peptide, putative - similar to HpaRXLR16	NO	Yes	RXLR	RxLRfam1	GSR	NA	2 and 3	NA	NA	NA	NA	NA	NA	NA	0.00238363	0.0109073	1.13377	0.00126775	0.0109043	1.41965	NA	NA	NA	NA	NA	NA
PITG_00810	predicted protein	NO	No	NA	NA	GSR	NA	2	NA	NA	NA	NA	NA	NA	NA	0.0406795	0.0442008	1.13354	NA	NA	NA	NA	NA	NA	NA	NA	NA
PITG_13650	predicted protein	NO	Yes	NA	NA	GSR	NA	2 and 3	NA	NA	NA	NA	NA	NA	NA	0.000672	0.00635101	1.13129	0.000514	0.00808371	1.02288	NA	NA	NA	NA	NA	NA
PITG_03723	hypothetical protein similar to pyruvate phosphate dikinase	NO	No	NA	NA	GDR	NA	2 and 3	NA	NA	NA	NA	NA	NA	NA	0.00534044	0.0157731	1.13104	0.000726	0.00935822	1.20254	NA	NA	NA	NA	NA	NA
PITG_03475	hypothetical protein	NO	No	NA	NA	GDR	NA	2	NA	NA	NA	NA	NA	NA	NA	0.0321465	0.0385273	1.12842	NA	NA	NA	NA	NA	NA	NA	NA	NA
PITG_09323	predicted protein	NO	No	NA	NA	InBtw	NA	2	NA	NA	NA	NA	NA	NA	NA	0.03445	0.0401349	1.12801	NA	NA	NA	NA	NA	NA	NA	NA	NA
PITG_05843	conserved hypothetical protein	NO	Yes	NA	NA	GSR	NA	2	NA	NA	NA	NA	NA	NA	NA	0.000764	0.006675	1.12747	NA	NA	NA	NA	NA	NA	NA	NA	NA
PITG_05923	predicted protein	NO	No	NA	NA	InBtw	NA	2	NA	NA	NA	NA	NA	NA	NA	0.0174873	0.0277228	1.12747	NA	NA	NA	NA	NA	NA	NA	NA	NA
PITG_00349	hypothetical protein	NO	Yes	NA	NA	GDR	NA	2	NA	NA	NA	NA	NA	NA	NA	0.00249781	0.011161	1.12739	NA	NA	NA	NA	NA	NA	NA	NA	NA
PITG_13292	protease inhibitor Epi9	YES	No	Enzyme Inhibitor	NA	GSR	NA	2	NA	NA	NA	NA	NA	NA	NA	0.00175076	0.00941838	1.12594	NA	NA	NA	NA	NA	NA	NA	NA	NA
PITG_17958	hypothetical protein similar to DNA damage response protein Dap1	NO	Yes	NA	NA	InBtw	NA	2	NA	NA	NA	NA	NA	NA	NA	0.0465155	0.0478439	1.12443	NA	NA	NA	NA	NA	NA	NA	NA	NA
PITG_01297	conserved hypothetical protein	NO	Yes	NA	NA	GDR	NA	2	NA	NA	NA	NA	NA	NA	NA	0.0311417	0.0378362	1.12399	NA	NA	NA	NA	NA	NA	NA	NA	NA
PITG_21190	secreted RxLR effector peptide, putative	YES	No	RXLR	RxLRfam2	Not	NA	2 and 3	NA	NA	NA	NA	NA	NA	NA	0.00873643	0.019777	1.12396	0.0124214	0.0236482	1.03907	NA	NA	NA	NA	NA	NA
PITG_08120	hypothetical protein	NO	No	NA	NA	GSR	NA	2	NA	NA	NA	NA	NA	NA	NA	0.0189341	0.0289322	1.12376	NA	NA	NA	NA	NA	NA	NA	NA	NA
PITG_03967	hypothetical protein	NO	No	NA	NA	GDR	NA	2	NA	NA	NA	NA	NA	NA	NA	0.00533597	0.0157731	1.12332	NA	NA	NA	NA	NA	NA	NA	NA	NA
PITG_10020	predicted protein	NO	Yes	NA	NA	GDR	NA	2	NA	NA	NA	NA	NA	NA	NA	0.000227	0.00403352	1.12192	NA	NA	NA	NA	NA	NA	NA	NA	NA
PITG_13612	secreted RxLR effector peptide, putative	YES	No	RXLR	RxLRfam6	GSR	NA	2	NA	NA	NA	NA	NA	NA	NA	0.0143344	0.0251623	1.12173	NA	NA	NA	NA	NA	NA	NA	NA	NA
PITG_06716	hypothetical protein	NO	No	NA	NA	InBtw	NA	2 and 3	NA	NA	NA	NA	NA	NA	NA	0.0018973	0.009758	1.11834	0.0095329	0.0212335	1.0229	NA	NA	NA	NA	NA	NA
PITG_01748	Cytochrome Oxidase Biogenesis (Oxa1) Family	NO	Yes	NA	NA	GDR	NA	2	NA	NA	NA	NA	NA	NA	NA	0.00582353	0.0164877	1.11757	NA	NA	NA	NA	NA	NA	NA	NA	NA
PITG_02779	secreted RxLR effector peptide, putative	YES	No	RXLR	RxLRfam80	GSR	NA	2	NA	NA	NA	NA	NA	NA	NA	0.044557	0.0466077	1.11741	NA	NA	NA	NA	NA	NA	NA	NA	NA
PITG_04940	hypothetical protein similar to novel mcm domain containing protein	NO	Yes	NA	NA	GDR	NA	2	NA	NA	NA	NA	NA	NA	NA	0.00632697	0.0170254	1.11707	NA	NA	NA	NA	NA	NA	NA	NA	NA
PITG_02530	hypothetical protein	NO	Yes	NA	NA	GDR	NA	2	NA	NA	NA	NA	NA	NA	NA	0.0132551	0.02411	1.11703	NA	NA	NA	NA	NA	NA	NA	NA	NA
PITG_15455	hypothetical protein	NO	No	NA	NA	InBtw	NA	2 and 3	NA	NA	NA	NA	NA	NA	NA	0.00785182	0.0187934	1.11583	0.00595876	0.0176297	1.83103	NA	NA	NA	NA	NA	NA
PITG_13862	predicted protein	NO	No	NA	NA	InBtw	NA	2	NA	NA	NA	NA	NA	NA	NA	8.01e-06	0.00115639	1.11482	NA	NA	NA	NA	NA	NA	NA	NA	NA
PITG_10508	conserved hypothetical protein	NO	Yes	NA	NA	GDR	NA	2	NA	NA	NA	NA	NA	NA	NA	0.00222633	0.0105716	1.11477	NA	NA	NA	NA	NA	NA	NA	NA	NA
PITG_21153	predicted protein	NO	No	NA	NA	GSR	NA	2	NA	NA	NA	NA	NA	NA	NA	0.00542234	0.0158522	1.11422	NA	NA	NA	NA	NA	NA	NA	NA	NA
PITG_05475	hypothetical protein	NO	No	NA	NA	GDR	NA	2	NA	NA	NA	NA	NA	NA	NA	0.0171824	0.0274732	1.11291	NA	NA	NA	NA	NA	NA	NA	NA	NA
PITG_00856	hypothetical protein	NO	No	NA	NA	GDR	NA	2	NA	NA	NA	NA	NA	NA	NA	0.00386015	0.0136331	1.11289	NA	NA	NA	NA	NA	NA	NA	NA	NA
PITG_11468	conserved hypothetical protein	NO	Yes	NA	NA	GDR	NA	2	NA	NA	NA	NA	NA	NA	NA	0.0361822	0.0413522	1.11286	NA	NA	NA	NA	NA	NA	NA	NA	NA
PITG_14249	conserved hypothetical protein	NO	Yes	NA	NA	InBtw	NA	2 and 3	NA	NA	NA	NA	NA	NA	NA	0.0203979	0.0300737	1.11278	0.0294838	0.0362997	1.07324	NA	NA	NA	NA	NA	NA
PITG_03591	predicted protein	NO	Yes	NA	NA	GDR	NA	2	NA	NA	NA	NA	NA	NA	NA	0.0262956	0.0346206	1.11201	NA	NA	NA	NA	NA	NA	NA	NA	NA
PITG_04723	hypothetical protein	NO	No	NA	NA	GDR	NA	2 and 3	NA	NA	NA	NA	NA	NA	NA	0.0237656	0.0326572	1.11136	0.00126183	0.0108833	1.08733	NA	NA	NA	NA	NA	NA
PITG_00575	conserved hypothetical protein	NO	Yes	NA	NA	GDR	NA	2	NA	NA	NA	NA	NA	NA	NA	0.00103994	0.00763332	1.11122	NA	NA	NA	NA	NA	NA	NA	NA	NA
PITG_02848	conserved hypothetical protein	NO	No	NA	NA	GDR	NA	2	NA	NA	NA	NA	NA	NA	NA	0.00614008	0.0167901	1.10977	NA	NA	NA	NA	NA	NA	NA	NA	NA
PITG_07587	secreted RxLR effector peptide, putative	YES	No	RXLR	RxLRfam26	InBtw	NA	2	NA	NA	NA	NA	NA	NA	NA	0.0378577	0.0423801	1.10976	NA	NA	NA	NA	NA	NA	NA	NA	NA
PITG_02083	predicted protein	NO	No	NA	NA	InBtw	NA	2	NA	NA	NA	NA	NA	NA	NA	0.0284901	0.0361665	1.10967	NA	NA	NA	NA	NA	NA	NA	NA	NA
PITG_15238	cleavage induced hypothetical protein (PITT_15238)	NO	No	NA	NA	InBtw	NA	2 and 3	NA	NA	NA	NA	NA	NA	NA	2.95e-05	0.00166785	1.10855	8.32e-06	0.0021896	1.04466	NA	NA	NA	NA	NA	NA
PITG_08178	conserved hypothetical protein	YES	Yes	NA	NA	InBtw	NA	2	NA	NA	NA	NA	NA	NA	NA	0.0411632	0.0445213	1.10849	NA	NA	NA	NA	NA	NA	NA	NA	NA
PITG_01290	peptidyl-prolyl cis-trans isomerase C	NO	Yes	NA	NA	GDR	NA	2 and 3	NA	NA	NA	NA	NA	NA	NA	0.00725454	0.0181802	1.10821	0.00448676	0.0161837	1.15296	NA	NA	NA	NA	NA	NA
PITG_09819	hypothetical protein	NO	Yes	NA	NA	GDR	NA	2	NA	NA	NA	NA	NA	NA	NA	0.00898788	0.0200056	1.10803	NA	NA	NA	NA	NA	NA	NA	NA	NA
PITG_01648	hypothetical protein	NO	No	NA	NA	GDR	NA	2	NA	NA	NA	NA	NA	NA	NA	0.00735405	0.0182229	1.10713	NA	NA	NA	NA	NA	NA	NA	NA	NA
PITG_13114	elicitin-like protein	YES	No	elicitins	NA	GDR	NA	2	NA	NA	NA	NA	NA	NA	NA	0.0202434	0.0300126	1.10681	NA	NA	NA	NA	NA	NA	NA	NA	NA
PITG_07531	conserved hypothetical protein	NO	No	NA	NA	InBtw	NA	2	NA	NA	NA	NA	NA	NA	NA	0.00379715	0.013528	1.10519	NA	NA	NA	NA	NA	NA	NA	NA	NA
PITG_12164	hypothetical protein	NO	Yes	NA	NA	GDR	NA	2	NA	NA	NA	NA	NA	NA	NA	0.0139386	0.0247608	1.10493	NA	NA	NA	NA	NA	NA	NA	NA	NA
PITG_09852	conserved hypothetical protein	YES	Yes	NA	NA	GDR	NA	2	NA	NA	NA	NA	NA	NA	NA	0.0139083	0.0247262	1.10436	NA	NA	NA	NA	NA	NA	NA	NA	NA
PITG_00909	conserved hypothetical protein	NO	Yes	NA	NA	GDR	NA	2	NA	NA	NA	NA	NA	NA	NA	0.00520313	0.0156322	1.10261	NA	NA	NA	NA	NA	NA	NA	NA	NA
PITG_15301	protein kinase	NO	No	NA	NA	GSR	NA	2	NA	NA	NA	NA	NA	NA	NA	0.00234422	0.0108081	1.10122	NA	NA	NA	NA	NA	NA	NA	NA	NA
PITG_10286	predicted protein	NO	No	NA	NA	GSR	NA	2	NA	NA	NA	NA	NA	NA	NA	0.0161443	0.0266772	1.10083	NA	NA	NA	NA	NA	NA	NA	NA	NA
PITG_05815	ATP-binding Cassette (ABC) Superfamily	NO	No	NA	NA	GDR	NA	2 and 3	NA	NA	NA	NA	NA	NA	NA	0.0111842	0.0223142	1.09917	0.00727281	0.019005	1.15484	NA	NA	NA	NA	NA	NA
PITG_13828	histone H3	NO	No	NA	NA	GDR	NA	2	NA	NA	NA	NA	NA	NA	NA	0.0160391	0.0265816	1.09883	NA	NA	NA	NA	NA	NA	NA	NA	NA
PITG_10784	predicted protein	NO	Yes	NA	NA	InBtw	NA	2	NA	NA	NA	NA	NA	NA	NA	0.0058412	0.0165123	1.09829	NA	NA	NA	NA	NA	NA	NA	NA	NA
PITG_09785	conserved hypothetical protein	NO	Yes	NA	NA	InBtw	NA	2	NA	NA	NA	NA	NA	NA	NA	0.00178175	0.00950037	1.09821	NA	NA	NA	NA	NA	NA	NA	NA	NA
PITG_04887	predicted protein	NO	Yes	NA	NA	InBtw	NA	2	NA	NA	NA	NA	NA	NA	NA	0.000143	0.00337332	1.09811	NA	NA	NA	NA	NA	NA	NA	NA	NA
PITG_07496	secreted peptide candidate, ORF supported by proteomics	NO	No	NA	NA	GSR	NA	2	NA	NA	NA	NA	NA	NA	NA	0.0220115	0.0312397	1.09781	NA	NA	NA	NA	NA	NA	NA	NA	NA
PITG_13322	glycoside hydrolase, putative	NO	Yes	NA	NA	GDR	NA	2	NA	NA	NA	NA	NA	NA	NA	0.00145501	0.00870844	1.0965	NA	NA	NA	NA	NA	NA	NA	NA	NA
PITG_03796	conserved hypothetical protein	NO	No	NA	NA	GDR	NA	2 and 3	NA	NA	NA	NA	NA	NA	NA	0.0125931	0.0235381	1.09639	0.0244705	0.0327882	1.06924	NA	NA	NA	NA	NA	NA
PITG_05832	conserved hypothetical protein	NO	No	NA	NA	InBtw	NA	2	NA	NA	NA	NA	NA	NA	NA	0.0192236	0.0290982	1.09609	NA	NA	NA	NA	NA	NA	NA	NA	NA
PITG_11923	hypothetical protein similar to structural constituent of ribosome	NO	No	NA	NA	InBtw	NA	2	NA	NA	NA	NA	NA	NA	NA	0.00022	0.00398908	1.09592	NA	NA	NA	NA	NA	NA	NA	NA	NA
PITG_16386	hypothetical protein similar to bolA protein	NO	No	NA	NA	InBtw	NA	2	NA	NA	NA	NA	NA	NA	NA	0.0415586	0.0447509	1.09521	NA	NA	NA	NA	NA	NA	NA	NA	NA
PITG_07730	predicted protein	NO	Yes	NA	NA	GDR	NA	2	NA	NA	NA	NA	NA	NA	NA	5.89e-05	0.00228674	1.09472	NA	NA	NA	NA	NA	NA	NA	NA	NA
PITG_11068	predicted protein	NO	No	NA	NA	InBtw	NA	2	NA	NA	NA	NA	NA	NA	NA	0.0217425	0.0310599	1.0947	NA	NA	NA	NA	NA	NA	NA	NA	NA
PITG_19405	predicted protein	NO	Yes	NA	NA	GSR	NA	2	NA	NA	NA	NA	NA	NA	NA	0.000695	0.00643369	1.09463	NA	NA	NA	NA	NA	NA	NA	NA	NA
PITG_05365	serine/threonine protein kinase (PI_T30-4T216)	NO	No	NA	NA	GDR	NA	2	NA	NA	NA	NA	NA	NA	NA	0.0174341	0.0276913	1.09372	NA	NA	NA	NA	NA	NA	NA	NA	NA
PITG_04881	conserved hypothetical protein	NO	No	NA	NA	GDR	NA	2 and 3	NA	NA	NA	NA	NA	NA	NA	5.16e-06	0.00108228	1.09368	0.0223377	0.0312574	1.07333	NA	NA	NA	NA	NA	NA
PITG_14608	conserved hypothetical protein	NO	No	NA	NA	GDR	NA	2 and 3	NA	NA	NA	NA	NA	NA	NA	0.00852619	0.0196221	1.09346	0.00844228	0.0200766	1.08878	NA	NA	NA	NA	NA	NA
PITG_20476	hypothetical protein	NO	No	NA	NA	Not	NA	2	NA	NA	NA	NA	NA	NA	NA	0.0393339	0.0433028	1.09332	NA	NA	NA	NA	NA	NA	NA	NA	NA
PITG_15299	hypothetical protein similar to pectate lyase (PITT_15299)	YES	No	enzyme, lyase	NA	GSR	NA	2	NA	NA	NA	NA	NA	NA	NA	0.0466403	0.0479307	1.09229	NA	NA	NA	NA	NA	NA	NA	NA	NA
PITG_05140	hypothetical protein	NO	Yes	NA	NA	InBtw	NA	2	NA	NA	NA	NA	NA	NA	NA	0.000112	0.00304044	1.09145	NA	NA	NA	NA	NA	NA	NA	NA	NA
PITG_06254	hypothetical protein	NO	No	NA	NA	GSR	NA	2	NA	NA	NA	NA	NA	NA	NA	0.00480535	0.0151702	1.09141	NA	NA	NA	NA	NA	NA	NA	NA	NA
PITG_20274	hypothetical protein	NO	No	NA	NA	InBtw	NA	2 and 3	NA	NA	NA	NA	NA	NA	NA	0.00858423	0.0196667	1.0911	0.00368041	0.0152284	1.21027	NA	NA	NA	NA	NA	NA
PITG_14091	predicted protein	NO	No	NA	NA	InBtw	NA	2	NA	NA	NA	NA	NA	NA	NA	0.0338404	0.0396816	1.09009	NA	NA	NA	NA	NA	NA	NA	NA	NA
PITG_17964	conserved hypothetical protein	NO	Yes	NA	NA	GDR	NA	2	NA	NA	NA	NA	NA	NA	NA	0.0465105	0.0478439	1.08901	NA	NA	NA	NA	NA	NA	NA	NA	NA
PITG_20787	hypothetical protein	NO	Yes	NA	NA	Not	NA	2	NA	NA	NA	NA	NA	NA	NA	0.000671	0.00635101	1.08892	NA	NA	NA	NA	NA	NA	NA	NA	NA
PITG_00444	hypothetical protein	NO	Yes	NA	NA	InBtw	NA	2	NA	NA	NA	NA	NA	NA	NA	0.0353457	0.0408119	1.0874	NA	NA	NA	NA	NA	NA	NA	NA	NA
PITG_20842	predicted protein	NO	No	NA	NA	Not	NA	2	NA	NA	NA	NA	NA	NA	NA	0.01264	0.0235871	1.08715	NA	NA	NA	NA	NA	NA	NA	NA	NA
PITG_14197	hypothetical protein	NO	Yes	NA	NA	GSR	NA	2	NA	NA	NA	NA	NA	NA	NA	0.00486847	0.0152641	1.08666	NA	NA	NA	NA	NA	NA	NA	NA	NA
PITG_15255	secreted RxLR effector peptide, putative	YES	No	RXLR	RxLRfam4	GSR	NA	2	NA	NA	NA	NA	NA	NA	NA	0.0303966	0.0373182	1.08594	NA	NA	NA	NA	NA	NA	NA	NA	NA
PITG_07118	predicted protein	NO	Yes	NA	NA	GDR	NA	2	NA	NA	NA	NA	NA	NA	NA	0.00726198	0.0181842	1.08593	NA	NA	NA	NA	NA	NA	NA	NA	NA
PITG_03682	conserved hypothetical protein	NO	No	NA	NA	GDR	NA	2	NA	NA	NA	NA	NA	NA	NA	0.0014301	0.00868331	1.08502	NA	NA	NA	NA	NA	NA	NA	NA	NA
PITG_21335	hypothetical protein	NO	No	NA	NA	InBtw	NA	2	NA	NA	NA	NA	NA	NA	NA	2.35e-05	0.00151664	1.08483	NA	NA	NA	NA	NA	NA	NA	NA	NA
PITG_12495	hydroxymethylglutaryl-CoA synthase	NO	No	NA	NA	GDR	NA	2 and 3	NA	NA	NA	NA	NA	NA	NA	0.00351622	0.0129464	1.08458	0.00434635	0.0160566	1.37714	NA	NA	NA	NA	NA	NA
PITG_01298	hypothetical protein	NO	Yes	NA	NA	GDR	NA	2	NA	NA	NA	NA	NA	NA	NA	0.0366421	0.0416808	1.0797	NA	NA	NA	NA	NA	NA	NA	NA	NA
PITG_11497	conserved hypothetical protein	NO	Yes	NA	NA	GDR	NA	2	NA	NA	NA	NA	NA	NA	NA	0.0313811	0.0379925	1.07958	NA	NA	NA	NA	NA	NA	NA	NA	NA
PITG_11209	predicted protein	NO	No	NA	NA	InBtw	NA	2	NA	NA	NA	NA	NA	NA	NA	0.0409849	0.0444128	1.07928	NA	NA	NA	NA	NA	NA	NA	NA	NA
PITG_07006	predicted protein	NO	Yes	NA	NA	GDR	NA	2	NA	NA	NA	NA	NA	NA	NA	0.000309	0.00458037	1.07879	NA	NA	NA	NA	NA	NA	NA	NA	NA
PITG_22981	NPP1-like protein	YES	No	NLP	NA	InBtw	NA	2	NA	NA	NA	NA	NA	NA	NA	0.0293396	0.0367875	1.07865	NA	NA	NA	NA	NA	NA	NA	NA	NA
PITG_07199	hypothetical protein	NO	Yes	NA	NA	InBtw	NA	2	NA	NA	NA	NA	NA	NA	NA	0.000488	0.00549985	1.07864	NA	NA	NA	NA	NA	NA	NA	NA	NA
PITG_13972	hypothetical protein similar to Lsm6 protein	NO	No	NA	NA	InBtw	NA	2	NA	NA	NA	NA	NA	NA	NA	0.00832215	0.0194506	1.07846	NA	NA	NA	NA	NA	NA	NA	NA	NA
PITG_03381	conserved hypothetical protein	NO	No	NA	NA	InBtw	NA	2	NA	NA	NA	NA	NA	NA	NA	0.00228058	0.0106902	1.07836	NA	NA	NA	NA	NA	NA	NA	NA	NA
PITG_18037	ubiquitin family protein, putative	NO	No	NA	NA	GDR	NA	2 and 3	NA	NA	NA	NA	NA	NA	NA	0.00278164	0.011619	1.0779	0.00377169	0.0153484	1.0331	NA	NA	NA	NA	NA	NA
PITG_19364	conserved hypothetical protein	NO	No	NA	NA	GSR	NA	2	NA	NA	NA	NA	NA	NA	NA	0.0231836	0.0322455	1.07773	NA	NA	NA	NA	NA	NA	NA	NA	NA
PITG_00884	hypothetical protein	NO	No	NA	NA	GDR	NA	2	NA	NA	NA	NA	NA	NA	NA	0.00352719	0.0129589	1.07699	NA	NA	NA	NA	NA	NA	NA	NA	NA
PITG_16093	hypothetical protein	NO	Yes	NA	NA	GSR	NA	2	NA	NA	NA	NA	NA	NA	NA	0.0115604	0.0226436	1.07648	NA	NA	NA	NA	NA	NA	NA	NA	NA
PITG_04938	serine/threonine protein kinase	NO	Yes	NA	NA	GDR	NA	2	NA	NA	NA	NA	NA	NA	NA	0.00785418	0.0187934	1.07586	NA	NA	NA	NA	NA	NA	NA	NA	NA
PITG_00054	Mitochondrial Protein Translocase (MPT) Family	NO	Yes	NA	NA	GDR	NA	2 and 3	NA	NA	NA	NA	NA	NA	NA	0.00142053	0.00868331	1.07585	0.000368	0.00742648	1.27081	NA	NA	NA	NA	NA	NA
PITG_08345	predicted protein	NO	No	NA	NA	GSR	NA	2	NA	NA	NA	NA	NA	NA	NA	0.00287711	0.0118318	1.07532	NA	NA	NA	NA	NA	NA	NA	NA	NA
PITG_07844	hypothetical protein	NO	No	NA	NA	InBtw	NA	2	NA	NA	NA	NA	NA	NA	NA	0.0277759	0.0356233	1.07335	NA	NA	NA	NA	NA	NA	NA	NA	NA
PITG_04567	hypothetical protein	NO	Yes	NA	NA	GDR	NA	2	NA	NA	NA	NA	NA	NA	NA	0.0113045	0.022441	1.07273	NA	NA	NA	NA	NA	NA	NA	NA	NA
PITG_05957	predicted protein	NO	No	NA	NA	GSR	NA	2	NA	NA	NA	NA	NA	NA	NA	0.000278	0.00449598	1.07258	NA	NA	NA	NA	NA	NA	NA	NA	NA
PITG_12580	hypothetical protein	NO	No	NA	NA	InBtw	NA	2 and 3	NA	NA	NA	NA	NA	NA	NA	0.00352501	0.0129579	1.07211	0.000959	0.0100955	1.08365	NA	NA	NA	NA	NA	NA
PITG_02797	conserved hypothetical protein	NO	Yes	NA	NA	GDR	NA	2	NA	NA	NA	NA	NA	NA	NA	0.00599335	0.0166263	1.07109	NA	NA	NA	NA	NA	NA	NA	NA	NA
PITG_20056	predicted protein	NO	Yes	NA	NA	Not	NA	2	NA	NA	NA	NA	NA	NA	NA	0.0285928	0.0362211	1.071	NA	NA	NA	NA	NA	NA	NA	NA	NA
PITG_19481	predicted protein	NO	No	NA	NA	Not	NA	2	NA	NA	NA	NA	NA	NA	NA	0.00305332	0.0121511	1.07013	NA	NA	NA	NA	NA	NA	NA	NA	NA
PITG_15402	predicted protein	NO	No	NA	NA	GSR	NA	2	NA	NA	NA	NA	NA	NA	NA	0.0489973	0.0493184	1.06948	NA	NA	NA	NA	NA	NA	NA	NA	NA
PITG_04372	hypothetical protein	NO	Yes	NA	NA	InBtw	NA	2	NA	NA	NA	NA	NA	NA	NA	0.00204297	0.0101422	1.069	NA	NA	NA	NA	NA	NA	NA	NA	NA
PITG_01544	predicted protein	NO	No	NA	NA	InBtw	NA	2	NA	NA	NA	NA	NA	NA	NA	0.025518	0.0340489	1.06867	NA	NA	NA	NA	NA	NA	NA	NA	NA
PITG_12839	conserved hypothetical protein	NO	No	NA	NA	InBtw	NA	2	NA	NA	NA	NA	NA	NA	NA	0.00256811	0.0113053	1.06694	NA	NA	NA	NA	NA	NA	NA	NA	NA
PITG_22058	conserved hypothetical protein	NO	No	NA	NA	Not	NA	2	NA	NA	NA	NA	NA	NA	NA	0.0353694	0.0408189	1.06675	NA	NA	NA	NA	NA	NA	NA	NA	NA
PITG_19863	predicted protein	NO	Yes	NA	NA	InBtw	NA	2 and 3	NA	NA	NA	NA	NA	NA	NA	0.00208387	0.0102338	1.06621	0.00438654	0.016092	1.38133	NA	NA	NA	NA	NA	NA
PITG_03163	hypothetical protein	NO	Yes	NA	NA	GDR	NA	2	NA	NA	NA	NA	NA	NA	NA	0.0190471	0.0290025	1.06551	NA	NA	NA	NA	NA	NA	NA	NA	NA
PITG_21247	polygalacturonase, putative	YES	No	enzyme, hydrolase	NA	InBtw	NA	2	NA	NA	NA	NA	NA	NA	NA	0.00133789	0.00852983	1.06502	NA	NA	NA	NA	NA	NA	NA	NA	NA
PITG_05377	hypothetical protein similar to methylenetetrahydrofolate reductase	NO	Yes	NA	NA	GDR	NA	2	NA	NA	NA	NA	NA	NA	NA	0.0364155	0.0415405	1.06315	NA	NA	NA	NA	NA	NA	NA	NA	NA
PITG_06609	hypothetical protein	NO	Yes	NA	NA	GDR	NA	2	NA	NA	NA	NA	NA	NA	NA	0.00774835	0.018639	1.06241	NA	NA	NA	NA	NA	NA	NA	NA	NA
PITG_01035	conserved hypothetical protein	NO	Yes	NA	NA	GDR	NA	2	NA	NA	NA	NA	NA	NA	NA	0.000233	0.00408366	1.06136	NA	NA	NA	NA	NA	NA	NA	NA	NA
PITG_06558	hypothetical protein	NO	No	NA	NA	GDR	NA	2 and 3	NA	NA	NA	NA	NA	NA	NA	0.03288	0.0390867	1.06121	0.0249657	0.033106	1.00862	NA	NA	NA	NA	NA	NA
PITG_04336	predicted protein	NO	Yes	NA	NA	InBtw	NA	2	NA	NA	NA	NA	NA	NA	NA	0.00135276	0.00856081	1.06099	NA	NA	NA	NA	NA	NA	NA	NA	NA
PITG_06819	conserved hypothetical protein	NO	Yes	NA	NA	GDR	NA	2	NA	NA	NA	NA	NA	NA	NA	0.00974295	0.0208221	1.05951	NA	NA	NA	NA	NA	NA	NA	NA	NA
PITG_21351	hypothetical protein	NO	Yes	NA	NA	GDR	NA	2 and 3	NA	NA	NA	NA	NA	NA	NA	0.00232999	0.0108081	1.05915	0.000452	0.00790937	1.58472	NA	NA	NA	NA	NA	NA
PITG_10186	conserved hypothetical protein	NO	Yes	NA	NA	InBtw	NA	2	NA	NA	NA	NA	NA	NA	NA	0.0101857	0.0213275	1.05839	NA	NA	NA	NA	NA	NA	NA	NA	NA
PITG_10911	conserved hypothetical protein	NO	Yes	NA	NA	GSR	NA	2	NA	NA	NA	NA	NA	NA	NA	0.0175866	0.0277659	1.05824	NA	NA	NA	NA	NA	NA	NA	NA	NA
PITG_07900	Amino Acid/Auxin Permease (AAAP) Family	NO	Yes	NA	NA	InBtw	NA	2	NA	NA	NA	NA	NA	NA	NA	0.0118143	0.0228438	1.05678	NA	NA	NA	NA	NA	NA	NA	NA	NA
PITG_11012	hypothetical protein	NO	Yes	NA	NA	GDR	NA	2 and 3	NA	NA	NA	NA	NA	NA	NA	0.00649382	0.0172521	1.05674	0.00805114	0.0197006	1.08303	NA	NA	NA	NA	NA	NA
PITG_17368	conserved hypothetical protein	NO	Yes	NA	NA	GDR	NA	2	NA	NA	NA	NA	NA	NA	NA	0.00883256	0.0198566	1.0559	NA	NA	NA	NA	NA	NA	NA	NA	NA
PITG_14286	predicted protein	NO	Yes	NA	NA	Not	NA	2 and 3	NA	NA	NA	NA	NA	NA	NA	0.00612839	0.0167863	1.05399	0.00239519	0.0131904	1.0565	NA	NA	NA	NA	NA	NA
PITG_19487	hypothetical protein	NO	No	NA	NA	InBtw	NA	2	NA	NA	NA	NA	NA	NA	NA	0.00867691	0.0197234	1.05366	NA	NA	NA	NA	NA	NA	NA	NA	NA
PITG_08928	predicted protein	NO	Yes	NA	NA	InBtw	NA	2	NA	NA	NA	NA	NA	NA	NA	0.00440068	0.0145958	1.0533	NA	NA	NA	NA	NA	NA	NA	NA	NA
PITG_03819	conserved hypothetical protein	NO	Yes	NA	NA	GDR	NA	2	NA	NA	NA	NA	NA	NA	NA	0.00907334	0.0201071	1.05269	NA	NA	NA	NA	NA	NA	NA	NA	NA
PITG_17894	conserved hypothetical protein	NO	Yes	NA	NA	InBtw	NA	2	NA	NA	NA	NA	NA	NA	NA	0.00166301	0.00918243	1.05133	NA	NA	NA	NA	NA	NA	NA	NA	NA
PITG_08342	conserved hypothetical protein	NO	No	NA	NA	GSR	NA	2	NA	NA	NA	NA	NA	NA	NA	0.00748573	0.018379	1.0509	NA	NA	NA	NA	NA	NA	NA	NA	NA
PITG_02093	conserved hypothetical protein	NO	Yes	NA	NA	GDR	NA	2	NA	NA	NA	NA	NA	NA	NA	0.00276076	0.0115938	1.04936	NA	NA	NA	NA	NA	NA	NA	NA	NA
PITG_15395	hypothetical protein	NO	No	NA	NA	InBtw	NA	2	NA	NA	NA	NA	NA	NA	NA	0.00537617	0.0158119	1.04908	NA	NA	NA	NA	NA	NA	NA	NA	NA
PITG_02135	conserved hypothetical protein	NO	No	NA	NA	GDR	NA	2 and 3	NA	NA	NA	NA	NA	NA	NA	0.0170022	0.027329	1.04839	0.00623708	0.0179206	1.12835	NA	NA	NA	NA	NA	NA
PITG_16063	hypothetical protein	NO	Yes	NA	NA	GDR	NA	2 and 3	NA	NA	NA	NA	NA	NA	NA	0.0058691	0.016561	1.04765	0.0240011	0.0324611	1.05332	NA	NA	NA	NA	NA	NA
PITG_18118	conserved hypothetical protein	YES	No	NA	NA	InBtw	NA	2 and 3	NA	NA	NA	NA	NA	NA	NA	0.00383312	0.0135826	1.0467	1.79e-05	0.00267083	1.4138	NA	NA	NA	NA	NA	NA
PITG_20878	predicted protein	NO	No	NA	NA	GSR	NA	2	NA	NA	NA	NA	NA	NA	NA	0.0351685	0.0406741	1.04645	NA	NA	NA	NA	NA	NA	NA	NA	NA
PITG_06662	hypothetical protein	NO	Yes	NA	NA	GDR	NA	2	NA	NA	NA	NA	NA	NA	NA	0.048728	0.0491846	1.04636	NA	NA	NA	NA	NA	NA	NA	NA	NA
PITG_18702	hypothetical protein	NO	No	NA	NA	GSR	NA	2	NA	NA	NA	NA	NA	NA	NA	0.000197	0.00387264	1.04623	NA	NA	NA	NA	NA	NA	NA	NA	NA
PITG_07894	hypothetical protein	NO	No	NA	NA	InBtw	NA	2	NA	NA	NA	NA	NA	NA	NA	0.0113648	0.0225065	1.04574	NA	NA	NA	NA	NA	NA	NA	NA	NA
PITG_19334	Crinkler (CRN) family protein, pseudogene	NO	No	CRINKLER	NA	GSR	NA	2	NA	NA	NA	NA	NA	NA	NA	0.00753975	0.0184321	1.04492	NA	NA	NA	NA	NA	NA	NA	NA	NA
PITG_00399	conserved hypothetical protein	NO	Yes	NA	NA	GDR	NA	2	NA	NA	NA	NA	NA	NA	NA	0.0191565	0.0290769	1.0444	NA	NA	NA	NA	NA	NA	NA	NA	NA
PITG_22394	hypothetical protein	NO	No	NA	NA	Not	NA	2 and 3	NA	NA	NA	NA	NA	NA	NA	0.00987266	0.0209944	1.04416	0.00642257	0.0181261	1.19268	NA	NA	NA	NA	NA	NA
PITG_05638	hypothetical protein similar to GTP binding protein	NO	Yes	NA	NA	GDR	NA	2	NA	NA	NA	NA	NA	NA	NA	0.00124195	0.00827283	1.04364	NA	NA	NA	NA	NA	NA	NA	NA	NA
PITG_11123	peptidyl-prolyl cis-trans isomerase NIMA-interacting 1	NO	Yes	NA	NA	GDR	NA	2	NA	NA	NA	NA	NA	NA	NA	0.0280972	0.0358574	1.0434	NA	NA	NA	NA	NA	NA	NA	NA	NA
PITG_12290	predicted protein	NO	Yes	NA	NA	GDR	NA	2	NA	NA	NA	NA	NA	NA	NA	0.00743893	0.018332	1.04314	NA	NA	NA	NA	NA	NA	NA	NA	NA
PITG_02851	hypothetical protein	NO	No	NA	NA	GDR	NA	2	NA	NA	NA	NA	NA	NA	NA	0.0100367	0.0211721	1.0418	NA	NA	NA	NA	NA	NA	NA	NA	NA
PITG_07971	conserved hypothetical protein	NO	Yes	NA	NA	InBtw	NA	2 and 3	NA	NA	NA	NA	NA	NA	NA	0.014917	0.0256594	1.04161	0.0154602	0.0260979	1.01185	NA	NA	NA	NA	NA	NA
PITG_15654	hypothetical protein similar to DNA binding / transcription coactivator	NO	Yes	NA	NA	GDR	NA	2 and 3	NA	NA	NA	NA	NA	NA	NA	0.00590613	0.0165728	1.04151	0.00595624	0.0176297	1.01185	NA	NA	NA	NA	NA	NA
PITG_00704	conserved hypothetical protein	NO	Yes	NA	NA	GDR	NA	2 and 3	NA	NA	NA	NA	NA	NA	NA	0.0057994	0.0164826	1.04128	0.00560399	0.0173547	1.04611	NA	NA	NA	NA	NA	NA
PITG_21656	M96 mating-specific protein, pseudogene	NO	No	NA	NA	Not	NA	2	NA	NA	NA	NA	NA	NA	NA	0.0332471	0.0393365	1.03844	NA	NA	NA	NA	NA	NA	NA	NA	NA
PITG_17090	hypothetical protein	NO	No	NA	NA	GDR	NA	2	NA	NA	NA	NA	NA	NA	NA	0.0276779	0.0355586	1.0379	NA	NA	NA	NA	NA	NA	NA	NA	NA
PITG_21291	predicted protein	NO	No	NA	NA	Not	NA	2 and 3	NA	NA	NA	NA	NA	NA	NA	0.00163192	0.00910779	1.0378	0.000608	0.00866215	1.03228	NA	NA	NA	NA	NA	NA
PITG_18298	coproporphyrinogen III oxidase	NO	Yes	NA	NA	GDR	NA	2 and 3	NA	NA	NA	NA	NA	NA	NA	0.0399464	0.0436957	1.03739	0.0139039	0.024827	1.55158	NA	NA	NA	NA	NA	NA
PITG_10016	conserved hypothetical protein	NO	Yes	NA	NA	GDR	NA	2	NA	NA	NA	NA	NA	NA	NA	0.00996099	0.0210789	1.03595	NA	NA	NA	NA	NA	NA	NA	NA	NA
PITG_05005	hypothetical protein	NO	Yes	NA	NA	GDR	NA	2	NA	NA	NA	NA	NA	NA	NA	0.000779	0.00672913	1.03342	NA	NA	NA	NA	NA	NA	NA	NA	NA
PITG_04440	conserved hypothetical protein	YES	No	NA	NA	GSR	NA	2	NA	NA	NA	NA	NA	NA	NA	0.0299665	0.0370774	1.03125	NA	NA	NA	NA	NA	NA	NA	NA	NA
PITG_06877	hypothetical protein (PITT_06877)	NO	Yes	NA	NA	GDR	NA	2	NA	NA	NA	NA	NA	NA	NA	0.0238448	0.0327227	1.03114	NA	NA	NA	NA	NA	NA	NA	NA	NA
PITG_05302	replication factor C subunit 5	NO	Yes	NA	NA	GDR	NA	2 and 3	NA	NA	NA	NA	NA	NA	NA	0.00181089	0.00957366	1.03089	0.000459	0.00790937	1.46391	NA	NA	NA	NA	NA	NA
PITG_21312	predicted protein	NO	No	NA	NA	GSR	NA	2	NA	NA	NA	NA	NA	NA	NA	0.0264285	0.0346827	1.02893	NA	NA	NA	NA	NA	NA	NA	NA	NA
PITG_06453	predicted protein	NO	No	NA	NA	InBtw	NA	2	NA	NA	NA	NA	NA	NA	NA	0.00729272	0.0181847	1.02792	NA	NA	NA	NA	NA	NA	NA	NA	NA
PITG_17354	hypothetical protein similar to monad	NO	Yes	NA	NA	InBtw	NA	2	NA	NA	NA	NA	NA	NA	NA	0.0085026	0.019611	1.02705	NA	NA	NA	NA	NA	NA	NA	NA	NA
PITG_03140	glycoside hydrolase, putative	NO	No	NA	NA	GSR	NA	2	NA	NA	NA	NA	NA	NA	NA	0.0045714	0.0148636	1.0266	NA	NA	NA	NA	NA	NA	NA	NA	NA
PITG_19242	hypothetical protein	NO	No	NA	NA	GSR	NA	2	NA	NA	NA	NA	NA	NA	NA	0.013395	0.0242513	1.02393	NA	NA	NA	NA	NA	NA	NA	NA	NA
PITG_18459	hypothetical protein	NO	No	NA	NA	InBtw	NA	2	NA	NA	NA	NA	NA	NA	NA	0.00839812	0.0195281	1.02386	NA	NA	NA	NA	NA	NA	NA	NA	NA
PITG_19850	hypothetical protein	NO	Yes	NA	NA	GDR	NA	2	NA	NA	NA	NA	NA	NA	NA	0.0301202	0.0371698	1.02375	NA	NA	NA	NA	NA	NA	NA	NA	NA
PITG_00964	hypothetical protein	NO	Yes	NA	NA	GDR	NA	2	NA	NA	NA	NA	NA	NA	NA	0.0194669	0.0293139	1.02321	NA	NA	NA	NA	NA	NA	NA	NA	NA
PITG_03126	predicted protein	NO	No	NA	NA	InBtw	NA	2	NA	NA	NA	NA	NA	NA	NA	0.0161551	0.0266884	1.02231	NA	NA	NA	NA	NA	NA	NA	NA	NA
PITG_15419	predicted protein	NO	No	NA	NA	GDR	NA	2	NA	NA	NA	NA	NA	NA	NA	0.00274935	0.0115823	1.02123	NA	NA	NA	NA	NA	NA	NA	NA	NA
PITG_07718	Major Facilitator Superfamily (MFS)	NO	No	NA	NA	GDR	NA	2 and 3	NA	NA	NA	NA	NA	NA	NA	0.00189996	0.009758	1.01932	0.00303925	0.0143318	1.19406	NA	NA	NA	NA	NA	NA
PITG_01287	hypothetical protein	NO	Yes	NA	NA	GDR	NA	2	NA	NA	NA	NA	NA	NA	NA	0.00462279	0.0149243	1.01909	NA	NA	NA	NA	NA	NA	NA	NA	NA
PITG_00559	conserved hypothetical protein	NO	Yes	NA	NA	InBtw	NA	2 and 3	NA	NA	NA	NA	NA	NA	NA	0.0221884	0.0313683	1.01881	0.00691968	0.0185969	1.03925	NA	NA	NA	NA	NA	NA
PITG_07426	hypothetical protein	NO	No	NA	NA	GSR	NA	2	NA	NA	NA	NA	NA	NA	NA	0.0228896	0.0319893	1.01813	NA	NA	NA	NA	NA	NA	NA	NA	NA
PITG_01133	conserved hypothetical protein	YES	Yes	NA	NA	InBtw	NA	2	NA	NA	NA	NA	NA	NA	NA	0.0115823	0.0226448	1.01798	NA	NA	NA	NA	NA	NA	NA	NA	NA
PITG_04589	protein kinase	NO	Yes	NA	NA	GDR	NA	2 and 3	NA	NA	NA	NA	NA	NA	NA	0.023349	0.0323538	1.01724	0.000987	0.01012	1.10688	NA	NA	NA	NA	NA	NA
PITG_08660	conserved hypothetical protein	NO	No	NA	NA	InBtw	NA	2	NA	NA	NA	NA	NA	NA	NA	0.00321437	0.0124136	1.01703	NA	NA	NA	NA	NA	NA	NA	NA	NA
PITG_13829	predicted protein	NO	No	NA	NA	InBtw	NA	2	NA	NA	NA	NA	NA	NA	NA	0.000457	0.00544746	1.0165	NA	NA	NA	NA	NA	NA	NA	NA	NA
PITG_17032	conserved hypothetical protein	NO	No	NA	NA	InBtw	NA	2	NA	NA	NA	NA	NA	NA	NA	0.0287604	0.0363409	1.01512	NA	NA	NA	NA	NA	NA	NA	NA	NA
PITG_14048	hypothetical protein	NO	No	NA	NA	InBtw	NA	2	NA	NA	NA	NA	NA	NA	NA	0.00461698	0.0149196	1.01456	NA	NA	NA	NA	NA	NA	NA	NA	NA
PITG_00420	F-box protein, putative	NO	Yes	NA	NA	InBtw	NA	2	NA	NA	NA	NA	NA	NA	NA	0.0435632	0.0459405	1.01339	NA	NA	NA	NA	NA	NA	NA	NA	NA
PITG_06911	conserved hypothetical protein	NO	Yes	NA	NA	InBtw	NA	2	NA	NA	NA	NA	NA	NA	NA	0.00198239	0.0099644	1.01249	NA	NA	NA	NA	NA	NA	NA	NA	NA
PITG_15387	hypothetical protein	NO	Yes	NA	NA	InBtw	NA	2 and 3	NA	NA	NA	NA	NA	NA	NA	0.00745993	0.018355	1.01233	0.00493856	0.0166737	1.10654	NA	NA	NA	NA	NA	NA
PITG_22675	secreted RxLR effector peptide, putative	YES	Yes	RXLR	RxLRfam73	InBtw	NA	2	NA	NA	NA	NA	NA	NA	NA	0.0447972	0.0467517	1.01206	NA	NA	NA	NA	NA	NA	NA	NA	NA
PITG_06642	hypothetical protein	NO	No	NA	NA	InBtw	NA	2	NA	NA	NA	NA	NA	NA	NA	0.00862786	0.019688	1.01168	NA	NA	NA	NA	NA	NA	NA	NA	NA
PITG_05740	hypothetical protein	NO	Yes	NA	NA	InBtw	NA	2 and 3	NA	NA	NA	NA	NA	NA	NA	0.0103599	0.0215193	1.0112	0.00192278	0.01235	1.08638	NA	NA	NA	NA	NA	NA
PITG_07881	ATP-binding Cassette (ABC) Superfamily	NO	Yes	NA	NA	GDR	NA	2	NA	NA	NA	NA	NA	NA	NA	0.00265889	0.0114543	1.0107	NA	NA	NA	NA	NA	NA	NA	NA	NA
PITG_16162	Amino Acid/Auxin Permease (AAAP) Family	NO	No	NA	NA	GSR	NA	2 and 3	NA	NA	NA	NA	NA	NA	NA	0.0267045	0.0348406	1.01063	0.000248	0.006256	2.18344	NA	NA	NA	NA	NA	NA
PITG_12471	conserved hypothetical protein	NO	No	NA	NA	GDR	NA	2	NA	NA	NA	NA	NA	NA	NA	0.0040443	0.0139874	1.00813	NA	NA	NA	NA	NA	NA	NA	NA	NA
PITG_17560	predicted protein	NO	Yes	NA	NA	InBtw	NA	2	NA	NA	NA	NA	NA	NA	NA	0.00186073	0.00968006	1.0079	NA	NA	NA	NA	NA	NA	NA	NA	NA
PITG_22141	hypothetical protein	NO	No	NA	NA	Not	NA	2	NA	NA	NA	NA	NA	NA	NA	0.0180462	0.0281409	1.00745	NA	NA	NA	NA	NA	NA	NA	NA	NA
PITG_21188	hypothetical protein similar to potassium channel beta subunit	NO	No	NA	NA	GDR	NA	2	NA	NA	NA	NA	NA	NA	NA	0.00707246	0.0179886	1.00735	NA	NA	NA	NA	NA	NA	NA	NA	NA
PITG_20210	predicted protein	NO	No	NA	NA	GDR	NA	2	NA	NA	NA	NA	NA	NA	NA	0.0332734	0.0393486	1.00628	NA	NA	NA	NA	NA	NA	NA	NA	NA
PITG_00683	hypothetical protein	NO	Yes	NA	NA	InBtw	NA	2	NA	NA	NA	NA	NA	NA	NA	0.0277522	0.0356063	1.00601	NA	NA	NA	NA	NA	NA	NA	NA	NA
PITG_12429	predicted protein	NO	No	NA	NA	InBtw	NA	2	NA	NA	NA	NA	NA	NA	NA	0.0358202	0.0411307	1.00453	NA	NA	NA	NA	NA	NA	NA	NA	NA
PITG_13266	predicted protein	NO	No	NA	NA	InBtw	NA	2	NA	NA	NA	NA	NA	NA	NA	0.00610415	0.0167638	1.00343	NA	NA	NA	NA	NA	NA	NA	NA	NA
PITG_17055	endo-1,4-beta-xylanase, putative	YES	No	enzyme, hydrolase	NA	InBtw	NA	2	NA	NA	NA	NA	NA	NA	NA	0.00390826	0.0137251	1.00286	NA	NA	NA	NA	NA	NA	NA	NA	NA
PITG_00042	hypothetical protein	NO	Yes	NA	NA	InBtw	NA	2	NA	NA	NA	NA	NA	NA	NA	0.0255356	0.0340525	1.00164	NA	NA	NA	NA	NA	NA	NA	NA	NA
PITG_12444	protoplast secreted protein 2 precursor	NO	No	NA	NA	GSR	NA	2	NA	NA	NA	NA	NA	NA	NA	0.00504284	0.0154492	1.00147	NA	NA	NA	NA	NA	NA	NA	NA	NA
PITG_15000	predicted protein	NO	No	NA	NA	Not	NA	2	NA	NA	NA	NA	NA	NA	NA	0.0195535	0.0293861	1.00053	NA	NA	NA	NA	NA	NA	NA	NA	NA
PITG_02628	predicted protein	NO	Yes	NA	NA	GDR	NA	2 and 3	NA	NA	NA	NA	NA	NA	NA	0.00960169	0.0206518	0.999184	0.0149008	0.0256348	1.02621	NA	NA	NA	NA	NA	NA
PITG_13975	predicted protein	NO	No	NA	NA	GDR	NA	2	NA	NA	NA	NA	NA	NA	NA	0.00896918	0.0199864	0.998846	NA	NA	NA	NA	NA	NA	NA	NA	NA
PITG_14014	ATP-binding Cassette (ABC) Superfamily	NO	No	NA	NA	InBtw	NA	2 and 3	NA	NA	NA	NA	NA	NA	NA	0.0369605	0.0418552	0.998776	0.00535762	0.0171403	1.83523	NA	NA	NA	NA	NA	NA
PITG_07335	predicted protein	NO	Yes	NA	NA	GDR	NA	2	NA	NA	NA	NA	NA	NA	NA	0.0203005	0.0300461	0.998523	NA	NA	NA	NA	NA	NA	NA	NA	NA
PITG_08616	conserved hypothetical protein	NO	No	NA	NA	GSR	NA	2	NA	NA	NA	NA	NA	NA	NA	0.000487	0.00549985	0.998039	NA	NA	NA	NA	NA	NA	NA	NA	NA
PITG_06743	predicted protein	NO	No	NA	NA	GSR	NA	2	NA	NA	NA	NA	NA	NA	NA	0.0276064	0.0355133	0.997728	NA	NA	NA	NA	NA	NA	NA	NA	NA
PITG_16844	secreted RxLR effector peptide, putative	YES	No	RXLR	RxLRfam1	GSR	NA	2	NA	NA	NA	NA	NA	NA	NA	0.0130617	0.0239174	0.997658	NA	NA	NA	NA	NA	NA	NA	NA	NA
PITG_07226	hypothetical protein	NO	Yes	NA	NA	InBtw	NA	2	NA	NA	NA	NA	NA	NA	NA	0.008672	0.0197234	0.996828	NA	NA	NA	NA	NA	NA	NA	NA	NA
PITG_12887	hypothetical protein	NO	Yes	NA	NA	InBtw	NA	2	NA	NA	NA	NA	NA	NA	NA	0.00132189	0.00849208	0.996238	NA	NA	NA	NA	NA	NA	NA	NA	NA
PITG_12428	predicted protein	NO	Yes	NA	NA	GDR	NA	2 and 3	NA	NA	NA	NA	NA	NA	NA	0.0293136	0.0367751	0.995707	0.0293216	0.0361902	1.01503	NA	NA	NA	NA	NA	NA
PITG_08795	hypothetical protein	NO	No	NA	NA	InBtw	NA	3	NA	NA	NA	NA	NA	NA	NA	NA	NA	NA	0.00537954	0.0171703	3.44745	NA	NA	NA	NA	NA	NA
PITG_09767	hypothetical protein	NO	Yes	NA	NA	GDR	NA	3	NA	NA	NA	NA	NA	NA	NA	NA	NA	NA	0.000107	0.00456519	2.63777	NA	NA	NA	NA	NA	NA
PITG_22178	H -translocating Pyrophosphatase (H -PPase) Family	NO	No	NA	NA	Not	NA	3	NA	NA	NA	NA	NA	NA	NA	NA	NA	NA	0.0308145	0.0372297	2.63583	NA	NA	NA	NA	NA	NA
PITG_07088	Major Facilitator Superfamily (MFS)	NO	Yes	NA	NA	InBtw	NA	3	NA	NA	NA	NA	NA	NA	NA	NA	NA	NA	3.64e-05	0.00333264	2.58956	NA	NA	NA	NA	NA	NA
PITG_20815	ATP-binding Cassette (ABC) Superfamily	NO	No	NA	NA	Not	NA	3	NA	NA	NA	NA	NA	NA	NA	NA	NA	NA	0.00461119	0.0163597	2.57798	NA	NA	NA	NA	NA	NA
PITG_13551	creatine kinase, mitochondrial precursor	NO	Yes	NA	NA	GSR	NA	3	NA	NA	NA	NA	NA	NA	NA	NA	NA	NA	0.000785	0.00955418	2.37236	NA	NA	NA	NA	NA	NA
PITG_08516	conserved hypothetical protein	NO	No	NA	NA	InBtw	NA	3	NA	NA	NA	NA	NA	NA	NA	NA	NA	NA	0.000263	0.00630376	2.36003	NA	NA	NA	NA	NA	NA
PITG_01408	hypothetical protein similar to D-lactate dehydrogenase	NO	Yes	NA	NA	InBtw	NA	3	NA	NA	NA	NA	NA	NA	NA	NA	NA	NA	0.00753613	0.01921	2.33838	NA	NA	NA	NA	NA	NA
PITG_13752	conserved hypothetical protein	NO	No	NA	NA	GDR	NA	3	NA	NA	NA	NA	NA	NA	NA	NA	NA	NA	0.00458524	0.0163232	2.33322	NA	NA	NA	NA	NA	NA
PITG_06448	pyruvate carboxylase, mitochondrial precursor	NO	Yes	NA	NA	InBtw	NA	3	NA	NA	NA	NA	NA	NA	NA	NA	NA	NA	0.0300286	0.0366558	2.27649	NA	NA	NA	NA	NA	NA
PITG_12990	conserved hypothetical protein	NO	No	NA	NA	InBtw	NA	3	NA	NA	NA	NA	NA	NA	NA	NA	NA	NA	0.0330161	0.0387715	2.26305	NA	NA	NA	NA	NA	NA
PITG_02594	glutamate decarboxylase	NO	Yes	NA	NA	GDR	NA	3	NA	NA	NA	NA	NA	NA	NA	NA	NA	NA	0.00617247	0.0178325	2.25236	NA	NA	NA	NA	NA	NA
PITG_17257	carbohydrate esterase, putative	YES	Yes	enzyme, hydrolase	NA	InBtw	NA	3	NA	NA	NA	NA	NA	NA	NA	NA	NA	NA	0.0286787	0.0356973	2.19563	NA	NA	NA	NA	NA	NA
PITG_09955	acyl-CoA dehydrogenase family member 9, mitochondrial precursor	NO	Yes	NA	NA	GDR	NA	3	NA	NA	NA	NA	NA	NA	NA	NA	NA	NA	0.0258528	0.0336925	2.19466	NA	NA	NA	NA	NA	NA
PITG_17033	Annexin (Annexin) Family	NO	No	NA	NA	InBtw	NA	3	NA	NA	NA	NA	NA	NA	NA	NA	NA	NA	0.0111976	0.0227392	2.16335	NA	NA	NA	NA	NA	NA
PITG_03815	conserved hypothetical protein	NO	No	NA	NA	GDR	NA	3	NA	NA	NA	NA	NA	NA	NA	NA	NA	NA	0.000888	0.00978493	2.13158	NA	NA	NA	NA	NA	NA
PITG_21488	Annexin (Annexin) Family	NO	No	NA	NA	Not	NA	3	NA	NA	NA	NA	NA	NA	NA	NA	NA	NA	0.0346955	0.0399733	2.12883	NA	NA	NA	NA	NA	NA
PITG_17778	calcium/calmodulin-dependent protein kinase II	NO	Yes	NA	NA	GDR	NA	3	NA	NA	NA	NA	NA	NA	NA	NA	NA	NA	0.00178037	0.0121065	2.12672	NA	NA	NA	NA	NA	NA
PITG_17034	Annexin (Annexin) Family	NO	No	NA	NA	GDR	NA	3	NA	NA	NA	NA	NA	NA	NA	NA	NA	NA	0.0162957	0.0266895	2.0898	NA	NA	NA	NA	NA	NA
PITG_03335	conserved hypothetical protein	NO	No	NA	NA	GDR	NA	3	NA	NA	NA	NA	NA	NA	NA	NA	NA	NA	0.0433257	0.0456254	2.08279	NA	NA	NA	NA	NA	NA
PITG_18707	conserved hypothetical protein	NO	Yes	NA	NA	GDR	NA	3	NA	NA	NA	NA	NA	NA	NA	NA	NA	NA	0.0154974	0.0261142	2.0725	NA	NA	NA	NA	NA	NA
PITG_07714	ATP-binding Cassette (ABC) Superfamily	NO	No	NA	NA	InBtw	NA	3	NA	NA	NA	NA	NA	NA	NA	NA	NA	NA	0.00161005	0.0117196	2.05324	NA	NA	NA	NA	NA	NA
PITG_05498	hypothetical protein similar to heat shock protein 90	NO	Yes	NA	NA	GDR	NA	3	NA	NA	NA	NA	NA	NA	NA	NA	NA	NA	0.00961364	0.0212772	2.0263	NA	NA	NA	NA	NA	NA
PITG_15149	conserved hypothetical protein	NO	No	NA	NA	InBtw	NA	3	NA	NA	NA	NA	NA	NA	NA	NA	NA	NA	0.00232062	0.0131218	2.01037	NA	NA	NA	NA	NA	NA
PITG_06514	calmodulin	NO	Yes	NA	NA	InBtw	NA	3	NA	NA	NA	NA	NA	NA	NA	NA	NA	NA	0.0406123	0.0439015	1.98776	NA	NA	NA	NA	NA	NA
PITG_07892	hypothetical protein	NO	Yes	NA	NA	InBtw	NA	3	NA	NA	NA	NA	NA	NA	NA	NA	NA	NA	3.79e-06	0.00195784	1.98735	NA	NA	NA	NA	NA	NA
PITG_18369	hypothetical protein	NO	No	NA	NA	GSR	NA	3	NA	NA	NA	NA	NA	NA	NA	NA	NA	NA	0.00898054	0.0206098	1.96182	NA	NA	NA	NA	NA	NA
PITG_08376	hypothetical protein	NO	No	NA	NA	InBtw	NA	3	NA	NA	NA	NA	NA	NA	NA	NA	NA	NA	0.013031	0.0241333	1.92567	NA	NA	NA	NA	NA	NA
PITG_02418	hypothetical protein	NO	Yes	NA	NA	GDR	NA	3	NA	NA	NA	NA	NA	NA	NA	NA	NA	NA	0.000144	0.00507716	1.91701	NA	NA	NA	NA	NA	NA
PITG_13677	Phosphatidylinositol 4-phosphate 5-kinase (PIPK-D7/GPCR-PIPK)(PITT_13677)	NO	Yes	NA	NA	GDR	NA	3	NA	NA	NA	NA	NA	NA	NA	NA	NA	NA	0.0043695	0.0160673	1.90648	NA	NA	NA	NA	NA	NA
PITG_03950	hypothetical protein	NO	No	NA	NA	GDR	NA	3	NA	NA	NA	NA	NA	NA	NA	NA	NA	NA	6.34e-05	0.00379544	1.89587	NA	NA	NA	NA	NA	NA
PITG_14581	hypothetical protein	NO	Yes	NA	NA	GSR	NA	3	NA	NA	NA	NA	NA	NA	NA	NA	NA	NA	9.43e-06	0.0021896	1.89268	NA	NA	NA	NA	NA	NA
PITG_08425	metalloprotease family M13, putative	NO	Yes	NA	NA	GDR	NA	3	NA	NA	NA	NA	NA	NA	NA	NA	NA	NA	0.0448471	0.0465588	1.8892	NA	NA	NA	NA	NA	NA
PITG_07882	conserved hypothetical protein	NO	Yes	NA	NA	GDR	NA	3	NA	NA	NA	NA	NA	NA	NA	NA	NA	NA	0.000336	0.007038	1.86227	NA	NA	NA	NA	NA	NA
PITG_04320	Major Facilitator Superfamily (MFS)	NO	Yes	NA	NA	GSR	NA	3	NA	NA	NA	NA	NA	NA	NA	NA	NA	NA	0.00517577	0.0169855	1.8556	NA	NA	NA	NA	NA	NA
PITG_11792	hypothetical protein	NO	Yes	NA	NA	GDR	NA	3	NA	NA	NA	NA	NA	NA	NA	NA	NA	NA	0.0259963	0.0337833	1.85137	NA	NA	NA	NA	NA	NA
PITG_15358	calreticulin precursor	YES	No	NA	NA	GDR	NA	3	NA	NA	NA	NA	NA	NA	NA	NA	NA	NA	0.0338408	0.039383	1.85109	NA	NA	NA	NA	NA	NA
PITG_06180	predicted protein	NO	No	NA	NA	InBtw	NA	3	NA	NA	NA	NA	NA	NA	NA	NA	NA	NA	0.0206761	0.0300521	1.82222	NA	NA	NA	NA	NA	NA
PITG_05303	hypothetical protein	NO	Yes	NA	NA	GDR	NA	3	NA	NA	NA	NA	NA	NA	NA	NA	NA	NA	0.00408227	0.0157577	1.81835	NA	NA	NA	NA	NA	NA
PITG_11906	Proton-dependent Oligopeptide Transporter (POT) Family	NO	No	NA	NA	InBtw	NA	3	NA	NA	NA	NA	NA	NA	NA	NA	NA	NA	0.00762503	0.0192498	1.80806	NA	NA	NA	NA	NA	NA
PITG_02139	predicted protein	NO	Yes	NA	NA	GDR	NA	3	NA	NA	NA	NA	NA	NA	NA	NA	NA	NA	0.000138	0.00499761	1.79523	NA	NA	NA	NA	NA	NA
PITG_11719	4-hydroxyphenylpyruvate dioxygenase	NO	No	NA	NA	GSR	NA	3	NA	NA	NA	NA	NA	NA	NA	NA	NA	NA	0.0285537	0.0355935	1.79171	NA	NA	NA	NA	NA	NA
PITG_00708	hypothetical protein	NO	Yes	NA	NA	GDR	NA	3	NA	NA	NA	NA	NA	NA	NA	NA	NA	NA	0.0482427	0.0488149	1.77242	NA	NA	NA	NA	NA	NA
PITG_04114	small cellulose binding protein, putative	YES	No	Small Cys Rich- Others	NA	GDR	NA	3	NA	NA	NA	NA	NA	NA	NA	NA	NA	NA	0.000514	0.00808371	1.76636	NA	NA	NA	NA	NA	NA
PITG_10514	conserved hypothetical protein	NO	Yes	NA	NA	GSR	NA	3	NA	NA	NA	NA	NA	NA	NA	NA	NA	NA	0.00183316	0.0122044	1.76595	NA	NA	NA	NA	NA	NA
PITG_06950	histone H3.3	NO	No	NA	NA	GDR	NA	3	NA	NA	NA	NA	NA	NA	NA	NA	NA	NA	0.0202877	0.0298157	1.75457	NA	NA	NA	NA	NA	NA
PITG_10031	hypothetical protein	NO	Yes	NA	NA	InBtw	NA	3	NA	NA	NA	NA	NA	NA	NA	NA	NA	NA	0.0267149	0.0342915	1.74358	NA	NA	NA	NA	NA	NA
PITG_15195	conserved hypothetical protein	NO	Yes	NA	NA	GSR	NA	3	NA	NA	NA	NA	NA	NA	NA	NA	NA	NA	0.017217	0.0274396	1.74304	NA	NA	NA	NA	NA	NA
PITG_06615	H - or Na -translocating F-type, V-type and A-type ATPase (F-ATPase) Superfamily	NO	Yes	NA	NA	GDR	NA	3	NA	NA	NA	NA	NA	NA	NA	NA	NA	NA	0.00819296	0.0198458	1.73675	NA	NA	NA	NA	NA	NA
PITG_01431	glycoside hydrolase, putative	NO	Yes	NA	NA	InBtw	NA	3	NA	NA	NA	NA	NA	NA	NA	NA	NA	NA	0.000468	0.00790937	1.73299	NA	NA	NA	NA	NA	NA
PITG_13132	caltractin	NO	Yes	NA	NA	GDR	NA	3	NA	NA	NA	NA	NA	NA	NA	NA	NA	NA	0.0018887	0.0122824	1.73014	NA	NA	NA	NA	NA	NA
PITG_07027	isocitrate lyase	NO	Yes	NA	NA	InBtw	NA	3	NA	NA	NA	NA	NA	NA	NA	NA	NA	NA	0.0364716	0.041215	1.72673	NA	NA	NA	NA	NA	NA
PITG_14626	serine/threonine protein kinase	NO	Yes	NA	NA	InBtw	NA	3	NA	NA	NA	NA	NA	NA	NA	NA	NA	NA	0.00175701	0.0120318	1.72507	NA	NA	NA	NA	NA	NA
PITG_09306	conserved hypothetical protein	YES	No	NA	NA	GDR	NA	3	NA	NA	NA	NA	NA	NA	NA	NA	NA	NA	0.00588571	0.0175729	1.72506	NA	NA	NA	NA	NA	NA
PITG_06953	histone H3.3	NO	No	NA	NA	GDR	NA	3	NA	NA	NA	NA	NA	NA	NA	NA	NA	NA	0.00938851	0.0210678	1.70758	NA	NA	NA	NA	NA	NA
PITG_06173	hypothetical protein	NO	Yes	NA	NA	GDR	NA	3	NA	NA	NA	NA	NA	NA	NA	NA	NA	NA	0.000208	0.0059074	1.70151	NA	NA	NA	NA	NA	NA
PITG_11011	hypothetical protein	NO	No	NA	NA	InBtw	NA	3	NA	NA	NA	NA	NA	NA	NA	NA	NA	NA	0.00430888	0.016028	1.69017	NA	NA	NA	NA	NA	NA
PITG_01761	conserved hypothetical protein	NO	No	NA	NA	GDR	NA	3	NA	NA	NA	NA	NA	NA	NA	NA	NA	NA	0.0125782	0.0237866	1.68876	NA	NA	NA	NA	NA	NA
PITG_06358	putative glycosyltransferase, similar to callose synthase	NO	No	NA	NA	GDR	NA	3	NA	NA	NA	NA	NA	NA	NA	NA	NA	NA	0.0242626	0.0326636	1.6839	NA	NA	NA	NA	NA	NA
PITG_01429	serine protease family S33, putative	YES	Yes	enzyme, hydrolase	NA	GDR	NA	3	NA	NA	NA	NA	NA	NA	NA	NA	NA	NA	0.00961987	0.0212772	1.67451	NA	NA	NA	NA	NA	NA
PITG_07454	predicted protein	NO	Yes	NA	NA	GSR	NA	3	NA	NA	NA	NA	NA	NA	NA	NA	NA	NA	0.00297654	0.0142779	1.65849	NA	NA	NA	NA	NA	NA
PITG_22765	conserved hypothetical protein (PITT_05648)	NO	Yes	NA	NA	GDR	NA	3	NA	NA	NA	NA	NA	NA	NA	NA	NA	NA	0.0056092	0.0173547	1.65789	NA	NA	NA	NA	NA	NA
PITG_03583	putative secreted protein	YES	No	NA	NA	GDR	NA	3	NA	NA	NA	NA	NA	NA	NA	NA	NA	NA	0.00217198	0.0129492	1.65249	NA	NA	NA	NA	NA	NA
PITG_17740	hypothetical protein	NO	No	NA	NA	Not	NA	3	NA	NA	NA	NA	NA	NA	NA	NA	NA	NA	0.000661	0.00893779	1.64923	NA	NA	NA	NA	NA	NA
PITG_20994	conserved hypothetical protein	NO	Yes	NA	NA	Not	NA	3	NA	NA	NA	NA	NA	NA	NA	NA	NA	NA	0.0143836	0.0252338	1.63847	NA	NA	NA	NA	NA	NA
PITG_19871	transitional endoplasmic reticulum ATPase	NO	Yes	NA	NA	GDR	NA	3	NA	NA	NA	NA	NA	NA	NA	NA	NA	NA	0.0298458	0.0365583	1.63248	NA	NA	NA	NA	NA	NA
PITG_06241	conserved hypothetical protein	NO	Yes	NA	NA	GDR	NA	3	NA	NA	NA	NA	NA	NA	NA	NA	NA	NA	0.00981425	0.0214121	1.62525	NA	NA	NA	NA	NA	NA
PITG_20156	serine/threonine protein kinase	NO	No	NA	NA	InBtw	NA	3	NA	NA	NA	NA	NA	NA	NA	NA	NA	NA	0.00774498	0.0193862	1.62475	NA	NA	NA	NA	NA	NA
PITG_13428	hypothetical protein	NO	Yes	NA	NA	GDR	NA	3	NA	NA	NA	NA	NA	NA	NA	NA	NA	NA	0.00223585	0.0130477	1.62061	NA	NA	NA	NA	NA	NA
PITG_13271	predicted protein	NO	Yes	NA	NA	GDR	NA	3	NA	NA	NA	NA	NA	NA	NA	NA	NA	NA	0.00928121	0.0209118	1.61656	NA	NA	NA	NA	NA	NA
PITG_12176	hypothetical protein	NO	Yes	NA	NA	GDR	NA	3	NA	NA	NA	NA	NA	NA	NA	NA	NA	NA	0.00480468	0.0165447	1.61481	NA	NA	NA	NA	NA	NA
PITG_03856	conserved hypothetical protein	NO	Yes	NA	NA	GDR	NA	3	NA	NA	NA	NA	NA	NA	NA	NA	NA	NA	0.0470747	0.0480176	1.60328	NA	NA	NA	NA	NA	NA
PITG_20186	predicted protein	NO	No	NA	NA	InBtw	NA	3	NA	NA	NA	NA	NA	NA	NA	NA	NA	NA	3.72e-05	0.00333264	1.60131	NA	NA	NA	NA	NA	NA
PITG_11903	conserved hypothetical protein	YES	No	NA	NA	InBtw	NA	3	NA	NA	NA	NA	NA	NA	NA	NA	NA	NA	0.0216155	0.030794	1.59944	NA	NA	NA	NA	NA	NA
PITG_07197	3-ketoacyl-CoA thiolase, mitochondrial	NO	No	NA	NA	GSR	NA	3	NA	NA	NA	NA	NA	NA	NA	NA	NA	NA	0.0206806	0.0300521	1.58922	NA	NA	NA	NA	NA	NA
PITG_04824	conserved hypothetical protein	YES	No	NA	NA	InBtw	NA	3	NA	NA	NA	NA	NA	NA	NA	NA	NA	NA	0.0357374	0.0407228	1.58873	NA	NA	NA	NA	NA	NA
PITG_03244	conserved hypothetical protein	YES	Yes	NA	NA	GDR	NA	3	NA	NA	NA	NA	NA	NA	NA	NA	NA	NA	0.0219603	0.0310102	1.58408	NA	NA	NA	NA	NA	NA
PITG_03596	conserved hypothetical protein	NO	Yes	NA	NA	InBtw	NA	3	NA	NA	NA	NA	NA	NA	NA	NA	NA	NA	0.00540462	0.017181	1.58196	NA	NA	NA	NA	NA	NA
PITG_01316	hypothetical protein	NO	Yes	NA	NA	InBtw	NA	3	NA	NA	NA	NA	NA	NA	NA	NA	NA	NA	0.00172826	0.011969	1.57774	NA	NA	NA	NA	NA	NA
PITG_08685	conserved hypothetical protein	NO	Yes	NA	NA	GDR	NA	3	NA	NA	NA	NA	NA	NA	NA	NA	NA	NA	0.00183026	0.0122044	1.57368	NA	NA	NA	NA	NA	NA
PITG_01086	hypothetical protein	NO	Yes	NA	NA	GDR	NA	3	NA	NA	NA	NA	NA	NA	NA	NA	NA	NA	0.019188	0.0289565	1.5701	NA	NA	NA	NA	NA	NA
PITG_01270	hypothetical protein	NO	No	NA	NA	GDR	NA	3	NA	NA	NA	NA	NA	NA	NA	NA	NA	NA	0.0322207	0.0381863	1.5652	NA	NA	NA	NA	NA	NA
PITG_09282	P-type ATPase (P-ATPase) Superfamily	NO	Yes	NA	NA	GDR	NA	3	NA	NA	NA	NA	NA	NA	NA	NA	NA	NA	0.0347721	0.0400165	1.55599	NA	NA	NA	NA	NA	NA
PITG_16203	purine nucleoside phosphorylase 1	NO	No	NA	NA	GSR	NA	3	NA	NA	NA	NA	NA	NA	NA	NA	NA	NA	0.00930656	0.0209331	1.54228	NA	NA	NA	NA	NA	NA
PITG_12256	hypothetical protein	NO	Yes	NA	NA	InBtw	NA	3	NA	NA	NA	NA	NA	NA	NA	NA	NA	NA	0.0307008	0.0371454	1.53664	NA	NA	NA	NA	NA	NA
PITG_18641	predicted protein	NO	No	NA	NA	InBtw	NA	3	NA	NA	NA	NA	NA	NA	NA	NA	NA	NA	0.0071539	0.0189211	1.52818	NA	NA	NA	NA	NA	NA
PITG_00156	tubulin beta chain	NO	Yes	NA	NA	GDR	NA	3	NA	NA	NA	NA	NA	NA	NA	NA	NA	NA	0.0411741	0.044284	1.52282	NA	NA	NA	NA	NA	NA
PITG_13435	hypothetical protein	NO	Yes	NA	NA	InBtw	NA	3	NA	NA	NA	NA	NA	NA	NA	NA	NA	NA	0.00243542	0.0132447	1.52251	NA	NA	NA	NA	NA	NA
PITG_14391	conserved hypothetical protein	NO	No	NA	NA	GDR	NA	3	NA	NA	NA	NA	NA	NA	NA	NA	NA	NA	0.0440783	0.0460901	1.52189	NA	NA	NA	NA	NA	NA
PITG_05884	hypothetical protein similar to adaptor protein complex AP-1	NO	Yes	NA	NA	GDR	NA	3	NA	NA	NA	NA	NA	NA	NA	NA	NA	NA	0.0263304	0.034035	1.52151	NA	NA	NA	NA	NA	NA
PITG_01718	conserved hypothetical protein	NO	Yes	NA	NA	InBtw	NA	3	NA	NA	NA	NA	NA	NA	NA	NA	NA	NA	0.00128539	0.0109456	1.51917	NA	NA	NA	NA	NA	NA
PITG_03525	serine protease family S33, putative	NO	Yes	NA	NA	InBtw	NA	3	NA	NA	NA	NA	NA	NA	NA	NA	NA	NA	1.84e-05	0.00267083	1.5173	NA	NA	NA	NA	NA	NA
PITG_10292	glycoside hydrolase, putative	NO	No	NA	NA	InBtw	NA	3	NA	NA	NA	NA	NA	NA	NA	NA	NA	NA	7.77e-05	0.00391489	1.5017	NA	NA	NA	NA	NA	NA
PITG_06118	H - or Na -translocating F-type, V-type and A-type ATPase (F-ATPase) Superfamily	NO	Yes	NA	NA	InBtw	NA	3	NA	NA	NA	NA	NA	NA	NA	NA	NA	NA	0.0233298	0.0319928	1.49837	NA	NA	NA	NA	NA	NA
PITG_09721	conserved hypothetical protein	NO	Yes	NA	NA	InBtw	NA	3	NA	NA	NA	NA	NA	NA	NA	NA	NA	NA	0.0110563	0.0226367	1.49759	NA	NA	NA	NA	NA	NA
PITG_03724	pyruvate?phosphate?dikinase	NO	No	NA	NA	GDR	NA	3	NA	NA	NA	NA	NA	NA	NA	NA	NA	NA	0.00110694	0.0104646	1.49209	NA	NA	NA	NA	NA	NA
PITG_07860	conserved hypothetical protein	NO	No	NA	NA	InBtw	NA	3	NA	NA	NA	NA	NA	NA	NA	NA	NA	NA	0.0396742	0.043333	1.49084	NA	NA	NA	NA	NA	NA
PITG_13362	conserved hypothetical protein	NO	Yes	NA	NA	GSR	NA	3	NA	NA	NA	NA	NA	NA	NA	NA	NA	NA	0.00320031	0.0145644	1.49083	NA	NA	NA	NA	NA	NA
PITG_02399	conserved hypothetical protein	YES	No	NA	NA	GDR	NA	3	NA	NA	NA	NA	NA	NA	NA	NA	NA	NA	7.9e-06	0.0021896	1.48675	NA	NA	NA	NA	NA	NA
PITG_21292	conserved hypothetical protein	NO	No	NA	NA	InBtw	NA	3	NA	NA	NA	NA	NA	NA	NA	NA	NA	NA	0.000308	0.00670597	1.48467	NA	NA	NA	NA	NA	NA
PITG_03416	cysteine protease family C01A, putative	NO	No	NA	NA	GDR	NA	3	NA	NA	NA	NA	NA	NA	NA	NA	NA	NA	0.00233321	0.0131218	1.48042	NA	NA	NA	NA	NA	NA
PITG_18095	hypothetical protein	NO	Yes	NA	NA	GDR	NA	3	NA	NA	NA	NA	NA	NA	NA	NA	NA	NA	0.00169092	0.0118554	1.47827	NA	NA	NA	NA	NA	NA
PITG_06512	hypothetical protein	NO	Yes	NA	NA	GDR	NA	3	NA	NA	NA	NA	NA	NA	NA	NA	NA	NA	0.0253297	0.0332859	1.47683	NA	NA	NA	NA	NA	NA
PITG_22398	hypothetical protein	NO	No	NA	NA	Not	NA	3	NA	NA	NA	NA	NA	NA	NA	NA	NA	NA	0.00563853	0.0173958	1.47355	NA	NA	NA	NA	NA	NA
PITG_10938	conserved hypothetical protein	NO	Yes	NA	NA	GDR	NA	3	NA	NA	NA	NA	NA	NA	NA	NA	NA	NA	0.0167534	0.0271058	1.46787	NA	NA	NA	NA	NA	NA
PITG_08554	conserved hypothetical protein	NO	No	NA	NA	GSR	NA	3	NA	NA	NA	NA	NA	NA	NA	NA	NA	NA	0.0353471	0.0404558	1.45966	NA	NA	NA	NA	NA	NA
PITG_14685	secreted RxLR effector peptide, putative	NO	No	RXLR	RxLRfam1	GSR	NA	3	NA	NA	NA	NA	NA	NA	NA	NA	NA	NA	0.00108956	0.0104012	1.45913	NA	NA	NA	NA	NA	NA
PITG_04560	conserved hypothetical protein	NO	Yes	NA	NA	InBtw	NA	3	NA	NA	NA	NA	NA	NA	NA	NA	NA	NA	0.00250083	0.0133872	1.45851	NA	NA	NA	NA	NA	NA
PITG_20725	histone H3.3 type 1	NO	No	NA	NA	Not	NA	3	NA	NA	NA	NA	NA	NA	NA	NA	NA	NA	0.00338952	0.0148343	1.4432	NA	NA	NA	NA	NA	NA
PITG_00505	ubiquitin-conjugating enzyme E2, putative	NO	No	NA	NA	GDR	NA	3	NA	NA	NA	NA	NA	NA	NA	NA	NA	NA	0.0426564	0.0451843	1.44309	NA	NA	NA	NA	NA	NA
PITG_22878	zonadhesin-like protein	YES	Yes	NA	NA	GSR	NA	3	NA	NA	NA	NA	NA	NA	NA	NA	NA	NA	0.00487807	0.0165966	1.44226	NA	NA	NA	NA	NA	NA
PITG_01819	hypothetical protein	NO	Yes	NA	NA	InBtw	NA	3	NA	NA	NA	NA	NA	NA	NA	NA	NA	NA	0.000615	0.00866648	1.44172	NA	NA	NA	NA	NA	NA
PITG_12231	phosphatidic acid phosphatase	NO	No	NA	NA	InBtw	NA	3	NA	NA	NA	NA	NA	NA	NA	NA	NA	NA	0.0107055	0.0222719	1.43987	NA	NA	NA	NA	NA	NA
PITG_11140	Phosphate:Na Symporter (PNaS) Family	NO	No	NA	NA	GSR	NA	3	NA	NA	NA	NA	NA	NA	NA	NA	NA	NA	0.000462	0.00790937	1.43957	NA	NA	NA	NA	NA	NA
PITG_06847	hypothetical protein	NO	No	NA	NA	GDR	NA	3	NA	NA	NA	NA	NA	NA	NA	NA	NA	NA	4.21e-05	0.00333481	1.43854	NA	NA	NA	NA	NA	NA
PITG_06379	serine/threonine protein kinase	NO	Yes	NA	NA	InBtw	NA	3	NA	NA	NA	NA	NA	NA	NA	NA	NA	NA	0.00084	0.00978493	1.43694	NA	NA	NA	NA	NA	NA
PITG_06955	histone H3.3	NO	No	NA	NA	GSR	NA	3	NA	NA	NA	NA	NA	NA	NA	NA	NA	NA	0.0276259	0.0349664	1.43691	NA	NA	NA	NA	NA	NA
PITG_18065	conserved hypothetical protein	NO	Yes	NA	NA	InBtw	NA	3	NA	NA	NA	NA	NA	NA	NA	NA	NA	NA	0.0270114	0.0345004	1.4307	NA	NA	NA	NA	NA	NA
PITG_03348	conserved hypothetical protein	NO	No	NA	NA	GDR	NA	3	NA	NA	NA	NA	NA	NA	NA	NA	NA	NA	0.0122574	0.0235262	1.42595	NA	NA	NA	NA	NA	NA
PITG_11656	conserved hypothetical protein	NO	Yes	NA	NA	InBtw	NA	3	NA	NA	NA	NA	NA	NA	NA	NA	NA	NA	0.00818041	0.0198359	1.42412	NA	NA	NA	NA	NA	NA
PITG_13258	Mitochondrial Carrier (MC) Family	NO	No	NA	NA	GDR	NA	3	NA	NA	NA	NA	NA	NA	NA	NA	NA	NA	0.000872	0.00978493	1.42374	NA	NA	NA	NA	NA	NA
PITG_06491	Transient Receptor Potential Ca2 Channel (TRP-CC) Family	NO	Yes	NA	NA	GDR	NA	3	NA	NA	NA	NA	NA	NA	NA	NA	NA	NA	0.00501247	0.0167405	1.42273	NA	NA	NA	NA	NA	NA
PITG_02483	carbohydrate esterase, putative	NO	Yes	NA	NA	InBtw	NA	3	NA	NA	NA	NA	NA	NA	NA	NA	NA	NA	0.0138203	0.0247547	1.42261	NA	NA	NA	NA	NA	NA
PITG_00756	carboxypeptidase, putative	YES	Yes	enzyme, hydrolase	NA	GDR	NA	3	NA	NA	NA	NA	NA	NA	NA	NA	NA	NA	0.0135606	0.0245624	1.42065	NA	NA	NA	NA	NA	NA
PITG_11274	hypothetical protein	NO	Yes	NA	NA	GDR	NA	3	NA	NA	NA	NA	NA	NA	NA	NA	NA	NA	0.000275	0.00643541	1.4193	NA	NA	NA	NA	NA	NA
PITG_10934	conserved hypothetical protein	NO	Yes	NA	NA	GDR	NA	3	NA	NA	NA	NA	NA	NA	NA	NA	NA	NA	0.0162778	0.0266846	1.41645	NA	NA	NA	NA	NA	NA
PITG_18735	conserved hypothetical protein	NO	Yes	NA	NA	GDR	NA	3	NA	NA	NA	NA	NA	NA	NA	NA	NA	NA	0.0154103	0.0260639	1.39972	NA	NA	NA	NA	NA	NA
PITG_09796	H - or Na -translocating F-type, V-type and A-type ATPase (F-ATPase) Superfamily	NO	No	NA	NA	GDR	NA	3	NA	NA	NA	NA	NA	NA	NA	NA	NA	NA	0.0203532	0.0298552	1.39354	NA	NA	NA	NA	NA	NA
PITG_22319	conserved hypothetical protein	NO	No	NA	NA	Not	NA	3	NA	NA	NA	NA	NA	NA	NA	NA	NA	NA	0.0137645	0.0247067	1.39316	NA	NA	NA	NA	NA	NA
PITG_00264	conserved hypothetical protein	NO	Yes	NA	NA	GDR	NA	3	NA	NA	NA	NA	NA	NA	NA	NA	NA	NA	0.0115363	0.0229545	1.39169	NA	NA	NA	NA	NA	NA
PITG_08332	hypothetical protein	NO	No	NA	NA	InBtw	NA	3	NA	NA	NA	NA	NA	NA	NA	NA	NA	NA	0.0249718	0.033106	1.39086	NA	NA	NA	NA	NA	NA
PITG_16804	hypothetical protein	NO	Yes	NA	NA	InBtw	NA	3	NA	NA	NA	NA	NA	NA	NA	NA	NA	NA	0.00359289	0.0151288	1.38775	NA	NA	NA	NA	NA	NA
PITG_00999	tyr kinase	NO	Yes	NA	NA	InBtw	NA	3	NA	NA	NA	NA	NA	NA	NA	NA	NA	NA	0.000476	0.0079339	1.38315	NA	NA	NA	NA	NA	NA
PITG_05328	hypothetical protein	NO	Yes	NA	NA	InBtw	NA	3	NA	NA	NA	NA	NA	NA	NA	NA	NA	NA	0.0179182	0.0279281	1.37995	NA	NA	NA	NA	NA	NA
PITG_16042	hypothetical protein	NO	Yes	NA	NA	GDR	NA	3	NA	NA	NA	NA	NA	NA	NA	NA	NA	NA	7.66e-05	0.00391489	1.37601	NA	NA	NA	NA	NA	NA
PITG_05601	hypothetical protein	NO	Yes	NA	NA	GDR	NA	3	NA	NA	NA	NA	NA	NA	NA	NA	NA	NA	0.0197515	0.0293829	1.37025	NA	NA	NA	NA	NA	NA
PITG_17668	conserved hypothetical protein	NO	No	NA	NA	InBtw	NA	3	NA	NA	NA	NA	NA	NA	NA	NA	NA	NA	0.00243097	0.0132352	1.37023	NA	NA	NA	NA	NA	NA
PITG_08781	conserved hypothetical protein	NO	Yes	NA	NA	InBtw	NA	3	NA	NA	NA	NA	NA	NA	NA	NA	NA	NA	0.0349151	0.0401146	1.36903	NA	NA	NA	NA	NA	NA
PITG_12749	hypothetical protein	NO	Yes	NA	NA	InBtw	NA	3	NA	NA	NA	NA	NA	NA	NA	NA	NA	NA	0.026487	0.034128	1.3681	NA	NA	NA	NA	NA	NA
PITG_01276	conserved hypothetical protein	NO	Yes	NA	NA	GDR	NA	3	NA	NA	NA	NA	NA	NA	NA	NA	NA	NA	0.00299206	0.0142912	1.36694	NA	NA	NA	NA	NA	NA
PITG_10240	hypothetical protein similar to pirin	NO	Yes	NA	NA	GSR	NA	3	NA	NA	NA	NA	NA	NA	NA	NA	NA	NA	0.000134	0.00498525	1.36415	NA	NA	NA	NA	NA	NA
PITG_16043	hypothetical protein	NO	Yes	NA	NA	InBtw	NA	3	NA	NA	NA	NA	NA	NA	NA	NA	NA	NA	0.000861	0.00978493	1.36083	NA	NA	NA	NA	NA	NA
PITG_08834	hypothetical protein similar to ribosomal protein L37	NO	Yes	NA	NA	InBtw	NA	3	NA	NA	NA	NA	NA	NA	NA	NA	NA	NA	0.0432413	0.0455827	1.35379	NA	NA	NA	NA	NA	NA
PITG_13919	conserved hypothetical protein	NO	No	NA	NA	GDR	NA	3	NA	NA	NA	NA	NA	NA	NA	NA	NA	NA	0.02398	0.0324575	1.35221	NA	NA	NA	NA	NA	NA
PITG_14615	predicted protein	NO	No	NA	NA	InBtw	NA	3	NA	NA	NA	NA	NA	NA	NA	NA	NA	NA	0.0386269	0.0426591	1.35051	NA	NA	NA	NA	NA	NA
PITG_06753	conserved hypothetical protein	NO	Yes	NA	NA	GDR	NA	3	NA	NA	NA	NA	NA	NA	NA	NA	NA	NA	0.0199255	0.029471	1.35023	NA	NA	NA	NA	NA	NA
PITG_03454	conserved hypothetical protein	NO	Yes	NA	NA	GDR	NA	3	NA	NA	NA	NA	NA	NA	NA	NA	NA	NA	0.00163163	0.0117196	1.34836	NA	NA	NA	NA	NA	NA
PITG_06387	hypothetical protein	NO	Yes	NA	NA	InBtw	NA	3	NA	NA	NA	NA	NA	NA	NA	NA	NA	NA	3.75e-05	0.00333264	1.3452	NA	NA	NA	NA	NA	NA
PITG_05598	conserved hypothetical protein	NO	Yes	NA	NA	GDR	NA	3	NA	NA	NA	NA	NA	NA	NA	NA	NA	NA	0.000413	0.00778231	1.34056	NA	NA	NA	NA	NA	NA
PITG_00797	WD repeat protein 69	NO	Yes	NA	NA	InBtw	NA	3	NA	NA	NA	NA	NA	NA	NA	NA	NA	NA	0.003185	0.0145178	1.33841	NA	NA	NA	NA	NA	NA
PITG_14743	hypothetical protein	NO	Yes	NA	NA	InBtw	NA	3	NA	NA	NA	NA	NA	NA	NA	NA	NA	NA	0.0024151	0.0132231	1.33816	NA	NA	NA	NA	NA	NA
PITG_12878	hypothetical protein similar to sexually induced protein 3	YES	Yes	NA	NA	GDR	NA	3	NA	NA	NA	NA	NA	NA	NA	NA	NA	NA	0.0170446	0.0273276	1.33619	NA	NA	NA	NA	NA	NA
PITG_03229	conserved hypothetical protein	NO	Yes	NA	NA	GDR	NA	3	NA	NA	NA	NA	NA	NA	NA	NA	NA	NA	0.00515454	0.0169773	1.33577	NA	NA	NA	NA	NA	NA
PITG_14208	hypothetical protein	NO	No	NA	NA	InBtw	NA	3	NA	NA	NA	NA	NA	NA	NA	NA	NA	NA	0.00302002	0.0143058	1.32501	NA	NA	NA	NA	NA	NA
PITG_06376	guanine nucleotide-binding protein subunit beta	NO	Yes	NA	NA	InBtw	NA	3	NA	NA	NA	NA	NA	NA	NA	NA	NA	NA	0.0118828	0.0232372	1.32443	NA	NA	NA	NA	NA	NA
PITG_07077	hypothetical protein	NO	No	NA	NA	GDR	NA	3	NA	NA	NA	NA	NA	NA	NA	NA	NA	NA	0.01502	0.0257485	1.3225	NA	NA	NA	NA	NA	NA
PITG_19362	hypothetical protein	NO	Yes	NA	NA	InBtw	NA	3	NA	NA	NA	NA	NA	NA	NA	NA	NA	NA	0.0220518	0.0310803	1.32179	NA	NA	NA	NA	NA	NA
PITG_06808	trehalase, putative	YES	Yes	NA	NA	InBtw	NA	3	NA	NA	NA	NA	NA	NA	NA	NA	NA	NA	0.000423	0.00784744	1.31763	NA	NA	NA	NA	NA	NA
PITG_06923	conserved hypothetical protein	NO	Yes	NA	NA	GDR	NA	3	NA	NA	NA	NA	NA	NA	NA	NA	NA	NA	0.00469945	0.0164353	1.31565	NA	NA	NA	NA	NA	NA
PITG_10626	predicted protein	NO	No	NA	NA	Not	NA	3	NA	NA	NA	NA	NA	NA	NA	NA	NA	NA	0.00972601	0.0213394	1.31472	NA	NA	NA	NA	NA	NA
PITG_08165	predicted protein	NO	No	NA	NA	InBtw	NA	3	NA	NA	NA	NA	NA	NA	NA	NA	NA	NA	0.00367468	0.0152284	1.31423	NA	NA	NA	NA	NA	NA
PITG_06577	hypothetical protein	NO	Yes	NA	NA	GDR	NA	3	NA	NA	NA	NA	NA	NA	NA	NA	NA	NA	0.000327	0.0069582	1.31353	NA	NA	NA	NA	NA	NA
PITG_07104	conserved hypothetical protein	NO	Yes	NA	NA	GDR	NA	3	NA	NA	NA	NA	NA	NA	NA	NA	NA	NA	0.000786	0.00955418	1.31283	NA	NA	NA	NA	NA	NA
PITG_07917	hypothetical protein	NO	No	NA	NA	GDR	NA	3	NA	NA	NA	NA	NA	NA	NA	NA	NA	NA	0.00535851	0.0171403	1.31035	NA	NA	NA	NA	NA	NA
PITG_04263	serine protease family S33, putative	YES	No	enzyme, hydrolase	NA	GDR	NA	3	NA	NA	NA	NA	NA	NA	NA	NA	NA	NA	0.00141077	0.0113208	1.30669	NA	NA	NA	NA	NA	NA
PITG_12534	conserved hypothetical protein	NO	Yes	NA	NA	InBtw	NA	3	NA	NA	NA	NA	NA	NA	NA	NA	NA	NA	0.045024	0.0467012	1.30248	NA	NA	NA	NA	NA	NA
PITG_11789	hypothetical protein	NO	Yes	NA	NA	GSR	NA	3	NA	NA	NA	NA	NA	NA	NA	NA	NA	NA	0.0194446	0.0291554	1.30235	NA	NA	NA	NA	NA	NA
PITG_06731	H -translocating Pyrophosphatase (H -PPase) Family	NO	Yes	NA	NA	GDR	NA	3	NA	NA	NA	NA	NA	NA	NA	NA	NA	NA	0.0444745	0.0463618	1.30201	NA	NA	NA	NA	NA	NA
PITG_07347	hypothetical protein	NO	Yes	NA	NA	GDR	NA	3	NA	NA	NA	NA	NA	NA	NA	NA	NA	NA	0.00646623	0.0181402	1.29975	NA	NA	NA	NA	NA	NA
PITG_01382	ubiquitin family protein, putative	NO	No	NA	NA	GDR	NA	3	NA	NA	NA	NA	NA	NA	NA	NA	NA	NA	0.0214352	0.0306405	1.29513	NA	NA	NA	NA	NA	NA
PITG_07589	hypothetical protein	NO	Yes	NA	NA	GSR	NA	3	NA	NA	NA	NA	NA	NA	NA	NA	NA	NA	0.00758364	0.0192391	1.29225	NA	NA	NA	NA	NA	NA
PITG_13347	conserved hypothetical protein	NO	Yes	NA	NA	GDR	NA	3	NA	NA	NA	NA	NA	NA	NA	NA	NA	NA	0.00114523	0.010532	1.28952	NA	NA	NA	NA	NA	NA
PITG_13748	ubiquitin-conjugating enzyme E2, putative	NO	Yes	NA	NA	GDR	NA	3	NA	NA	NA	NA	NA	NA	NA	NA	NA	NA	0.0189422	0.0287348	1.2882	NA	NA	NA	NA	NA	NA
PITG_03245	hypothetical protein	NO	No	NA	NA	GDR	NA	3	NA	NA	NA	NA	NA	NA	NA	NA	NA	NA	0.0446725	0.0464571	1.2838	NA	NA	NA	NA	NA	NA
PITG_13204	conserved hypothetical protein	NO	No	NA	NA	InBtw	NA	3	NA	NA	NA	NA	NA	NA	NA	NA	NA	NA	0.00709159	0.018836	1.28374	NA	NA	NA	NA	NA	NA
PITG_06184	hypothetical protein	NO	Yes	NA	NA	GSR	NA	3	NA	NA	NA	NA	NA	NA	NA	NA	NA	NA	0.00306235	0.0143667	1.28076	NA	NA	NA	NA	NA	NA
PITG_09482	hypothetical protein	NO	Yes	NA	NA	InBtw	NA	3	NA	NA	NA	NA	NA	NA	NA	NA	NA	NA	0.000465	0.00790937	1.28026	NA	NA	NA	NA	NA	NA
PITG_06429	HECT E3 ubiquitin ligase, putative	NO	No	NA	NA	GDR	NA	3	NA	NA	NA	NA	NA	NA	NA	NA	NA	NA	0.0407993	0.0440183	1.27658	NA	NA	NA	NA	NA	NA
PITG_20811	conserved hypothetical protein	NO	No	NA	NA	InBtw	NA	3	NA	NA	NA	NA	NA	NA	NA	NA	NA	NA	0.00240147	0.0131964	1.27557	NA	NA	NA	NA	NA	NA
PITG_12526	hypothetical protein	NO	Yes	NA	NA	GDR	NA	3	NA	NA	NA	NA	NA	NA	NA	NA	NA	NA	0.0109283	0.0225095	1.27211	NA	NA	NA	NA	NA	NA
PITG_19007	hypothetical protein	NO	Yes	NA	NA	InBtw	NA	3	NA	NA	NA	NA	NA	NA	NA	NA	NA	NA	0.0102867	0.0219314	1.27102	NA	NA	NA	NA	NA	NA
PITG_13423	hypothetical protein	NO	Yes	NA	NA	InBtw	NA	3	NA	NA	NA	NA	NA	NA	NA	NA	NA	NA	0.0139492	0.0248575	1.26981	NA	NA	NA	NA	NA	NA
PITG_08679	conserved hypothetical protein	NO	Yes	NA	NA	GDR	NA	3	NA	NA	NA	NA	NA	NA	NA	NA	NA	NA	0.0162628	0.0266846	1.26899	NA	NA	NA	NA	NA	NA
PITG_04038	predicted protein	NO	No	NA	NA	GDR	NA	3	NA	NA	NA	NA	NA	NA	NA	NA	NA	NA	0.00251319	0.0134116	1.26816	NA	NA	NA	NA	NA	NA
PITG_16939	hypothetical protein	NO	Yes	NA	NA	InBtw	NA	3	NA	NA	NA	NA	NA	NA	NA	NA	NA	NA	0.00192832	0.0123686	1.26694	NA	NA	NA	NA	NA	NA
PITG_09870	metalloprotease family M13, putative	NO	Yes	NA	NA	InBtw	NA	3	NA	NA	NA	NA	NA	NA	NA	NA	NA	NA	0.0175997	0.0277246	1.26606	NA	NA	NA	NA	NA	NA
PITG_18355	hypothetical protein	NO	No	NA	NA	GDR	NA	3	NA	NA	NA	NA	NA	NA	NA	NA	NA	NA	0.0226283	0.031491	1.26495	NA	NA	NA	NA	NA	NA
PITG_06841	conserved hypothetical protein	NO	Yes	NA	NA	InBtw	NA	3	NA	NA	NA	NA	NA	NA	NA	NA	NA	NA	0.00946783	0.021169	1.2648	NA	NA	NA	NA	NA	NA
PITG_05368	hypothetical protein	NO	Yes	NA	NA	GDR	NA	3	NA	NA	NA	NA	NA	NA	NA	NA	NA	NA	1.02e-05	0.0021896	1.26229	NA	NA	NA	NA	NA	NA
PITG_01982	conserved hypothetical protein	NO	Yes	NA	NA	InBtw	NA	3	NA	NA	NA	NA	NA	NA	NA	NA	NA	NA	0.0104896	0.0221052	1.26213	NA	NA	NA	NA	NA	NA
PITG_18233	hypothetical protein	NO	No	NA	NA	InBtw	NA	3	NA	NA	NA	NA	NA	NA	NA	NA	NA	NA	0.0237089	0.0322649	1.26207	NA	NA	NA	NA	NA	NA
PITG_20983	hypothetical protein	NO	No	NA	NA	InBtw	NA	3	NA	NA	NA	NA	NA	NA	NA	NA	NA	NA	0.000236	0.0061703	1.26007	NA	NA	NA	NA	NA	NA
PITG_13889	conserved hypothetical protein	NO	Yes	NA	NA	GDR	NA	3	NA	NA	NA	NA	NA	NA	NA	NA	NA	NA	0.00364392	0.0152139	1.2571	NA	NA	NA	NA	NA	NA
PITG_17140	hypothetical protein	NO	Yes	NA	NA	GDR	NA	3	NA	NA	NA	NA	NA	NA	NA	NA	NA	NA	0.00220641	0.013023	1.2535	NA	NA	NA	NA	NA	NA
PITG_18028	hypothetical protein	NO	Yes	NA	NA	InBtw	NA	3	NA	NA	NA	NA	NA	NA	NA	NA	NA	NA	0.0325922	0.0384471	1.25267	NA	NA	NA	NA	NA	NA
PITG_13052	glycoside hydrolase, putative	NO	No	NA	NA	GDR	NA	3	NA	NA	NA	NA	NA	NA	NA	NA	NA	NA	0.00781869	0.0194649	1.25228	NA	NA	NA	NA	NA	NA
PITG_02046	H - or Na -translocating F-type, V-type and A-type ATPase (F-ATPase) Superfamily	NO	No	NA	NA	GDR	NA	3	NA	NA	NA	NA	NA	NA	NA	NA	NA	NA	0.0321071	0.0381046	1.25083	NA	NA	NA	NA	NA	NA
PITG_17263	conserved hypothetical protein	NO	No	NA	NA	GDR	NA	3	NA	NA	NA	NA	NA	NA	NA	NA	NA	NA	0.00754334	0.0192173	1.24805	NA	NA	NA	NA	NA	NA
PITG_20212	intraflagellar transport protein 172	NO	Yes	NA	NA	GDR	NA	3	NA	NA	NA	NA	NA	NA	NA	NA	NA	NA	0.00502247	0.0167487	1.2477	NA	NA	NA	NA	NA	NA
PITG_18868	hypothetical protein similar to dihydrouridine synthase TIM-barrel protein yjbN	NO	Yes	NA	NA	InBtw	NA	3	NA	NA	NA	NA	NA	NA	NA	NA	NA	NA	0.0082414	0.0198948	1.24702	NA	NA	NA	NA	NA	NA
PITG_00994	hypothetical protein	NO	Yes	NA	NA	GDR	NA	3	NA	NA	NA	NA	NA	NA	NA	NA	NA	NA	0.00525916	0.0171064	1.24601	NA	NA	NA	NA	NA	NA
PITG_07896	hypothetical protein	NO	Yes	NA	NA	GDR	NA	3	NA	NA	NA	NA	NA	NA	NA	NA	NA	NA	0.0118258	0.0232091	1.24432	NA	NA	NA	NA	NA	NA
PITG_14669	phospholipase A2, putative	YES	No	NA	NA	InBtw	NA	3	NA	NA	NA	NA	NA	NA	NA	NA	NA	NA	0.0046481	0.0164132	1.24339	NA	NA	NA	NA	NA	NA
PITG_06679	casein kinase II subunit beta	NO	Yes	NA	NA	InBtw	NA	3	NA	NA	NA	NA	NA	NA	NA	NA	NA	NA	0.0172263	0.027445	1.24089	NA	NA	NA	NA	NA	NA
PITG_06574	conserved hypothetical protein	NO	Yes	NA	NA	InBtw	NA	3	NA	NA	NA	NA	NA	NA	NA	NA	NA	NA	0.00656956	0.0182501	1.2406	NA	NA	NA	NA	NA	NA
PITG_16924	conserved hypothetical protein	NO	Yes	NA	NA	GDR	NA	3	NA	NA	NA	NA	NA	NA	NA	NA	NA	NA	0.0328563	0.0386322	1.24051	NA	NA	NA	NA	NA	NA
PITG_19121	60S ribosomal protein L10	NO	No	NA	NA	InBtw	NA	3	NA	NA	NA	NA	NA	NA	NA	NA	NA	NA	0.0486807	0.0491333	1.23683	NA	NA	NA	NA	NA	NA
PITG_10395	predicted protein	NO	No	NA	NA	InBtw	NA	3	NA	NA	NA	NA	NA	NA	NA	NA	NA	NA	0.00170051	0.0118644	1.23058	NA	NA	NA	NA	NA	NA
PITG_06853	hypothetical protein	NO	Yes	NA	NA	GDR	NA	3	NA	NA	NA	NA	NA	NA	NA	NA	NA	NA	0.00537642	0.0171703	1.23026	NA	NA	NA	NA	NA	NA
PITG_02045	H - or Na -translocating F-type, V-type and A-type ATPase (F-ATPase) Superfamily	NO	No	NA	NA	GDR	NA	3	NA	NA	NA	NA	NA	NA	NA	NA	NA	NA	0.0283512	0.0354364	1.22989	NA	NA	NA	NA	NA	NA
PITG_06828	conserved hypothetical protein	NO	Yes	NA	NA	GDR	NA	3	NA	NA	NA	NA	NA	NA	NA	NA	NA	NA	0.0414769	0.0444278	1.2297	NA	NA	NA	NA	NA	NA
PITG_17949	conserved hypothetical protein	NO	Yes	NA	NA	InBtw	NA	3	NA	NA	NA	NA	NA	NA	NA	NA	NA	NA	0.00156811	0.0116879	1.22901	NA	NA	NA	NA	NA	NA
PITG_17351	hypothetical protein	NO	No	NA	NA	GDR	NA	3	NA	NA	NA	NA	NA	NA	NA	NA	NA	NA	0.00999108	0.0215988	1.2275	NA	NA	NA	NA	NA	NA
PITG_10305	conserved hypothetical protein	NO	Yes	NA	NA	GSR	NA	3	NA	NA	NA	NA	NA	NA	NA	NA	NA	NA	0.000152	0.005244	1.2272	NA	NA	NA	NA	NA	NA
PITG_18165	hypothetical protein	NO	No	NA	NA	GDR	NA	3	NA	NA	NA	NA	NA	NA	NA	NA	NA	NA	0.0342289	0.0396548	1.22486	NA	NA	NA	NA	NA	NA
PITG_12115	calmodulin-like protein (PI_T30-4T333)	NO	Yes	NA	NA	InBtw	NA	3	NA	NA	NA	NA	NA	NA	NA	NA	NA	NA	0.0091247	0.0207727	1.22204	NA	NA	NA	NA	NA	NA
PITG_21214	hydroxymethylglutaryl-CoA synthase	NO	No	NA	NA	GDR	NA	3	NA	NA	NA	NA	NA	NA	NA	NA	NA	NA	0.00581469	0.0174775	1.22138	NA	NA	NA	NA	NA	NA
PITG_08984	protein kinase	NO	Yes	NA	NA	InBtw	NA	3	NA	NA	NA	NA	NA	NA	NA	NA	NA	NA	0.00975432	0.021349	1.22109	NA	NA	NA	NA	NA	NA
PITG_07243	hypothetical protein	NO	Yes	NA	NA	GDR	NA	3	NA	NA	NA	NA	NA	NA	NA	NA	NA	NA	0.0293045	0.0361786	1.21952	NA	NA	NA	NA	NA	NA
PITG_16720	hypothetical protein	NO	Yes	NA	NA	GDR	NA	3	NA	NA	NA	NA	NA	NA	NA	NA	NA	NA	0.020114	0.0296553	1.2184	NA	NA	NA	NA	NA	NA
PITG_20033	conserved hypothetical protein	NO	No	NA	NA	GDR	NA	3	NA	NA	NA	NA	NA	NA	NA	NA	NA	NA	0.0252779	0.0332545	1.21558	NA	NA	NA	NA	NA	NA
PITG_08172	hypothetical protein	NO	Yes	NA	NA	GDR	NA	3	NA	NA	NA	NA	NA	NA	NA	NA	NA	NA	0.000966	0.0100955	1.21419	NA	NA	NA	NA	NA	NA
PITG_01564	conserved hypothetical protein	NO	Yes	NA	NA	InBtw	NA	3	NA	NA	NA	NA	NA	NA	NA	NA	NA	NA	0.000112	0.00465048	1.21288	NA	NA	NA	NA	NA	NA
PITG_06142	conserved hypothetical protein	NO	Yes	NA	NA	GDR	NA	3	NA	NA	NA	NA	NA	NA	NA	NA	NA	NA	0.00551901	0.0172405	1.20882	NA	NA	NA	NA	NA	NA
PITG_03344	H - or Na -translocating F-type, V-type and A-type ATPase (F-ATPase) Superfamily	NO	Yes	NA	NA	GDR	NA	3	NA	NA	NA	NA	NA	NA	NA	NA	NA	NA	0.0105769	0.0221598	1.20867	NA	NA	NA	NA	NA	NA
PITG_13849	Drug/Metabolite Transporter (DMT) Superfamily	NO	Yes	NA	NA	GDR	NA	3	NA	NA	NA	NA	NA	NA	NA	NA	NA	NA	0.0448745	0.0465769	1.20672	NA	NA	NA	NA	NA	NA
PITG_10202	hypothetical protein	NO	No	NA	NA	GDR	NA	3	NA	NA	NA	NA	NA	NA	NA	NA	NA	NA	0.0395753	0.0432787	1.20645	NA	NA	NA	NA	NA	NA
PITG_16794	Di-N-acetylchitobiase, putative	YES	No	NA	NA	InBtw	NA	3	NA	NA	NA	NA	NA	NA	NA	NA	NA	NA	0.00631047	0.0180102	1.20621	NA	NA	NA	NA	NA	NA
PITG_03635	conserved hypothetical protein	NO	No	NA	NA	GDR	NA	3	NA	NA	NA	NA	NA	NA	NA	NA	NA	NA	0.0018145	0.012171	1.20401	NA	NA	NA	NA	NA	NA
PITG_04891	conserved hypothetical protein	YES	Yes	NA	NA	GDR	NA	3	NA	NA	NA	NA	NA	NA	NA	NA	NA	NA	0.0179599	0.0279377	1.20302	NA	NA	NA	NA	NA	NA
PITG_10921	conserved hypothetical protein	NO	Yes	NA	NA	Not	NA	3	NA	NA	NA	NA	NA	NA	NA	NA	NA	NA	0.0279196	0.0351203	1.20284	NA	NA	NA	NA	NA	NA
PITG_19591	conserved hypothetical protein	NO	Yes	NA	NA	InBtw	NA	3	NA	NA	NA	NA	NA	NA	NA	NA	NA	NA	0.00189215	0.0122879	1.20109	NA	NA	NA	NA	NA	NA
PITG_02252	hypothetical protein	NO	Yes	NA	NA	InBtw	NA	3	NA	NA	NA	NA	NA	NA	NA	NA	NA	NA	0.0114918	0.0229297	1.19813	NA	NA	NA	NA	NA	NA
PITG_05604	conserved hypothetical protein	NO	Yes	NA	NA	GDR	NA	3	NA	NA	NA	NA	NA	NA	NA	NA	NA	NA	0.00641743	0.0181225	1.19651	NA	NA	NA	NA	NA	NA
PITG_01580	hypothetical protein	NO	Yes	NA	NA	GDR	NA	3	NA	NA	NA	NA	NA	NA	NA	NA	NA	NA	0.0110685	0.0226367	1.19605	NA	NA	NA	NA	NA	NA
PITG_13390	hypothetical protein	NO	No	NA	NA	GDR	NA	3	NA	NA	NA	NA	NA	NA	NA	NA	NA	NA	0.00482417	0.0165696	1.19571	NA	NA	NA	NA	NA	NA
PITG_07116	ATP-binding Cassette (ABC) Superfamily	NO	No	NA	NA	InBtw	NA	3	NA	NA	NA	NA	NA	NA	NA	NA	NA	NA	0.00404561	0.0156952	1.19522	NA	NA	NA	NA	NA	NA
PITG_18107	conserved hypothetical protein	NO	Yes	NA	NA	InBtw	NA	3	NA	NA	NA	NA	NA	NA	NA	NA	NA	NA	0.0158578	0.026402	1.19437	NA	NA	NA	NA	NA	NA
PITG_03652	hypothetical protein	NO	Yes	NA	NA	GDR	NA	3	NA	NA	NA	NA	NA	NA	NA	NA	NA	NA	0.00325598	0.0145913	1.19278	NA	NA	NA	NA	NA	NA
PITG_22577	hypothetical protein	NO	No	NA	NA	Not	NA	3	NA	NA	NA	NA	NA	NA	NA	NA	NA	NA	0.0120625	0.0233438	1.19272	NA	NA	NA	NA	NA	NA
PITG_05395	predicted protein	NO	Yes	NA	NA	GDR	NA	3	NA	NA	NA	NA	NA	NA	NA	NA	NA	NA	0.000332	0.0070011	1.19191	NA	NA	NA	NA	NA	NA
PITG_01146	selenide	NO	Yes	NA	NA	InBtw	NA	3	NA	NA	NA	NA	NA	NA	NA	NA	NA	NA	0.0125751	0.0237866	1.18729	NA	NA	NA	NA	NA	NA
PITG_10763	conserved hypothetical protein	NO	No	NA	NA	GDR	NA	3	NA	NA	NA	NA	NA	NA	NA	NA	NA	NA	5.18e-05	0.00355251	1.18679	NA	NA	NA	NA	NA	NA
PITG_12760	hypothetical protein	NO	Yes	NA	NA	GSR	NA	3	NA	NA	NA	NA	NA	NA	NA	NA	NA	NA	0.0311117	0.0374364	1.18598	NA	NA	NA	NA	NA	NA
PITG_14005	conserved hypothetical protein	YES	Yes	NA	NA	InBtw	NA	3	NA	NA	NA	NA	NA	NA	NA	NA	NA	NA	0.0433012	0.0456151	1.18531	NA	NA	NA	NA	NA	NA
PITG_05759	hypothetical protein	NO	No	NA	NA	GDR	NA	3	NA	NA	NA	NA	NA	NA	NA	NA	NA	NA	0.0041028	0.0157617	1.18348	NA	NA	NA	NA	NA	NA
PITG_17747	H - or Na -translocating F-type, V-type and A-type ATPase (F-ATPase) Superfamily	NO	Yes	NA	NA	InBtw	NA	3	NA	NA	NA	NA	NA	NA	NA	NA	NA	NA	0.018843	0.0286612	1.18198	NA	NA	NA	NA	NA	NA
PITG_09624	predicted protein	NO	No	NA	NA	InBtw	NA	3	NA	NA	NA	NA	NA	NA	NA	NA	NA	NA	0.0126306	0.0238181	1.18169	NA	NA	NA	NA	NA	NA
PITG_00049	hypothetical protein	NO	Yes	NA	NA	GDR	NA	3	NA	NA	NA	NA	NA	NA	NA	NA	NA	NA	0.00272692	0.0137833	1.17882	NA	NA	NA	NA	NA	NA
PITG_01280	conserved hypothetical protein	NO	Yes	NA	NA	GDR	NA	3	NA	NA	NA	NA	NA	NA	NA	NA	NA	NA	0.0106397	0.022217	1.17793	NA	NA	NA	NA	NA	NA
PITG_09597	hypothetical protein	NO	Yes	NA	NA	GDR	NA	3	NA	NA	NA	NA	NA	NA	NA	NA	NA	NA	0.00317058	0.0145056	1.17766	NA	NA	NA	NA	NA	NA
PITG_07038	serine/threonine-protein phosphatase ppe1	NO	Yes	NA	NA	GDR	NA	3	NA	NA	NA	NA	NA	NA	NA	NA	NA	NA	0.0145882	0.0254037	1.17614	NA	NA	NA	NA	NA	NA
PITG_00742	predicted protein	NO	No	NA	NA	InBtw	NA	3	NA	NA	NA	NA	NA	NA	NA	NA	NA	NA	0.00762308	0.0192498	1.17367	NA	NA	NA	NA	NA	NA
PITG_17344	hypothetical protein	NO	Yes	NA	NA	InBtw	NA	3	NA	NA	NA	NA	NA	NA	NA	NA	NA	NA	0.00340871	0.0148343	1.17255	NA	NA	NA	NA	NA	NA
PITG_18721	hypothetical protein	NO	Yes	NA	NA	GDR	NA	3	NA	NA	NA	NA	NA	NA	NA	NA	NA	NA	0.00233768	0.0131218	1.17175	NA	NA	NA	NA	NA	NA
PITG_22251	predicted protein	NO	No	NA	NA	Not	NA	3	NA	NA	NA	NA	NA	NA	NA	NA	NA	NA	0.00768876	0.0192958	1.17025	NA	NA	NA	NA	NA	NA
PITG_01139	conserved hypothetical protein	NO	Yes	NA	NA	InBtw	NA	3	NA	NA	NA	NA	NA	NA	NA	NA	NA	NA	0.00211503	0.0128214	1.16964	NA	NA	NA	NA	NA	NA
PITG_18991	conserved hypothetical protein	YES	Yes	NA	NA	InBtw	NA	3	NA	NA	NA	NA	NA	NA	NA	NA	NA	NA	0.0060957	0.01774	1.16957	NA	NA	NA	NA	NA	NA
PITG_05504	hypothetical protein	NO	Yes	NA	NA	InBtw	NA	3	NA	NA	NA	NA	NA	NA	NA	NA	NA	NA	0.00281518	0.0140146	1.16755	NA	NA	NA	NA	NA	NA
PITG_02284	hypothetical protein	NO	Yes	NA	NA	InBtw	NA	3	NA	NA	NA	NA	NA	NA	NA	NA	NA	NA	0.0358871	0.0407946	1.16535	NA	NA	NA	NA	NA	NA
PITG_00952	conserved hypothetical protein	NO	Yes	NA	NA	InBtw	NA	3	NA	NA	NA	NA	NA	NA	NA	NA	NA	NA	0.00570803	0.0174161	1.16377	NA	NA	NA	NA	NA	NA
PITG_05500	hypothetical protein	NO	No	NA	NA	GDR	NA	3	NA	NA	NA	NA	NA	NA	NA	NA	NA	NA	0.00207669	0.0127121	1.1637	NA	NA	NA	NA	NA	NA
PITG_14054	secreted RxLR effector peptide, putative	YES	No	RXLR	RxLRfam2	GSR	NA	3	NA	NA	NA	NA	NA	NA	NA	NA	NA	NA	0.00592207	0.0175974	1.16062	NA	NA	NA	NA	NA	NA
PITG_04918	conserved hypothetical protein	NO	No	NA	NA	InBtw	NA	3	NA	NA	NA	NA	NA	NA	NA	NA	NA	NA	0.00836127	0.0199649	1.15987	NA	NA	NA	NA	NA	NA
PITG_19411	hypothetical protein	NO	No	NA	NA	GDR	NA	3	NA	NA	NA	NA	NA	NA	NA	NA	NA	NA	0.0105468	0.0221561	1.15859	NA	NA	NA	NA	NA	NA
PITG_08185	hypothetical protein	NO	Yes	NA	NA	InBtw	NA	3	NA	NA	NA	NA	NA	NA	NA	NA	NA	NA	0.00555979	0.0173033	1.15813	NA	NA	NA	NA	NA	NA
PITG_07638	phospholipase A2, putative	YES	No	NA	NA	InBtw	NA	3	NA	NA	NA	NA	NA	NA	NA	NA	NA	NA	0.000499	0.00805958	1.15682	NA	NA	NA	NA	NA	NA
PITG_12182	hypothetical protein	NO	Yes	NA	NA	InBtw	NA	3	NA	NA	NA	NA	NA	NA	NA	NA	NA	NA	0.010792	0.0223905	1.15487	NA	NA	NA	NA	NA	NA
PITG_02562	hypothetical protein	NO	Yes	NA	NA	InBtw	NA	3	NA	NA	NA	NA	NA	NA	NA	NA	NA	NA	0.00894574	0.0205954	1.15475	NA	NA	NA	NA	NA	NA
PITG_18288	hypothetical protein similar to transcription regulator	NO	Yes	NA	NA	InBtw	NA	3	NA	NA	NA	NA	NA	NA	NA	NA	NA	NA	0.0412278	0.0443163	1.15331	NA	NA	NA	NA	NA	NA
PITG_12141	H - or Na -translocating F-type, V-type and A-type ATPase (F-ATPase) Superfamily	NO	Yes	NA	NA	GDR	NA	3	NA	NA	NA	NA	NA	NA	NA	NA	NA	NA	0.00658907	0.0182557	1.15227	NA	NA	NA	NA	NA	NA
PITG_19602	putative GPI-anchored serine-threonine rich hypothetical protein	YES	Yes	NA	NA	InBtw	NA	3	NA	NA	NA	NA	NA	NA	NA	NA	NA	NA	0.0030608	0.0143667	1.15224	NA	NA	NA	NA	NA	NA
PITG_04884	hypothetical protein	NO	Yes	NA	NA	GDR	NA	3	NA	NA	NA	NA	NA	NA	NA	NA	NA	NA	0.000212	0.00592382	1.15222	NA	NA	NA	NA	NA	NA
PITG_13635	hypothetical protein	NO	No	NA	NA	GSR	NA	3	NA	NA	NA	NA	NA	NA	NA	NA	NA	NA	0.0179332	0.0279281	1.14953	NA	NA	NA	NA	NA	NA
PITG_19907	Rab21/Rab5 family GTPase, putative	NO	No	NA	NA	GSR	NA	3	NA	NA	NA	NA	NA	NA	NA	NA	NA	NA	0.0385138	0.0426095	1.14879	NA	NA	NA	NA	NA	NA
PITG_12238	hypothetical protein	NO	No	NA	NA	InBtw	NA	3	NA	NA	NA	NA	NA	NA	NA	NA	NA	NA	0.000417	0.00779508	1.14819	NA	NA	NA	NA	NA	NA
PITG_03376	hypothetical protein similar to transporter	NO	Yes	NA	NA	InBtw	NA	3	NA	NA	NA	NA	NA	NA	NA	NA	NA	NA	0.0448131	0.046539	1.14804	NA	NA	NA	NA	NA	NA
PITG_03843	hypothetical protein	NO	Yes	NA	NA	GDR	NA	3	NA	NA	NA	NA	NA	NA	NA	NA	NA	NA	0.00340917	0.0148343	1.14797	NA	NA	NA	NA	NA	NA
PITG_17016	conserved hypothetical protein	NO	Yes	NA	NA	InBtw	NA	3	NA	NA	NA	NA	NA	NA	NA	NA	NA	NA	0.000247	0.006256	1.14761	NA	NA	NA	NA	NA	NA
PITG_06599	predicted protein	NO	No	NA	NA	GDR	NA	3	NA	NA	NA	NA	NA	NA	NA	NA	NA	NA	9.52e-05	0.00425408	1.14753	NA	NA	NA	NA	NA	NA
PITG_07794	conserved hypothetical protein	NO	Yes	NA	NA	InBtw	NA	3	NA	NA	NA	NA	NA	NA	NA	NA	NA	NA	0.00957816	0.021262	1.14751	NA	NA	NA	NA	NA	NA
PITG_15486	conserved hypothetical protein	NO	Yes	NA	NA	GDR	NA	3	NA	NA	NA	NA	NA	NA	NA	NA	NA	NA	0.018369	0.0282766	1.14734	NA	NA	NA	NA	NA	NA
PITG_19220	hypothetical protein	NO	Yes	NA	NA	InBtw	NA	3	NA	NA	NA	NA	NA	NA	NA	NA	NA	NA	0.0434554	0.0457005	1.14723	NA	NA	NA	NA	NA	NA
PITG_06921	conserved hypothetical protein	NO	No	NA	NA	GDR	NA	3	NA	NA	NA	NA	NA	NA	NA	NA	NA	NA	0.00972965	0.0213425	1.14574	NA	NA	NA	NA	NA	NA
PITG_22353	conserved hypothetical protein	NO	No	NA	NA	Not	NA	3	NA	NA	NA	NA	NA	NA	NA	NA	NA	NA	0.0188081	0.0286378	1.14557	NA	NA	NA	NA	NA	NA
PITG_20374	hypothetical protein	NO	Yes	NA	NA	InBtw	NA	3	NA	NA	NA	NA	NA	NA	NA	NA	NA	NA	0.00284188	0.0140878	1.14552	NA	NA	NA	NA	NA	NA
PITG_20683	predicted protein	NO	No	NA	NA	Not	NA	3	NA	NA	NA	NA	NA	NA	NA	NA	NA	NA	0.0211654	0.030402	1.14432	NA	NA	NA	NA	NA	NA
PITG_11045	conserved hypothetical protein	NO	Yes	NA	NA	GDR	NA	3	NA	NA	NA	NA	NA	NA	NA	NA	NA	NA	0.018612	0.0284687	1.14092	NA	NA	NA	NA	NA	NA
PITG_15223	hypothetical protein	NO	No	NA	NA	GSR	NA	3	NA	NA	NA	NA	NA	NA	NA	NA	NA	NA	0.00965022	0.0212937	1.14044	NA	NA	NA	NA	NA	NA
PITG_01350	predicted protein	NO	No	NA	NA	InBtw	NA	3	NA	NA	NA	NA	NA	NA	NA	NA	NA	NA	0.019924	0.029471	1.14022	NA	NA	NA	NA	NA	NA
PITG_19841	hypothetical protein	NO	Yes	NA	NA	InBtw	NA	3	NA	NA	NA	NA	NA	NA	NA	NA	NA	NA	0.00100949	0.0101538	1.1395	NA	NA	NA	NA	NA	NA
PITG_07281	predicted protein	NO	Yes	NA	NA	GDR	NA	3	NA	NA	NA	NA	NA	NA	NA	NA	NA	NA	0.00489012	0.0166057	1.13878	NA	NA	NA	NA	NA	NA
PITG_13968	dynein heavy chain	NO	No	NA	NA	GDR	NA	3	NA	NA	NA	NA	NA	NA	NA	NA	NA	NA	0.0321483	0.0381294	1.13863	NA	NA	NA	NA	NA	NA
PITG_12233	phosphatidic acid phosphatase (PITT_12233)	NO	No	NA	NA	GDR	NA	3	NA	NA	NA	NA	NA	NA	NA	NA	NA	NA	0.00474811	0.0164812	1.13677	NA	NA	NA	NA	NA	NA
PITG_12258	hypothetical protein	NO	Yes	NA	NA	InBtw	NA	3	NA	NA	NA	NA	NA	NA	NA	NA	NA	NA	0.000756	0.00949706	1.13459	NA	NA	NA	NA	NA	NA
PITG_13256	conserved hypothetical protein	YES	Yes	NA	NA	GDR	NA	3	NA	NA	NA	NA	NA	NA	NA	NA	NA	NA	0.00277559	0.0138839	1.13305	NA	NA	NA	NA	NA	NA
PITG_08164	hypothetical protein	NO	No	NA	NA	InBtw	NA	3	NA	NA	NA	NA	NA	NA	NA	NA	NA	NA	0.00202118	0.0125875	1.12996	NA	NA	NA	NA	NA	NA
PITG_09722	thioredoxin H-type	NO	Yes	NA	NA	GDR	NA	3	NA	NA	NA	NA	NA	NA	NA	NA	NA	NA	0.0290926	0.0360308	1.12901	NA	NA	NA	NA	NA	NA
PITG_15625	dynein heavy chain	NO	No	NA	NA	GDR	NA	3	NA	NA	NA	NA	NA	NA	NA	NA	NA	NA	0.022707	0.0315817	1.12801	NA	NA	NA	NA	NA	NA
PITG_11496	hypothetical protein	NO	No	NA	NA	GDR	NA	3	NA	NA	NA	NA	NA	NA	NA	NA	NA	NA	0.0335975	0.0392045	1.12651	NA	NA	NA	NA	NA	NA
PITG_20953	aldose 1-epimerase, putative	YES	No	enzyme, isomerase	NA	GSR	NA	3	NA	NA	NA	NA	NA	NA	NA	NA	NA	NA	0.00100319	0.0101478	1.12605	NA	NA	NA	NA	NA	NA
PITG_02902	carbohydrate esterase, putative	NO	No	NA	NA	InBtw	NA	3	NA	NA	NA	NA	NA	NA	NA	NA	NA	NA	0.0131217	0.0242199	1.12544	NA	NA	NA	NA	NA	NA
PITG_11049	hypothetical protein	NO	Yes	NA	NA	GDR	NA	3	NA	NA	NA	NA	NA	NA	NA	NA	NA	NA	0.00941491	0.0210959	1.125	NA	NA	NA	NA	NA	NA
PITG_16358	RING Finger Ubiquitin ligase, putative	NO	No	NA	NA	GDR	NA	3	NA	NA	NA	NA	NA	NA	NA	NA	NA	NA	0.00731341	0.0190424	1.12473	NA	NA	NA	NA	NA	NA
PITG_17480	Amino Acid/Auxin Permease (AAAP) Family	NO	Yes	NA	NA	GDR	NA	3	NA	NA	NA	NA	NA	NA	NA	NA	NA	NA	0.0383989	0.0425302	1.12389	NA	NA	NA	NA	NA	NA
PITG_19470	predicted protein	NO	No	NA	NA	GDR	NA	3	NA	NA	NA	NA	NA	NA	NA	NA	NA	NA	0.038535	0.0426107	1.12305	NA	NA	NA	NA	NA	NA
PITG_02067	conserved hypothetical protein	NO	No	NA	NA	Not	NA	3	NA	NA	NA	NA	NA	NA	NA	NA	NA	NA	0.0191892	0.0289565	1.12097	NA	NA	NA	NA	NA	NA
PITG_08170	hypothetical protein	NO	No	NA	NA	GDR	NA	3	NA	NA	NA	NA	NA	NA	NA	NA	NA	NA	0.00267634	0.0137346	1.1205	NA	NA	NA	NA	NA	NA
PITG_06756	glycoside hydrolase, putative	NO	Yes	NA	NA	InBtw	NA	3	NA	NA	NA	NA	NA	NA	NA	NA	NA	NA	2.73e-05	0.00324282	1.11978	NA	NA	NA	NA	NA	NA
PITG_11646	conserved hypothetical protein	NO	No	NA	NA	InBtw	NA	3	NA	NA	NA	NA	NA	NA	NA	NA	NA	NA	0.00285438	0.0141091	1.11944	NA	NA	NA	NA	NA	NA
PITG_22210	hypothetical protein	NO	No	NA	NA	Not	NA	3	NA	NA	NA	NA	NA	NA	NA	NA	NA	NA	0.0229022	0.0316958	1.11838	NA	NA	NA	NA	NA	NA
PITG_03722	predicted protein	NO	No	NA	NA	GDR	NA	3	NA	NA	NA	NA	NA	NA	NA	NA	NA	NA	0.00132428	0.0110365	1.11773	NA	NA	NA	NA	NA	NA
PITG_18103	conserved hypothetical protein	NO	Yes	NA	NA	GDR	NA	3	NA	NA	NA	NA	NA	NA	NA	NA	NA	NA	0.00452216	0.0162279	1.11705	NA	NA	NA	NA	NA	NA
PITG_08190	aspartyl protease family A01A, putative	NO	Yes	NA	NA	GDR	NA	3	NA	NA	NA	NA	NA	NA	NA	NA	NA	NA	0.00616789	0.0178325	1.11665	NA	NA	NA	NA	NA	NA
PITG_18243	conserved hypothetical protein	NO	Yes	NA	NA	GDR	NA	3	NA	NA	NA	NA	NA	NA	NA	NA	NA	NA	0.00590464	0.0175846	1.1165	NA	NA	NA	NA	NA	NA
PITG_18015	conserved hypothetical protein	NO	Yes	NA	NA	GDR	NA	3	NA	NA	NA	NA	NA	NA	NA	NA	NA	NA	0.0251764	0.0331866	1.11466	NA	NA	NA	NA	NA	NA
PITG_12490	conserved hypothetical protein	YES	Yes	NA	NA	InBtw	NA	3	NA	NA	NA	NA	NA	NA	NA	NA	NA	NA	0.00152758	0.0115511	1.11101	NA	NA	NA	NA	NA	NA
PITG_13438	hypothetical protein	NO	Yes	NA	NA	InBtw	NA	3	NA	NA	NA	NA	NA	NA	NA	NA	NA	NA	0.00841138	0.0200438	1.10991	NA	NA	NA	NA	NA	NA
PITG_10998	Glycogen Synthase Kinase 3 beta	NO	Yes	NA	NA	GDR	NA	3	NA	NA	NA	NA	NA	NA	NA	NA	NA	NA	0.0181896	0.0281483	1.10953	NA	NA	NA	NA	NA	NA
PITG_16344	hypothetical protein	NO	Yes	NA	NA	InBtw	NA	3	NA	NA	NA	NA	NA	NA	NA	NA	NA	NA	0.0237607	0.0322908	1.10919	NA	NA	NA	NA	NA	NA
PITG_13488	serine protease family S08A, putative	YES	Yes	enzyme, hydrolase	NA	GDR	NA	3	NA	NA	NA	NA	NA	NA	NA	NA	NA	NA	0.0141226	0.0249908	1.10878	NA	NA	NA	NA	NA	NA
PITG_18174	hypothetical protein	NO	Yes	NA	NA	GDR	NA	3	NA	NA	NA	NA	NA	NA	NA	NA	NA	NA	0.0118321	0.0232091	1.108	NA	NA	NA	NA	NA	NA
PITG_00197	hypothetical protein	NO	Yes	NA	NA	InBtw	NA	3	NA	NA	NA	NA	NA	NA	NA	NA	NA	NA	0.0187602	0.0285882	1.10631	NA	NA	NA	NA	NA	NA
PITG_12288	conserved hypothetical protein	NO	Yes	NA	NA	InBtw	NA	3	NA	NA	NA	NA	NA	NA	NA	NA	NA	NA	0.0424587	0.0450423	1.10426	NA	NA	NA	NA	NA	NA
PITG_14381	hypothetical protein	NO	Yes	NA	NA	InBtw	NA	3	NA	NA	NA	NA	NA	NA	NA	NA	NA	NA	0.00767964	0.0192947	1.1012	NA	NA	NA	NA	NA	NA
PITG_18276	conserved hypothetical protein	NO	Yes	NA	NA	InBtw	NA	3	NA	NA	NA	NA	NA	NA	NA	NA	NA	NA	0.00257298	0.0135874	1.10037	NA	NA	NA	NA	NA	NA
PITG_13415	serine/threonine protein kinase	NO	Yes	NA	NA	GDR	NA	3	NA	NA	NA	NA	NA	NA	NA	NA	NA	NA	0.023993	0.0324611	1.09725	NA	NA	NA	NA	NA	NA
PITG_06231	conserved hypothetical protein	NO	Yes	NA	NA	InBtw	NA	3	NA	NA	NA	NA	NA	NA	NA	NA	NA	NA	0.0383449	0.0425028	1.09568	NA	NA	NA	NA	NA	NA
PITG_08196	hypothetical protein	NO	Yes	NA	NA	InBtw	NA	3	NA	NA	NA	NA	NA	NA	NA	NA	NA	NA	0.0325807	0.0384471	1.09561	NA	NA	NA	NA	NA	NA
PITG_20249	hypothetical protein	NO	No	NA	NA	GSR	NA	3	NA	NA	NA	NA	NA	NA	NA	NA	NA	NA	0.0402202	0.0437038	1.09506	NA	NA	NA	NA	NA	NA
PITG_07939	hypothetical protein	NO	Yes	NA	NA	GDR	NA	3	NA	NA	NA	NA	NA	NA	NA	NA	NA	NA	0.0131135	0.0242186	1.09467	NA	NA	NA	NA	NA	NA
PITG_09296	putative sterol glycosyl transferase	NO	No	NA	NA	InBtw	NA	3	NA	NA	NA	NA	NA	NA	NA	NA	NA	NA	0.0206816	0.0300521	1.0937	NA	NA	NA	NA	NA	NA
PITG_09733	hypothetical protein	NO	No	NA	NA	GSR	NA	3	NA	NA	NA	NA	NA	NA	NA	NA	NA	NA	0.0245287	0.0328239	1.09087	NA	NA	NA	NA	NA	NA
PITG_07195	hypothetical protein similar to clathrin adaptor complex small chain family protein	NO	Yes	NA	NA	InBtw	NA	3	NA	NA	NA	NA	NA	NA	NA	NA	NA	NA	0.00296007	0.0142779	1.09078	NA	NA	NA	NA	NA	NA
PITG_11291	conserved hypothetical protein	NO	Yes	NA	NA	GDR	NA	3	NA	NA	NA	NA	NA	NA	NA	NA	NA	NA	0.0303395	0.0368885	1.09077	NA	NA	NA	NA	NA	NA
PITG_01008	predicted protein	NO	No	NA	NA	InBtw	NA	3	NA	NA	NA	NA	NA	NA	NA	NA	NA	NA	0.00164351	0.0117372	1.08922	NA	NA	NA	NA	NA	NA
PITG_13819	hypothetical protein	NO	Yes	NA	NA	GSR	NA	3	NA	NA	NA	NA	NA	NA	NA	NA	NA	NA	0.0121582	0.0234372	1.08746	NA	NA	NA	NA	NA	NA
PITG_04992	conserved hypothetical protein	NO	Yes	NA	NA	InBtw	NA	3	NA	NA	NA	NA	NA	NA	NA	NA	NA	NA	0.0033232	0.0147031	1.08719	NA	NA	NA	NA	NA	NA
PITG_16627	Crinkler (CRN) family protein	NO	No	CRINKLER	NA	GSR	NA	3	NA	NA	NA	NA	NA	NA	NA	NA	NA	NA	0.00769023	0.0192958	1.08702	NA	NA	NA	NA	NA	NA
PITG_01239	conserved hypothetical protein	NO	No	NA	NA	InBtw	NA	3	NA	NA	NA	NA	NA	NA	NA	NA	NA	NA	0.00456938	0.0163225	1.08602	NA	NA	NA	NA	NA	NA
PITG_01174	hypothetical protein	NO	Yes	NA	NA	InBtw	NA	3	NA	NA	NA	NA	NA	NA	NA	NA	NA	NA	0.0252726	0.0332545	1.08568	NA	NA	NA	NA	NA	NA
PITG_21879	hypothetical protein	NO	No	NA	NA	GDR	NA	3	NA	NA	NA	NA	NA	NA	NA	NA	NA	NA	0.00636881	0.0180549	1.08513	NA	NA	NA	NA	NA	NA
PITG_20825	hypothetical protein	NO	No	NA	NA	GSR	NA	3	NA	NA	NA	NA	NA	NA	NA	NA	NA	NA	0.02541	0.0333353	1.0831	NA	NA	NA	NA	NA	NA
PITG_17779	hypothetical protein (PITT_17779)	NO	No	NA	NA	GDR	NA	3	NA	NA	NA	NA	NA	NA	NA	NA	NA	NA	0.00779122	0.0194294	1.08236	NA	NA	NA	NA	NA	NA
PITG_01127	hypothetical protein	NO	Yes	NA	NA	InBtw	NA	3	NA	NA	NA	NA	NA	NA	NA	NA	NA	NA	0.043224	0.045576	1.08188	NA	NA	NA	NA	NA	NA
PITG_21255	conserved hypothetical protein	NO	No	NA	NA	Not	NA	3	NA	NA	NA	NA	NA	NA	NA	NA	NA	NA	0.0462567	0.0474906	1.08146	NA	NA	NA	NA	NA	NA
PITG_12153	conserved hypothetical protein	NO	Yes	NA	NA	GDR	NA	3	NA	NA	NA	NA	NA	NA	NA	NA	NA	NA	0.0382574	0.042461	1.08098	NA	NA	NA	NA	NA	NA
PITG_02162	ATP-dependent Clp protease ATP-binding subunit clpX	NO	No	NA	NA	InBtw	NA	3	NA	NA	NA	NA	NA	NA	NA	NA	NA	NA	0.0469518	0.0479482	1.07959	NA	NA	NA	NA	NA	NA
PITG_10096	conserved hypothetical protein	NO	No	NA	NA	GDR	NA	3	NA	NA	NA	NA	NA	NA	NA	NA	NA	NA	0.0132766	0.024326	1.07899	NA	NA	NA	NA	NA	NA
PITG_15408	phosphatidylinositol kinase (PIK-L1)	NO	No	NA	NA	GDR	NA	3	NA	NA	NA	NA	NA	NA	NA	NA	NA	NA	0.0265697	0.0341783	1.07886	NA	NA	NA	NA	NA	NA
PITG_03438	hypothetical protein	NO	No	NA	NA	InBtw	NA	3	NA	NA	NA	NA	NA	NA	NA	NA	NA	NA	0.0277373	0.0350082	1.07768	NA	NA	NA	NA	NA	NA
PITG_04907	conserved hypothetical protein	NO	Yes	NA	NA	InBtw	NA	3	NA	NA	NA	NA	NA	NA	NA	NA	NA	NA	0.00116598	0.0106191	1.07736	NA	NA	NA	NA	NA	NA
PITG_13617	caltractin	NO	No	NA	NA	GDR	NA	3	NA	NA	NA	NA	NA	NA	NA	NA	NA	NA	0.00016	0.00532425	1.07731	NA	NA	NA	NA	NA	NA
PITG_18579	conserved hypothetical protein	NO	Yes	NA	NA	GSR	NA	3	NA	NA	NA	NA	NA	NA	NA	NA	NA	NA	0.00133855	0.0110728	1.07687	NA	NA	NA	NA	NA	NA
PITG_09346	hypothetical protein	NO	Yes	NA	NA	InBtw	NA	3	NA	NA	NA	NA	NA	NA	NA	NA	NA	NA	0.000305	0.00670597	1.07634	NA	NA	NA	NA	NA	NA
PITG_19184	ER lumen protein retaining receptor	NO	Yes	NA	NA	InBtw	NA	3	NA	NA	NA	NA	NA	NA	NA	NA	NA	NA	0.017843	0.0279112	1.07612	NA	NA	NA	NA	NA	NA
PITG_04229	hypothetical protein	NO	No	NA	NA	GDR	NA	3	NA	NA	NA	NA	NA	NA	NA	NA	NA	NA	0.0182065	0.0281558	1.07565	NA	NA	NA	NA	NA	NA
PITG_22541	predicted protein	NO	No	NA	NA	Not	NA	3	NA	NA	NA	NA	NA	NA	NA	NA	NA	NA	0.00303157	0.0143221	1.07324	NA	NA	NA	NA	NA	NA
PITG_00661	homospermidine synthase 2	NO	Yes	NA	NA	GDR	NA	3	NA	NA	NA	NA	NA	NA	NA	NA	NA	NA	5.1e-05	0.00355251	1.07323	NA	NA	NA	NA	NA	NA
PITG_08643	conserved hypothetical protein	NO	Yes	NA	NA	InBtw	NA	3	NA	NA	NA	NA	NA	NA	NA	NA	NA	NA	5.26e-05	0.00355251	1.07307	NA	NA	NA	NA	NA	NA
PITG_18951	carbohydrate-binding protein, putative	YES	No	NA	NA	InBtw	NA	3	NA	NA	NA	NA	NA	NA	NA	NA	NA	NA	0.00604977	0.0177133	1.07116	NA	NA	NA	NA	NA	NA
PITG_11413	conserved hypothetical protein	NO	Yes	NA	NA	GSR	NA	3	NA	NA	NA	NA	NA	NA	NA	NA	NA	NA	0.00308511	0.0143882	1.07052	NA	NA	NA	NA	NA	NA
PITG_06759	hypothetical protein	NO	Yes	NA	NA	GDR	NA	3	NA	NA	NA	NA	NA	NA	NA	NA	NA	NA	0.0349165	0.0401146	1.07016	NA	NA	NA	NA	NA	NA
PITG_04562	hypothetical protein	NO	Yes	NA	NA	InBtw	NA	3	NA	NA	NA	NA	NA	NA	NA	NA	NA	NA	0.0384546	0.042564	1.06829	NA	NA	NA	NA	NA	NA
PITG_13382	hypothetical protein	NO	No	NA	NA	InBtw	NA	3	NA	NA	NA	NA	NA	NA	NA	NA	NA	NA	0.0380582	0.042325	1.06818	NA	NA	NA	NA	NA	NA
PITG_03795	hypothetical protein	NO	Yes	NA	NA	GDR	NA	3	NA	NA	NA	NA	NA	NA	NA	NA	NA	NA	0.000734	0.00940964	1.06685	NA	NA	NA	NA	NA	NA
PITG_00506	conserved hypothetical protein	NO	Yes	NA	NA	GDR	NA	3	NA	NA	NA	NA	NA	NA	NA	NA	NA	NA	0.0290067	0.0359624	1.0646	NA	NA	NA	NA	NA	NA
PITG_20094	7e+15	NO	No	NA	NA	GSR	NA	3	NA	NA	NA	NA	NA	NA	NA	NA	NA	NA	0.00695622	0.0186342	1.06428	NA	NA	NA	NA	NA	NA
PITG_14945	hypothetical protein	NO	No	NA	NA	GDR	NA	3	NA	NA	NA	NA	NA	NA	NA	NA	NA	NA	0.0095782	0.021262	1.06215	NA	NA	NA	NA	NA	NA
PITG_17998	hypothetical protein similar to 3-hydroxyisobutyrate dehydrogenase	NO	Yes	NA	NA	GDR	NA	3	NA	NA	NA	NA	NA	NA	NA	NA	NA	NA	0.0165445	0.0269304	1.06134	NA	NA	NA	NA	NA	NA
PITG_08218	hypothetical protein	NO	Yes	NA	NA	InBtw	NA	3	NA	NA	NA	NA	NA	NA	NA	NA	NA	NA	0.00998472	0.0215988	1.06047	NA	NA	NA	NA	NA	NA
PITG_01446	conserved hypothetical protein	NO	Yes	NA	NA	GDR	NA	3	NA	NA	NA	NA	NA	NA	NA	NA	NA	NA	0.000434	0.00787748	1.05959	NA	NA	NA	NA	NA	NA
PITG_21668	F-box protein, putative	NO	No	NA	NA	Not	NA	3	NA	NA	NA	NA	NA	NA	NA	NA	NA	NA	0.00380039	0.0154053	1.05953	NA	NA	NA	NA	NA	NA
PITG_09419	conserved hypothetical protein	NO	Yes	NA	NA	InBtw	NA	3	NA	NA	NA	NA	NA	NA	NA	NA	NA	NA	0.0118668	0.0232287	1.05951	NA	NA	NA	NA	NA	NA
PITG_20138	conserved hypothetical protein	NO	No	NA	NA	Not	NA	3	NA	NA	NA	NA	NA	NA	NA	NA	NA	NA	0.0181447	0.0281113	1.05924	NA	NA	NA	NA	NA	NA
PITG_14452	predicted protein	NO	No	NA	NA	GSR	NA	3	NA	NA	NA	NA	NA	NA	NA	NA	NA	NA	0.0108471	0.0224205	1.05881	NA	NA	NA	NA	NA	NA
PITG_13320	predicted protein	NO	No	NA	NA	GDR	NA	3	NA	NA	NA	NA	NA	NA	NA	NA	NA	NA	0.00500719	0.0167405	1.05869	NA	NA	NA	NA	NA	NA
PITG_17592	glycoside hydrolase, putative	NO	Yes	NA	NA	GDR	NA	3	NA	NA	NA	NA	NA	NA	NA	NA	NA	NA	0.0208893	0.0301716	1.0584	NA	NA	NA	NA	NA	NA
PITG_03824	predicted protein	NO	Yes	NA	NA	InBtw	NA	3	NA	NA	NA	NA	NA	NA	NA	NA	NA	NA	0.000249	0.00626439	1.05807	NA	NA	NA	NA	NA	NA
PITG_11765	hypothetical protein	NO	Yes	NA	NA	GDR	NA	3	NA	NA	NA	NA	NA	NA	NA	NA	NA	NA	0.00507346	0.0168171	1.05792	NA	NA	NA	NA	NA	NA
PITG_07809	protein kinase	NO	Yes	NA	NA	InBtw	NA	3	NA	NA	NA	NA	NA	NA	NA	NA	NA	NA	0.0244661	0.0327882	1.05687	NA	NA	NA	NA	NA	NA
PITG_11822	predicted protein	NO	Yes	NA	NA	InBtw	NA	3	NA	NA	NA	NA	NA	NA	NA	NA	NA	NA	0.0166376	0.0270024	1.05659	NA	NA	NA	NA	NA	NA
PITG_14702	predicted protein	NO	No	NA	NA	GDR	NA	3	NA	NA	NA	NA	NA	NA	NA	NA	NA	NA	0.0227478	0.0316082	1.05272	NA	NA	NA	NA	NA	NA
PITG_00380	hypothetical protein similar to pyridoxal-dependent decarboxylase	NO	Yes	NA	NA	GDR	NA	3	NA	NA	NA	NA	NA	NA	NA	NA	NA	NA	0.0186744	0.0285129	1.05187	NA	NA	NA	NA	NA	NA
PITG_01931	hypothetical protein	NO	No	NA	NA	InBtw	NA	3	NA	NA	NA	NA	NA	NA	NA	NA	NA	NA	0.0174343	0.0276218	1.05011	NA	NA	NA	NA	NA	NA
PITG_05450	hypothetical protein	NO	Yes	NA	NA	GDR	NA	3	NA	NA	NA	NA	NA	NA	NA	NA	NA	NA	0.00155294	0.0116396	1.04989	NA	NA	NA	NA	NA	NA
PITG_11731	hypothetical protein	NO	No	NA	NA	InBtw	NA	3	NA	NA	NA	NA	NA	NA	NA	NA	NA	NA	0.00642032	0.0181252	1.04973	NA	NA	NA	NA	NA	NA
PITG_18252	hypothetical protein	NO	Yes	NA	NA	GDR	NA	3	NA	NA	NA	NA	NA	NA	NA	NA	NA	NA	0.000412	0.00777909	1.0495	NA	NA	NA	NA	NA	NA
PITG_01065	conserved hypothetical protein	NO	Yes	NA	NA	GDR	NA	3	NA	NA	NA	NA	NA	NA	NA	NA	NA	NA	0.0477251	0.0484846	1.04825	NA	NA	NA	NA	NA	NA
PITG_05114	aspartyl protease family A01A, putative	NO	Yes	NA	NA	GDR	NA	3	NA	NA	NA	NA	NA	NA	NA	NA	NA	NA	0.00431525	0.016028	1.04809	NA	NA	NA	NA	NA	NA
PITG_02416	hypothetical protein	NO	Yes	NA	NA	GDR	NA	3	NA	NA	NA	NA	NA	NA	NA	NA	NA	NA	0.00138414	0.0112222	1.0478	NA	NA	NA	NA	NA	NA
PITG_08841	conserved hypothetical protein	NO	No	NA	NA	InBtw	NA	3	NA	NA	NA	NA	NA	NA	NA	NA	NA	NA	0.0147033	0.0254717	1.04733	NA	NA	NA	NA	NA	NA
PITG_20754	predicted protein	NO	No	NA	NA	Not	NA	3	NA	NA	NA	NA	NA	NA	NA	NA	NA	NA	0.018319	0.0282368	1.0458	NA	NA	NA	NA	NA	NA
PITG_13079	peptidylprolyl isomerase domain and WD repeat-containing protein 1	NO	Yes	NA	NA	GDR	NA	3	NA	NA	NA	NA	NA	NA	NA	NA	NA	NA	0.0079492	0.0195737	1.04253	NA	NA	NA	NA	NA	NA
PITG_18000	predicted protein	NO	No	NA	NA	GDR	NA	3	NA	NA	NA	NA	NA	NA	NA	NA	NA	NA	0.00344486	0.0148946	1.04224	NA	NA	NA	NA	NA	NA
PITG_21321	conserved hypothetical protein	NO	No	NA	NA	Not	NA	3	NA	NA	NA	NA	NA	NA	NA	NA	NA	NA	0.00404923	0.0156952	1.04144	NA	NA	NA	NA	NA	NA
PITG_16211	conserved hypothetical protein	NO	Yes	NA	NA	GDR	NA	3	NA	NA	NA	NA	NA	NA	NA	NA	NA	NA	0.00689657	0.0185804	1.0408	NA	NA	NA	NA	NA	NA
PITG_07239	conserved hypothetical protein	NO	Yes	NA	NA	GDR	NA	3	NA	NA	NA	NA	NA	NA	NA	NA	NA	NA	0.000459	0.00790937	1.04054	NA	NA	NA	NA	NA	NA
PITG_12194	conserved hypothetical protein	NO	Yes	NA	NA	GDR	NA	3	NA	NA	NA	NA	NA	NA	NA	NA	NA	NA	0.00540779	0.017181	1.03977	NA	NA	NA	NA	NA	NA
PITG_18111	predicted protein	NO	No	NA	NA	InBtw	NA	3	NA	NA	NA	NA	NA	NA	NA	NA	NA	NA	0.00510624	0.0168781	1.03631	NA	NA	NA	NA	NA	NA
PITG_19574	Crinkler (CRN) family protein, pseudogene	NO	No	CRINKLER	NA	InBtw	NA	3	NA	NA	NA	NA	NA	NA	NA	NA	NA	NA	0.000468	0.00790937	1.03617	NA	NA	NA	NA	NA	NA
PITG_06610	conserved hypothetical protein	NO	Yes	NA	NA	GDR	NA	3	NA	NA	NA	NA	NA	NA	NA	NA	NA	NA	0.000264	0.00630376	1.03577	NA	NA	NA	NA	NA	NA
PITG_11522	aspartyl protease family A01B, putative	NO	Yes	NA	NA	GDR	NA	3	NA	NA	NA	NA	NA	NA	NA	NA	NA	NA	0.00246392	0.0133188	1.03544	NA	NA	NA	NA	NA	NA
PITG_22038	conserved hypothetical protein	NO	No	NA	NA	Not	NA	3	NA	NA	NA	NA	NA	NA	NA	NA	NA	NA	0.0153625	0.026025	1.03489	NA	NA	NA	NA	NA	NA
PITG_08163	hypothetical protein	NO	No	NA	NA	InBtw	NA	3	NA	NA	NA	NA	NA	NA	NA	NA	NA	NA	0.00263266	0.0136771	1.03351	NA	NA	NA	NA	NA	NA
PITG_08536	hypothetical protein	NO	Yes	NA	NA	InBtw	NA	3	NA	NA	NA	NA	NA	NA	NA	NA	NA	NA	0.0092679	0.0209012	1.03324	NA	NA	NA	NA	NA	NA
PITG_07828	serine protease family S10, putative	NO	Yes	NA	NA	InBtw	NA	3	NA	NA	NA	NA	NA	NA	NA	NA	NA	NA	0.0420896	0.0448341	1.03259	NA	NA	NA	NA	NA	NA
PITG_13313	conserved hypothetical protein	NO	Yes	NA	NA	GDR	NA	3	NA	NA	NA	NA	NA	NA	NA	NA	NA	NA	0.00461299	0.0163599	1.03243	NA	NA	NA	NA	NA	NA
PITG_06589	conserved hypothetical protein	NO	Yes	NA	NA	GDR	NA	3	NA	NA	NA	NA	NA	NA	NA	NA	NA	NA	0.00518641	0.0169935	1.03142	NA	NA	NA	NA	NA	NA
PITG_15376	conserved hypothetical protein	NO	No	NA	NA	InBtw	NA	3	NA	NA	NA	NA	NA	NA	NA	NA	NA	NA	0.00518966	0.0169982	1.03142	NA	NA	NA	NA	NA	NA
PITG_21054	conserved hypothetical protein	NO	Yes	NA	NA	InBtw	NA	3	NA	NA	NA	NA	NA	NA	NA	NA	NA	NA	0.00189127	0.0122879	1.03136	NA	NA	NA	NA	NA	NA
PITG_01701	hypothetical protein	NO	No	NA	NA	GDR	NA	3	NA	NA	NA	NA	NA	NA	NA	NA	NA	NA	0.024946	0.0331014	1.02992	NA	NA	NA	NA	NA	NA
PITG_11766	40S ribosomal protein S3a	NO	Yes	NA	NA	InBtw	NA	3	NA	NA	NA	NA	NA	NA	NA	NA	NA	NA	0.0310731	0.0374265	1.02965	NA	NA	NA	NA	NA	NA
PITG_05551	conserved hypothetical protein	NO	Yes	NA	NA	GDR	NA	3	NA	NA	NA	NA	NA	NA	NA	NA	NA	NA	0.0011731	0.0106464	1.02863	NA	NA	NA	NA	NA	NA
PITG_00957	NPP1-like protein	NO	No	NLP	NA	InBtw	NA	3	NA	NA	NA	NA	NA	NA	NA	NA	NA	NA	0.000434	0.00787748	1.02778	NA	NA	NA	NA	NA	NA
PITG_07710	Major Facilitator Superfamily (MFS)	NO	No	NA	NA	InBtw	NA	3	NA	NA	NA	NA	NA	NA	NA	NA	NA	NA	0.0499153	0.0499312	1.02725	NA	NA	NA	NA	NA	NA
PITG_08880	conserved hypothetical protein	NO	Yes	NA	NA	InBtw	NA	3	NA	NA	NA	NA	NA	NA	NA	NA	NA	NA	0.0349881	0.0401665	1.02711	NA	NA	NA	NA	NA	NA
PITG_08142	conserved hypothetical protein	NO	Yes	NA	NA	GDR	NA	3	NA	NA	NA	NA	NA	NA	NA	NA	NA	NA	0.00441301	0.0161199	1.02696	NA	NA	NA	NA	NA	NA
PITG_04902	predicted protein	NO	Yes	NA	NA	InBtw	NA	3	NA	NA	NA	NA	NA	NA	NA	NA	NA	NA	0.0219967	0.0310401	1.02687	NA	NA	NA	NA	NA	NA
PITG_10993	conserved hypothetical protein	NO	Yes	NA	NA	GDR	NA	3	NA	NA	NA	NA	NA	NA	NA	NA	NA	NA	0.0128897	0.0240376	1.02627	NA	NA	NA	NA	NA	NA
PITG_12157	hypothetical protein	NO	Yes	NA	NA	InBtw	NA	3	NA	NA	NA	NA	NA	NA	NA	NA	NA	NA	0.0197044	0.0293395	1.0256	NA	NA	NA	NA	NA	NA
PITG_08059	conserved hypothetical protein	NO	Yes	NA	NA	GDR	NA	3	NA	NA	NA	NA	NA	NA	NA	NA	NA	NA	0.00918189	0.0208173	1.02473	NA	NA	NA	NA	NA	NA
PITG_08876	hypothetical protein	NO	Yes	NA	NA	InBtw	NA	3	NA	NA	NA	NA	NA	NA	NA	NA	NA	NA	0.00861998	0.0202528	1.02411	NA	NA	NA	NA	NA	NA
PITG_06919	hypothetical protein	NO	Yes	NA	NA	InBtw	NA	3	NA	NA	NA	NA	NA	NA	NA	NA	NA	NA	0.000212	0.00592382	1.02223	NA	NA	NA	NA	NA	NA
PITG_12308	hypothetical protein	NO	Yes	NA	NA	GDR	NA	3	NA	NA	NA	NA	NA	NA	NA	NA	NA	NA	0.00335168	0.0147663	1.02175	NA	NA	NA	NA	NA	NA
PITG_08184	conserved hypothetical protein	NO	Yes	NA	NA	InBtw	NA	3	NA	NA	NA	NA	NA	NA	NA	NA	NA	NA	0.00489287	0.0166057	1.02156	NA	NA	NA	NA	NA	NA
PITG_12309	hypothetical protein similar to NADH-ubiquinone oxidoreductase B18 subunit	NO	Yes	NA	NA	GDR	NA	3	NA	NA	NA	NA	NA	NA	NA	NA	NA	NA	0.000968	0.0100955	1.02127	NA	NA	NA	NA	NA	NA
PITG_06146	hypothetical protein	NO	No	NA	NA	InBtw	NA	3	NA	NA	NA	NA	NA	NA	NA	NA	NA	NA	0.0113432	0.022866	1.02102	NA	NA	NA	NA	NA	NA
PITG_16483	conserved hypothetical protein	YES	Yes	NA	NA	InBtw	NA	3	NA	NA	NA	NA	NA	NA	NA	NA	NA	NA	0.000881	0.00978493	1.0196	NA	NA	NA	NA	NA	NA
PITG_00565	hypothetical protein	NO	No	NA	NA	InBtw	NA	3	NA	NA	NA	NA	NA	NA	NA	NA	NA	NA	0.00528107	0.0171107	1.01938	NA	NA	NA	NA	NA	NA
PITG_12275	conserved hypothetical protein	NO	No	NA	NA	GDR	NA	3	NA	NA	NA	NA	NA	NA	NA	NA	NA	NA	0.0110645	0.0226367	1.01748	NA	NA	NA	NA	NA	NA
PITG_13406	hypothetical protein	NO	Yes	NA	NA	GDR	NA	3	NA	NA	NA	NA	NA	NA	NA	NA	NA	NA	0.000204	0.00589361	1.01698	NA	NA	NA	NA	NA	NA
PITG_18433	predicted protein	NO	No	NA	NA	GDR	NA	3	NA	NA	NA	NA	NA	NA	NA	NA	NA	NA	0.0251277	0.0331723	1.01696	NA	NA	NA	NA	NA	NA
PITG_11650	predicted protein	NO	Yes	NA	NA	InBtw	NA	3	NA	NA	NA	NA	NA	NA	NA	NA	NA	NA	0.00018	0.00560603	1.01682	NA	NA	NA	NA	NA	NA
PITG_11540	conserved hypothetical protein	NO	No	NA	NA	GSR	NA	3	NA	NA	NA	NA	NA	NA	NA	NA	NA	NA	0.0406304	0.0439025	1.01661	NA	NA	NA	NA	NA	NA
PITG_20510	predicted protein	NO	No	NA	NA	GSR	NA	3	NA	NA	NA	NA	NA	NA	NA	NA	NA	NA	0.00470855	0.0164353	1.01536	NA	NA	NA	NA	NA	NA
PITG_04067	hypothetical protein	NO	Yes	NA	NA	InBtw	NA	3	NA	NA	NA	NA	NA	NA	NA	NA	NA	NA	0.00968495	0.0213117	1.01504	NA	NA	NA	NA	NA	NA
PITG_21179	conserved hypothetical protein	YES	Yes	NA	NA	Not	NA	3	NA	NA	NA	NA	NA	NA	NA	NA	NA	NA	0.000642	0.00887265	1.01452	NA	NA	NA	NA	NA	NA
PITG_04506	protein kinase	NO	No	NA	NA	InBtw	NA	3	NA	NA	NA	NA	NA	NA	NA	NA	NA	NA	0.0130567	0.0241523	1.01382	NA	NA	NA	NA	NA	NA
PITG_01342	predicted protein	NO	Yes	NA	NA	GDR	NA	3	NA	NA	NA	NA	NA	NA	NA	NA	NA	NA	0.00127172	0.0109163	1.01373	NA	NA	NA	NA	NA	NA
PITG_07009	hypothetical protein	NO	No	NA	NA	GDR	NA	3	NA	NA	NA	NA	NA	NA	NA	NA	NA	NA	0.0043716	0.0160673	1.0137	NA	NA	NA	NA	NA	NA
PITG_11675	hypothetical protein	NO	No	NA	NA	GDR	NA	3	NA	NA	NA	NA	NA	NA	NA	NA	NA	NA	0.0478187	0.0485566	1.01361	NA	NA	NA	NA	NA	NA
PITG_02082	protein kinase, putative	NO	No	NA	NA	GDR	NA	3	NA	NA	NA	NA	NA	NA	NA	NA	NA	NA	0.000623	0.00872572	1.01214	NA	NA	NA	NA	NA	NA
PITG_15641	hypothetical protein	NO	No	NA	NA	GDR	NA	3	NA	NA	NA	NA	NA	NA	NA	NA	NA	NA	0.0081135	0.0197686	1.00936	NA	NA	NA	NA	NA	NA
PITG_01703	conserved hypothetical protein	NO	Yes	NA	NA	GDR	NA	3	NA	NA	NA	NA	NA	NA	NA	NA	NA	NA	0.0198893	0.0294521	1.00865	NA	NA	NA	NA	NA	NA
PITG_06409	conserved hypothetical protein	NO	No	NA	NA	InBtw	NA	3	NA	NA	NA	NA	NA	NA	NA	NA	NA	NA	0.000466	0.00790937	1.00834	NA	NA	NA	NA	NA	NA
PITG_07047	conserved hypothetical protein	NO	Yes	NA	NA	GDR	NA	3	NA	NA	NA	NA	NA	NA	NA	NA	NA	NA	0.00444025	0.0161384	1.00747	NA	NA	NA	NA	NA	NA
PITG_07282	WD repeat protein 57	NO	Yes	NA	NA	GDR	NA	3	NA	NA	NA	NA	NA	NA	NA	NA	NA	NA	0.00114773	0.010532	1.0063	NA	NA	NA	NA	NA	NA
PITG_00878	conserved hypothetical protein	NO	No	NA	NA	GDR	NA	3	NA	NA	NA	NA	NA	NA	NA	NA	NA	NA	0.0404528	0.0438448	1.00589	NA	NA	NA	NA	NA	NA
PITG_04628	hypothetical protein	NO	Yes	NA	NA	GDR	NA	3	NA	NA	NA	NA	NA	NA	NA	NA	NA	NA	0.00711908	0.0188703	1.00553	NA	NA	NA	NA	NA	NA
PITG_13259	hypothetical protein	NO	No	NA	NA	GDR	NA	3	NA	NA	NA	NA	NA	NA	NA	NA	NA	NA	0.00166243	0.0117917	1.00468	NA	NA	NA	NA	NA	NA
PITG_22431	hypothetical protein	NO	No	NA	NA	Not	NA	3	NA	NA	NA	NA	NA	NA	NA	NA	NA	NA	0.0222803	0.0312337	1.00453	NA	NA	NA	NA	NA	NA
PITG_11048	hypothetical protein	NO	No	NA	NA	GDR	NA	3	NA	NA	NA	NA	NA	NA	NA	NA	NA	NA	0.00174356	0.0119953	1.00422	NA	NA	NA	NA	NA	NA
PITG_08932	conserved hypothetical protein	NO	Yes	NA	NA	GDR	NA	3	NA	NA	NA	NA	NA	NA	NA	NA	NA	NA	0.0375946	0.0420386	1.00372	NA	NA	NA	NA	NA	NA
PITG_21377	hypothetical protein	NO	Yes	NA	NA	InBtw	NA	3	NA	NA	NA	NA	NA	NA	NA	NA	NA	NA	0.0186413	0.0284982	1.00317	NA	NA	NA	NA	NA	NA
PITG_16740	predicted protein	NO	No	NA	NA	InBtw	NA	3	NA	NA	NA	NA	NA	NA	NA	NA	NA	NA	0.00369586	0.0152314	1.0025	NA	NA	NA	NA	NA	NA
PITG_08188	hypothetical protein	NO	No	NA	NA	InBtw	NA	3	NA	NA	NA	NA	NA	NA	NA	NA	NA	NA	0.0153802	0.0260283	1.0022	NA	NA	NA	NA	NA	NA
PITG_22404	hypothetical protein	NO	Yes	NA	NA	Not	NA	3	NA	NA	NA	NA	NA	NA	NA	NA	NA	NA	0.0294345	0.0362579	1.00171	NA	NA	NA	NA	NA	NA
PITG_18712	hypothetical protein	NO	Yes	NA	NA	InBtw	NA	3	NA	NA	NA	NA	NA	NA	NA	NA	NA	NA	0.0317008	0.0378185	1.0012	NA	NA	NA	NA	NA	NA
PITG_10302	Sulfate Permease (SulP) Family	NO	Yes	NA	NA	GDR	NA	3	NA	NA	NA	NA	NA	NA	NA	NA	NA	NA	0.0189524	0.0287409	1.00118	NA	NA	NA	NA	NA	NA
PITG_01349	Type II (General) Secretory Pathway (IISP) Family	YES	Yes	NA	NA	InBtw	NA	3	NA	NA	NA	NA	NA	NA	NA	NA	NA	NA	0.0306836	0.0371385	1.00114	NA	NA	NA	NA	NA	NA
PITG_01418	conserved hypothetical protein	NO	Yes	NA	NA	GDR	NA	3	NA	NA	NA	NA	NA	NA	NA	NA	NA	NA	0.00108346	0.0103732	1.00017	NA	NA	NA	NA	NA	NA
PITG_22477	predicted protein	NO	No	NA	NA	Not	NA	3	NA	NA	NA	NA	NA	NA	NA	NA	NA	NA	0.000786	0.00955418	0.999911	NA	NA	NA	NA	NA	NA
PITG_04831	conserved hypothetical protein	NO	Yes	NA	NA	GDR	NA	3	NA	NA	NA	NA	NA	NA	NA	NA	NA	NA	0.0251201	0.0331723	0.999365	NA	NA	NA	NA	NA	NA
PITG_17334	hypothetical protein	NO	Yes	NA	NA	GDR	NA	3	NA	NA	NA	NA	NA	NA	NA	NA	NA	NA	0.0126604	0.023863	0.998745	NA	NA	NA	NA	NA	NA
PITG_16335	hypothetical protein	NO	Yes	NA	NA	GDR	NA	3	NA	NA	NA	NA	NA	NA	NA	NA	NA	NA	0.0168806	0.0271993	0.998458	NA	NA	NA	NA	NA	NA
PITG_09936	hypothetical protein	NO	Yes	NA	NA	InBtw	NA	3	NA	NA	NA	NA	NA	NA	NA	NA	NA	NA	0.00568437	0.0174031	0.997773	NA	NA	NA	NA	NA	NA
PITG_14571	predicted protein	NO	Yes	NA	NA	GDR	NA	3	NA	NA	NA	NA	NA	NA	NA	NA	NA	NA	0.0461823	0.047436	0.996915	NA	NA	NA	NA	NA	NA
PITG_02973	conserved hypothetical protein	NO	Yes	NA	NA	InBtw	NA	3	NA	NA	NA	NA	NA	NA	NA	NA	NA	NA	0.0138987	0.024827	0.9967	NA	NA	NA	NA	NA	NA
PITG_01674	hypothetical protein	NO	Yes	NA	NA	InBtw	NA	3	NA	NA	NA	NA	NA	NA	NA	NA	NA	NA	0.0295292	0.0363227	0.996106	NA	NA	NA	NA	NA	NA
PITG_07767	hypothetical protein	NO	Yes	NA	NA	GSR	NA	3	NA	NA	NA	NA	NA	NA	NA	NA	NA	NA	0.00310743	0.0144327	0.995624	NA	NA	NA	NA	NA	NA
PITG_06846	Drug/Metabolite Transporter (DMT) Superfamily	NO	Yes	NA	NA	GDR	NA	3	NA	NA	NA	NA	NA	NA	NA	NA	NA	NA	0.000226	0.00609421	0.9955	NA	NA	NA	NA	NA	NA
PITG_01437	conserved hypothetical protein	NO	No	NA	NA	GDR	NA	3	NA	NA	NA	NA	NA	NA	NA	NA	NA	NA	0.00100156	0.0101478	0.995284	NA	NA	NA	NA	NA	NA
PITG_14616	hypothetical protein	NO	Yes	NA	NA	InBtw	NA	3	NA	NA	NA	NA	NA	NA	NA	NA	NA	NA	0.000863	0.00978493	0.995064	NA	NA	NA	NA	NA	NA
PITG_18208	glycoside hydrolase, putative	NO	No	NA	NA	InBtw	NA	3	2	NA	NA	NA	NA	NA	NA	NA	NA	NA	0.00012	0.00479099	1.16447	0.000738	0.00402636	1.13988	NA	NA	NA
PITG_21051	predicted protein	NO	No	NA	NA	Not	NA	3	2	NA	NA	NA	NA	NA	NA	NA	NA	NA	0.0410924	0.0442012	1.03509	0.0189855	0.0242431	1.34452	NA	NA	NA
PITG_02062	predicted protein	NO	No	NA	NA	GSR	NA	2 and 3	2	NA	NA	NA	NA	NA	NA	0.00229756	0.0107141	3.17453	0.00384229	0.0154646	2.95302	0.000584	0.0036664	2.57435	NA	NA	NA
PITG_09532	conserved hypothetical protein	NO	No	NA	NA	InBtw	NA	2 and 3	2	NA	NA	NA	NA	NA	NA	0.000658	0.00627807	2.41021	0.00471369	0.0164353	1.92602	0.00102135	0.00467707	2.06708	NA	NA	NA
PITG_22703	M96 mating-specific protein, pseudogene	NO	No	NA	NA	GDR	NA	2	2	NA	NA	NA	NA	NA	NA	0.00695626	0.0178165	2.17075	NA	NA	NA	0.00163046	0.00580026	1.36217	NA	NA	NA
PITG_09626	hypothetical protein similar to transcription factor BTF3	NO	No	NA	NA	GDR	NA	2 and 3	2	NA	NA	NA	NA	NA	NA	0.0011387	0.0079249	2.69539	0.00181615	0.0121734	2.4113	0.00238639	0.00700223	1.8901	NA	NA	NA
PITG_18231	glycoside hydrolase, putative	NO	No	NA	NA	GSR	NA	3	2	NA	NA	NA	NA	NA	NA	NA	NA	NA	0.000615	0.00866648	1.33478	0.00941377	0.0151296	1.25202	NA	NA	NA
PITG_20614	deoxycytidylate deaminase	NO	No	NA	NA	Not	NA	3	2	NA	NA	NA	NA	NA	NA	NA	NA	NA	0.0165716	0.0269556	1.22193	0.00117872	0.0049647	1.07157	NA	NA	NA
PITG_08293	conserved hypothetical protein	NO	No	NA	NA	GSR	NA	2 and 3	2	NA	NA	NA	NA	NA	NA	0.000185	0.00380056	2.59901	0.00213246	0.012875	1.88865	0.00197848	0.00636198	1.57406	NA	NA	NA
PITG_20854	predicted protein	NO	No	NA	NA	Not	NA	2 and 3	2	NA	NA	NA	NA	NA	NA	0.0297692	0.0370024	1.04636	0.0185615	0.0284192	1.21951	0.00160042	0.00574052	1.08764	NA	NA	NA
PITG_21724	hypothetical protein	NO	No	NA	NA	InBtw	NA	3	2	NA	NA	NA	NA	NA	NA	NA	NA	NA	0.0127938	0.0239492	1.17198	0.000556	0.00363588	1.55552	NA	NA	NA
PITG_22406	predicted protein	NO	No	NA	NA	Not	NA	3	2	NA	NA	NA	NA	NA	NA	NA	NA	NA	0.0414173	0.0444023	1.53285	0.000696	0.0039619	1.80688	NA	NA	NA
PITG_14431	hypothetical protein	NO	No	NA	NA	InBtw	NA	2 and 3	2	NA	NA	NA	NA	NA	NA	0.0217634	0.0310732	1.03719	0.000213	0.00592382	2.7736	0.0056109	0.0110843	2.49507	NA	NA	NA
PITG_21852	conserved hypothetical protein	NO	No	NA	NA	Not	NA	2	2	NA	NA	NA	NA	NA	NA	0.00705301	0.0179567	1.30984	NA	NA	NA	0.0154584	0.0209814	1.26235	NA	NA	NA
PITG_20345	hypothetical protein	NO	No	NA	NA	GSR	NA	2 and 3	2	NA	NA	NA	NA	NA	NA	6.14e-06	0.00108228	3.28823	9.63e-06	0.0021896	3.22588	0.000307	0.00286796	2.91465	NA	NA	NA
PITG_22471	conserved hypothetical protein	NO	No	NA	NA	Not	NA	3	2 and 3	NA	NA	NA	NA	NA	NA	NA	NA	NA	0.00208523	0.0127394	2.46411	0.00142098	0.00541525	2.93258	0.0390665	0.04584	1.16859
PITG_21027	hypothetical protein	NO	No	NA	NA	InBtw	NA	2 and 3	2	NA	NA	NA	NA	NA	NA	0.0199673	0.029778	1.21201	0.00924631	0.020885	1.71074	0.00308888	0.00796829	1.90494	NA	NA	NA
PITG_09552	conserved hypothetical protein	NO	No	NA	NA	InBtw	NA	2 and 3	2	NA	NA	NA	NA	NA	NA	0.00996174	0.0210789	1.76212	0.0120339	0.023331	1.61794	0.00972528	0.0154159	1.07461	NA	NA	NA
PITG_04794	hypothetical protein	NO	No	NA	NA	InBtw	NA	2 and 3	2	NA	NA	NA	NA	NA	NA	0.00823436	0.0193312	1.60748	0.00409292	0.0157577	1.98332	0.00484833	0.0101956	1.37451	NA	NA	NA
PITG_20777	hypothetical protein	NO	No	NA	NA	Not	NA	3	2	NA	NA	NA	NA	NA	NA	NA	NA	NA	0.00326324	0.0145913	1.71551	0.000306	0.0028665	1.25267	NA	NA	NA
PITG_22343	predicted protein	NO	No	NA	NA	Not	NA	2 and 3	2 and 3	NA	NA	NA	NA	NA	NA	0.00185841	0.00967981	2.60528	0.000612	0.00866215	3.46205	0.000293	0.00281719	4.18132	0.00310855	0.0202446	2.62118
PITG_04651	conserved hypothetical protein	NO	No	NA	NA	InBtw	NA	2 and 3	2	NA	NA	NA	NA	NA	NA	0.0214227	0.0308013	1.20463	0.00545774	0.0172211	1.82345	0.000429	0.00324786	1.8553	NA	NA	NA
PITG_19978	predicted protein	NO	No	NA	NA	InBtw	NA	2	2	NA	NA	NA	NA	NA	NA	0.00489637	0.0152778	1.11406	NA	NA	NA	0.000155	0.00217888	1.63311	NA	NA	NA
PITG_11774	predicted protein	NO	No	NA	NA	GSR	NA	2	2	NA	NA	NA	NA	NA	NA	0.0233852	0.0323908	1.05081	NA	NA	NA	0.00625273	0.0118166	1.02196	NA	NA	NA
PITG_22450	conserved hypothetical protein	NO	No	NA	NA	Not	NA	3	2	NA	NA	NA	NA	NA	NA	NA	NA	NA	0.00570886	0.0174161	1.23339	0.00215125	0.00663842	1.32286	NA	NA	NA
PITG_22243	predicted protein	NO	No	NA	NA	Not	NA	3	2	NA	NA	NA	NA	NA	NA	NA	NA	NA	0.00488487	0.0165966	1.20644	0.00825237	0.0139492	1.13384	NA	NA	NA
PITG_22462	conserved hypothetical protein	NO	No	NA	NA	Not	NA	3	2 and 3	NA	NA	NA	NA	NA	NA	NA	NA	NA	0.0039677	0.0155917	3.05102	0.000188	0.00231928	2.61448	0.00223884	0.0183642	1.42817
PITG_07644	conserved hypothetical protein	NO	No	NA	NA	InBtw	NA	3	2	NA	NA	NA	NA	NA	NA	NA	NA	NA	0.00439069	0.0161009	1.22189	0.00207225	0.00651853	1.19817	NA	NA	NA
PITG_01592	hypothetical protein	NO	No	NA	NA	InBtw	NA	2 and 3	2	NA	NA	NA	NA	NA	NA	0.0247214	0.0334549	1.17691	0.0393138	0.0430881	1.36763	0.0270482	0.031338	1.10668	NA	NA	NA
PITG_12932	conserved hypothetical protein	NO	No	NA	NA	GSR	NA	2 and 3	2	NA	NA	NA	NA	NA	NA	0.00031	0.00458037	2.5073	0.0034098	0.0148343	1.8059	0.000252	0.00266346	1.86093	NA	NA	NA
PITG_14450	conserved hypothetical protein	NO	No	NA	NA	InBtw	NA	3	2	NA	NA	NA	NA	NA	NA	NA	NA	NA	0.0059985	0.0176731	1.35783	0.00112028	0.00485693	1.67578	NA	NA	NA
PITG_01484	glycoside hydrolase, putative	NO	No	NA	NA	GSR	NA	3	2	NA	NA	NA	NA	NA	NA	NA	NA	NA	0.00135768	0.0111578	1.64546	0.0033944	0.00839341	1.6389	NA	NA	NA
PITG_10335	hypothetical protein	NO	No	NA	NA	GSR	NA	2 and 3	2	NA	NA	NA	NA	NA	NA	0.0164728	0.0269337	1.16515	0.00197319	0.0124565	1.90425	0.0101065	0.0158293	1.8995	NA	NA	NA
PITG_21362	secreted RxLR effector peptide, putative, 3' partial	YES	No	RXLR	RxLRfam57	GSR	NA	2 and 3	2	NA	NA	NA	NA	NA	NA	0.000646	0.00625573	2.05435	0.000898	0.00978493	2.00096	1.14e-06	0.000549928	1.81822	NA	NA	NA
PITG_20344	hypothetical protein	NO	No	NA	NA	GSR	NA	2 and 3	2 and 3	NA	NA	NA	NA	NA	NA	0.00156472	0.00897146	1.57543	0.000107	0.00456519	2.50982	0.000377	0.00307633	3.13811	0.00697126	0.025685	1.53655
PITG_22286	Crinkler (CRN) family protein, pseudogene	NO	No	CRINKLER	NA	Not	NA	3	2	NA	NA	NA	NA	NA	NA	NA	NA	NA	0.0247237	0.0329556	1.85228	0.0306534	0.0343167	1.92609	NA	NA	NA
PITG_22313	conserved hypothetical protein	NO	No	NA	NA	Not	NA	3	2	NA	NA	NA	NA	NA	NA	NA	NA	NA	0.00383236	0.0154646	1.12937	0.012171	0.0178679	1.30269	NA	NA	NA
PITG_22257	predicted protein	NO	No	NA	NA	Not	NA	3	2	NA	NA	NA	NA	NA	NA	NA	NA	NA	0.000189	0.00568454	1.46433	0.00783998	0.0135173	1.23002	NA	NA	NA
PITG_22525	Crinkler (CRN) family protein, pseudogene	NO	No	CRINKLER	NA	Not	NA	3	2	NA	NA	NA	NA	NA	NA	NA	NA	NA	0.000478	0.00795311	1.12025	0.00823104	0.0139277	1.12269	NA	NA	NA
PITG_09006	conserved hypothetical protein	NO	No	NA	NA	GDR	NA	3	2	NA	NA	NA	NA	NA	NA	NA	NA	NA	0.0042736	0.0160057	2.38993	0.00141818	0.00541008	2.77766	NA	NA	NA
PITG_14451	hypothetical protein	NO	No	NA	NA	InBtw	NA	2 and 3	2	NA	NA	NA	NA	NA	NA	0.0382963	0.0426917	1.22303	0.000184	0.00560603	1.2642	0.00152511	0.00561963	1.25348	NA	NA	NA
PITG_02599	hypothetical protein	NO	No	NA	NA	InBtw	NA	2 and 3	2	NA	NA	NA	NA	NA	NA	0.0106685	0.0217989	1.88183	0.00793274	0.0195737	2.25014	0.00441053	0.00969203	2.70518	NA	NA	NA
PITG_04104	hypothetical protein	NO	Yes	NA	NA	InBtw	NA	2 and 3	2	NA	NA	NA	NA	NA	NA	0.00329617	0.0125528	1.99915	0.0160779	0.0265718	1.4398	0.000621	0.00376874	2.18259	NA	NA	NA
PITG_20824	conserved hypothetical protein	NO	No	NA	NA	GSR	NA	3	2	NA	NA	NA	NA	NA	NA	NA	NA	NA	0.00877563	0.0204001	1.14718	0.00323666	0.00817404	1.05193	NA	NA	NA
PITG_00622	conserved hypothetical protein	NO	Yes	NA	NA	GDR	NA	3	2	NA	NA	NA	NA	NA	NA	NA	NA	NA	0.0272235	0.0346572	1.34261	0.00640636	0.0119873	1.65316	NA	NA	NA
PITG_22523	hypothetical protein	NO	No	NA	NA	Not	NA	2 and 3	2	NA	NA	NA	NA	NA	NA	0.0119301	0.0229576	1.1452	0.00167792	0.0118551	1.69119	0.000149	0.00213984	2.32573	NA	NA	NA
PITG_18776	cytochrome c1, mitochondrial precursor	NO	Yes	NA	NA	InBtw	NA	2 and 3	2	NA	NA	NA	NA	NA	NA	0.00243224	0.0110265	2.17004	0.00299995	0.0142912	2.06222	0.00131376	0.00521538	1.3274	NA	NA	NA
PITG_07774	hypothetical protein	NO	No	NA	NA	GSR	NA	3	2	NA	NA	NA	NA	NA	NA	NA	NA	NA	0.000892	0.00978493	1.19629	0.0003	0.00283856	1.93506	NA	NA	NA
PITG_10495	predicted protein	NO	No	NA	NA	GSR	NA	3	2	NA	NA	NA	NA	NA	NA	NA	NA	NA	0.0387124	0.0427115	1.46687	0.000324	0.00289803	1.74274	NA	NA	NA
PITG_04024	predicted protein	NO	No	NA	NA	GSR	NA	3	2	NA	NA	NA	NA	NA	NA	NA	NA	NA	0.0312058	0.0374743	1.02672	0.0052555	0.0106679	1.31523	NA	NA	NA
PITG_21196	predicted protein	NO	No	NA	NA	Not	NA	2	2	NA	NA	NA	NA	NA	NA	0.00295697	0.0119132	0.998769	NA	NA	NA	7.95e-05	0.00163758	1.10144	NA	NA	NA
PITG_10233	hypothetical protein	NO	No	NA	NA	GSR	NA	2 and 3	2	NA	NA	NA	NA	NA	NA	0.00292988	0.0119084	1.62137	0.0487272	0.0491447	1.26967	0.00166901	0.00588302	1.29267	NA	NA	NA
PITG_20836	predicted protein	NO	No	NA	NA	Not	NA	3	2	NA	NA	NA	NA	NA	NA	NA	NA	NA	0.00499292	0.0167405	1.16043	0.00630976	0.0118727	1.38316	NA	NA	NA
PITG_20336	secreted RxLR effector peptide, 3' partial	YES	No	RXLR	RxLRfam9	Not	NA	2 and 3	2	NA	NA	NA	NA	NA	NA	0.00552363	0.0160523	1.09956	0.00158387	0.0117113	1.29058	0.00418363	0.00940306	1.09091	NA	NA	NA
PITG_01094	hypothetical protein	NO	Yes	NA	NA	GSR	NA	2 and 3	2	NA	NA	NA	NA	NA	NA	0.0459961	0.0475101	1.22546	0.0149868	0.0257236	1.75318	0.00344737	0.00845403	1.73546	NA	NA	NA
PITG_09553	hypothetical protein	NO	No	NA	NA	InBtw	NA	2 and 3	2	NA	NA	NA	NA	NA	NA	0.0149795	0.0257216	1.43703	0.010719	0.0222736	1.58494	6.87e-06	0.000912336	1.52064	NA	NA	NA
PITG_22411	predicted protein	NO	No	NA	NA	Not	NA	2 and 3	2	NA	NA	NA	NA	NA	NA	0.0273831	0.0353515	1.6775	0.022017	0.0310548	1.78369	0.00131005	0.00520661	1.39742	NA	NA	NA
PITG_07576	conserved hypothetical protein	YES	No	NA	NA	InBtw	NA	3	2	NA	NA	NA	NA	NA	NA	NA	NA	NA	0.00109697	0.0104235	1.11247	4.96e-05	0.00145624	2.25422	NA	NA	NA
PITG_04035	hypothetical protein	NO	No	NA	NA	InBtw	NA	3	2	NA	NA	NA	NA	NA	NA	NA	NA	NA	0.000197	0.00579513	1.1345	0.00176037	0.00601971	1.04176	NA	NA	NA
PITG_18001	ubiquitin, putative	NO	No	NA	NA	InBtw	NA	2 and 3	2	NA	NA	NA	NA	NA	NA	0.0122456	0.0232676	2.19928	0.0230632	0.0318319	2.27498	0.00395752	0.00914669	1.47621	NA	NA	NA
PITG_18019	conserved hypothetical protein	NO	Yes	NA	NA	InBtw	NA	2 and 3	2	NA	NA	NA	NA	NA	NA	0.006805	0.0176083	1.2943	0.00469215	0.0164353	1.75333	0.000861	0.00435943	1.84739	NA	NA	NA
PITG_07582	conserved hypothetical protein	NO	No	NA	NA	InBtw	NA	2 and 3	2	NA	NA	NA	NA	NA	NA	0.00147685	0.00873975	1.41525	0.024503	0.0328059	1.21799	5.84e-06	0.000887323	2.05297	NA	NA	NA
PITG_15170	conserved hypothetical protein	YES	No	NA	NA	Not	NA	2 and 3	2	NA	NA	NA	NA	NA	NA	0.00317018	0.0123028	1.56746	7.9e-06	0.0021896	1.88332	0.000678	0.00392425	2.71651	NA	NA	NA
PITG_21942	hypothetical protein	NO	No	NA	NA	Not	NA	3	2	NA	NA	NA	NA	NA	NA	NA	NA	NA	0.00131833	0.0110261	1.37243	0.0189193	0.0241913	1.15695	NA	NA	NA
PITG_10640	secreted RxLR effector peptide, putative	YES	No	RXLR	RxLRfam27	GSR	NA	3	2	NA	NA	NA	NA	NA	NA	NA	NA	NA	0.00240543	0.0132051	1.28833	0.000198	0.00235762	1.29659	NA	NA	NA
PITG_02615	conserved hypothetical protein	NO	No	NA	NA	GDR	NA	3	2	NA	NA	NA	NA	NA	NA	NA	NA	NA	0.00761285	0.0192498	1.41031	0.000452	0.0033131	1.42792	NA	NA	NA
PITG_03993	conserved hypothetical protein	NO	No	NA	NA	GDR	NA	2 and 3	2	NA	NA	NA	NA	NA	NA	0.00693551	0.01777	1.76886	0.0143371	0.0251805	1.58884	0.00385936	0.00901852	1.57717	NA	NA	NA
PITG_02186	FK506-binding protein 1A	NO	No	NA	NA	InBtw	NA	2 and 3	2	NA	NA	NA	NA	NA	NA	0.000893	0.00706982	2.39867	0.0003	0.00665532	2.48757	2.65e-05	0.00121073	2.13739	NA	NA	NA
PITG_22475	conserved hypothetical protein	NO	No	NA	NA	Not	NA	2 and 3	2	NA	NA	NA	NA	NA	NA	0.0152555	0.0259595	1.09991	0.00748786	0.019167	1.23887	3.17e-05	0.00130595	1.98387	NA	NA	NA
PITG_07581	conserved hypothetical protein	NO	No	NA	NA	GSR	NA	2 and 3	2	NA	NA	NA	NA	NA	NA	0.00172668	0.00933791	1.23525	0.00243033	0.0132352	1.15911	0.000731	0.00401534	1.19135	NA	NA	NA
PITG_22458	predicted protein	NO	No	NA	NA	Not	NA	2	2	NA	NA	NA	NA	NA	NA	0.00109	0.00784787	1.40517	NA	NA	NA	0.00729274	0.0129496	1.31876	NA	NA	NA
PITG_01938	glyceraldehyde-3-phosphate dehydrogenase	NO	No	NA	NA	InBtw	NA	2 and 3	2	NA	NA	NA	NA	NA	NA	0.0261026	0.0344657	2.34458	0.0130056	0.0241329	2.89445	0.00307114	0.00794932	2.042	NA	NA	NA
PITG_03853	hypothetical protein	NO	Yes	NA	NA	GDR	NA	3	2	NA	NA	NA	NA	NA	NA	NA	NA	NA	0.019246	0.0289913	1.18211	0.00296871	0.0078301	1.00957	NA	NA	NA
PITG_22264	serine/threonine protein kinase	NO	No	NA	NA	Not	NA	2 and 3	2	NA	NA	NA	NA	NA	NA	0.011793	0.022822	1.21534	0.0122907	0.0235542	1.23748	0.00402629	0.00922422	1.10652	NA	NA	NA
PITG_01064	hypothetical protein	NO	No	NA	NA	GDR	NA	2 and 3	2	NA	NA	NA	NA	NA	NA	0.00501825	0.0154248	1.5813	0.00986359	0.0214856	1.32754	0.00191937	0.0062909	1.89264	NA	NA	NA
PITG_17282	predicted protein	NO	Yes	NA	NA	GSR	NA	3	2	NA	NA	NA	NA	NA	NA	NA	NA	NA	0.0236557	0.0322512	1.09449	0.00440136	0.00968093	1.31332	NA	NA	NA
PITG_20759	dihydroxy-acid dehydratase	NO	No	NA	NA	GSR	NA	3	2	NA	NA	NA	NA	NA	NA	NA	NA	NA	0.0357568	0.0407228	1.7165	0.00494061	0.0102725	1.51924	NA	NA	NA
PITG_11856	predicted protein	NO	No	NA	NA	GDR	NA	2 and 3	2 and 3	NA	NA	NA	NA	NA	NA	0.0356802	0.0410301	1.05974	0.000124	0.00480833	2.40768	1.16e-05	0.000955772	2.73126	0.00262523	0.0194209	1.20256
PITG_20687	ribulose-phosphate 3-epimerase	NO	No	NA	NA	GDR	NA	2 and 3	2	NA	NA	NA	NA	NA	NA	0.000111	0.0030374	1.46145	0.0012306	0.0108529	1.48238	0.000106	0.00186375	1.49522	NA	NA	NA
PITG_21269	predicted protein	NO	No	NA	NA	Not	NA	3	2	NA	NA	NA	NA	NA	NA	NA	NA	NA	0.0388088	0.0427443	1.16753	0.00416903	0.00939884	1.45936	NA	NA	NA
PITG_11093	predicted protein	NO	No	NA	NA	GSR	NA	2 and 3	2	NA	NA	NA	NA	NA	NA	0.00416923	0.0141687	2.18924	0.0218192	0.0309216	2.79847	0.000462	0.00334406	1.68317	NA	NA	NA
PITG_14441	hypothetical protein	NO	Yes	NA	NA	InBtw	NA	3	2	NA	NA	NA	NA	NA	NA	NA	NA	NA	0.0310238	0.0373844	1.11743	0.0110929	0.0168032	1.39184	NA	NA	NA
PITG_02467	conserved hypothetical protein	NO	Yes	NA	NA	InBtw	NA	2 and 3	2	NA	NA	NA	NA	NA	NA	0.0186195	0.028669	1.4218	0.00645864	0.0181303	2.10982	0.00288267	0.00771628	2.52428	NA	NA	NA
PITG_22613	predicted protein	NO	No	NA	NA	Not	NA	3	2	NA	NA	NA	NA	NA	NA	NA	NA	NA	0.00191729	0.0123455	1.25731	0.0014678	0.00550997	1.21982	NA	NA	NA
PITG_19966	carbohydrate-binding protein, putative	NO	Yes	NA	NA	InBtw	NA	2 and 3	2	NA	NA	NA	NA	NA	NA	0.00450676	0.0147446	1.70797	0.00223585	0.0130477	1.78687	9.84e-05	0.00180608	2.18899	NA	NA	NA
PITG_18614	predicted protein	NO	No	NA	NA	Not	NA	3	2	NA	NA	NA	NA	NA	NA	NA	NA	NA	0.0208494	0.0301554	1.06888	4.14e-05	0.00137321	1.06591	NA	NA	NA
PITG_15015	hypothetical protein similar to transferase	NO	No	NA	NA	InBtw	NA	2 and 3	2	NA	NA	NA	NA	NA	NA	0.0165208	0.0269799	1.06566	0.00570093	0.0174127	1.41293	0.00231966	0.00690333	1.50792	NA	NA	NA
PITG_12931	conserved hypothetical protein	NO	No	NA	NA	InBtw	NA	2 and 3	2	NA	NA	NA	NA	NA	NA	0.000406	0.00517526	1.98783	0.00527895	0.0171107	1.53634	0.0006	0.0037152	1.9787	NA	NA	NA
PITG_20907	conserved hypothetical protein	NO	Yes	NA	NA	Not	NA	3	2	NA	NA	NA	NA	NA	NA	NA	NA	NA	0.00188326	0.0122726	1.13584	0.039895	0.0420795	1.11833	NA	NA	NA
PITG_09635	orotate phosphoribosyltransferase	NO	No	NA	NA	InBtw	NA	2 and 3	2	NA	NA	NA	NA	NA	NA	0.00258349	0.0113365	1.21252	0.000842	0.00978493	1.97447	2.37e-05	0.0011724	2.02346	NA	NA	NA
PITG_21336	patatin like protein	NO	No	NA	NA	Not	NA	2 and 3	2	NA	NA	NA	NA	NA	NA	0.0162335	0.0267727	1.2274	0.0335915	0.0392045	1.07851	0.00178806	0.00607856	1.78266	NA	NA	NA
PITG_20174	carbohydrate-binding protein, putative	NO	No	NA	NA	InBtw	NA	3	2	NA	NA	NA	NA	NA	NA	NA	NA	NA	0.0425389	0.0450989	1.26444	0.0193836	0.024615	1.45069	NA	NA	NA
PITG_00757	threonine protease family T03, putative	NO	No	NA	NA	InBtw	NA	3	2	NA	NA	NA	NA	NA	NA	NA	NA	NA	0.00605461	0.0177188	1.16488	1.74e-06	0.000549928	1.97101	NA	NA	NA
PITG_03222	hypothetical protein	NO	No	NA	NA	InBtw	NA	2 and 3	2	NA	NA	NA	NA	NA	NA	0.000793	0.00677267	1.98165	0.00220836	0.013023	1.65597	0.00108305	0.00479095	1.71054	NA	NA	NA
PITG_20548	hypothetical protein	NO	Yes	NA	NA	Not	NA	2 and 3	2	NA	NA	NA	NA	NA	NA	0.0047014	0.0150784	1.26387	0.0059299	0.0175974	1.32418	0.00175647	0.00601879	1.64058	NA	NA	NA
PITG_02191	threonine protease family T01A, putative	NO	No	NA	NA	InBtw	NA	2 and 3	2	NA	NA	NA	NA	NA	NA	0.0106334	0.0217702	1.09499	0.00274504	0.0138417	1.60417	0.0302309	0.0339583	1.691	NA	NA	NA
PITG_19802	hypothetical protein similar to pyridine nucleotide-disulphide oxidoreductase dimerisation region	NO	No	NA	NA	GSR	NA	2 and 3	2	NA	NA	NA	NA	NA	NA	0.000155	0.00348801	2.31115	0.000214	0.00592382	2.19955	2.58e-05	0.00120252	2.20772	NA	NA	NA
PITG_10218	hypothetical protein	YES	No	NA	NA	InBtw	NA	3	2	NA	NA	NA	NA	NA	NA	NA	NA	NA	0.0449751	0.0466659	1.94076	0.0375911	0.0402169	2.92182	NA	NA	NA
PITG_22562	croquemort-like mating protein, putative	YES	Yes	NA	NA	Not	NA	2 and 3	2 and 3	NA	NA	NA	NA	NA	NA	0.000936	0.00721891	2.64567	0.00034	0.00710592	3.44225	0.00122907	0.00507447	3.89155	0.0113002	0.0312261	2.37343
PITG_20831	hypothetical protein	NO	No	NA	NA	InBtw	NA	2 and 3	2	NA	NA	NA	NA	NA	NA	0.0316457	0.0381746	0.997241	0.0158524	0.026402	1.2184	0.00297639	0.00783371	1.26094	NA	NA	NA
PITG_04386	HAM34-like putative membrane protein	YES	No	NA	NA	InBtw	NA	2 and 3	2	NA	NA	NA	NA	NA	NA	0.00139634	0.00866036	1.23467	0.00122226	0.0108017	1.111	2.17e-05	0.00113398	1.66471	NA	NA	NA
PITG_06832	ubiquitin-specific protease, putative	NO	Yes	NA	NA	InBtw	NA	3	2	NA	NA	NA	NA	NA	NA	NA	NA	NA	0.0335688	0.0391996	1.14511	0.00028	0.00277249	1.06443	NA	NA	NA
PITG_07775	conserved hypothetical protein	NO	No	NA	NA	GSR	NA	3	2	NA	NA	NA	NA	NA	NA	NA	NA	NA	0.00246787	0.0133212	1.44074	0.0146737	0.0202218	1.00412	NA	NA	NA
PITG_05616	conserved hypothetical protein	NO	Yes	NA	NA	GDR	NA	3	2	NA	NA	NA	NA	NA	NA	NA	NA	NA	0.00186753	0.0122295	2.02678	0.0191081	0.0243499	2.1265	NA	NA	NA
PITG_19961	glyceraldehyde-3-phosphate dehydrogenase	NO	No	NA	NA	GSR	NA	2 and 3	2	NA	NA	NA	NA	NA	NA	0.0294098	0.0368276	2.18088	0.013649	0.0246359	2.74874	0.00198686	0.00637688	1.95115	NA	NA	NA
PITG_10351	conserved hypothetical protein	NO	Yes	NA	NA	InBtw	NA	3	2	NA	NA	NA	NA	NA	NA	NA	NA	NA	0.0236335	0.0322257	1.10211	0.000932	0.0045152	1.44938	NA	NA	NA
PITG_10324	conserved hypothetical protein	NO	No	NA	NA	GDR	NA	3	2	NA	NA	NA	NA	NA	NA	NA	NA	NA	0.0213499	0.0305537	1.68489	0.00511407	0.0104902	1.93038	NA	NA	NA
PITG_21511	conserved hypothetical protein	NO	No	NA	NA	InBtw	NA	2	2	NA	NA	NA	NA	NA	NA	0.00292279	0.0118875	1.22338	NA	NA	NA	1.69e-05	0.00110934	1.91648	NA	NA	NA
PITG_18695	UDP-galactose transporter	NO	No	NA	NA	GDR	NA	3	2	NA	NA	NA	NA	NA	NA	NA	NA	NA	0.00324804	0.0145913	1.24572	0.000808	0.00421085	1.28578	NA	NA	NA
PITG_21602	serine protease family S01B, putative	NO	No	NA	NA	Not	NA	3	2	NA	NA	NA	NA	NA	NA	NA	NA	NA	0.0245981	0.0328423	1.38538	0.0138751	0.0194995	1.5142	NA	NA	NA
PITG_11158	conserved hypothetical protein	NO	Yes	NA	NA	InBtw	NA	3	2	NA	NA	NA	NA	NA	NA	NA	NA	NA	0.00699995	0.0187	1.312	0.000105	0.00185484	1.46473	NA	NA	NA
PITG_17280	hypothetical protein	NO	No	NA	NA	InBtw	NA	2 and 3	2	NA	NA	NA	NA	NA	NA	0.00489064	0.0152778	1.10842	0.00646402	0.0181395	1.37878	0.00819075	0.0138804	1.45804	NA	NA	NA
PITG_07645	Drug/Metabolite Transporter (DMT) Superfamily	NO	No	NA	NA	GDR	NA	3	2	NA	NA	NA	NA	NA	NA	NA	NA	NA	0.00016	0.00532425	1.23706	0.000714	0.00398992	1.14317	NA	NA	NA
PITG_04573	hypothetical protein	NO	No	NA	NA	GSR	NA	3	2	NA	NA	NA	NA	NA	NA	NA	NA	NA	0.00697427	0.018667	1.12846	0.0466498	0.0473802	1.03328	NA	NA	NA
PITG_09547	hypothetical protein	NO	No	NA	NA	GSR	NA	2 and 3	2	NA	NA	NA	NA	NA	NA	0.0194413	0.0292882	1.03079	0.00671626	0.0184069	1.31821	3.99e-05	0.0013724	1.14891	NA	NA	NA
PITG_05784	hypothetical protein	NO	No	NA	NA	InBtw	NA	3	2 and 3	NA	NA	NA	NA	NA	NA	NA	NA	NA	0.00138086	0.0112191	2.50621	0.00379087	0.00892231	3.04748	0.0169474	0.0352436	2.04774
PITG_18935	dihydrolipoyl dehydrogenase 1, mitochondrial precursor	NO	No	NA	NA	InBtw	NA	2 and 3	2	NA	NA	NA	NA	NA	NA	0.00779735	0.0187164	2.56045	0.00645548	0.0181303	2.69418	0.00254047	0.0072471	2.14831	NA	NA	NA
PITG_00088	conserved hypothetical protein	NO	No	NA	NA	InBtw	NA	3	2	NA	NA	NA	NA	NA	NA	NA	NA	NA	0.0119115	0.0232552	1.1	0.00173936	0.00599324	1.20601	NA	NA	NA
PITG_10089	hypothetical protein similar to NAD-dependent epimerase/dehydratase	NO	No	NA	NA	GDR	NA	3	2	NA	NA	NA	NA	NA	NA	NA	NA	NA	0.00757776	0.0192391	1.11184	0.000817	0.0042246	1.87743	NA	NA	NA
PITG_02038	fructose-1,6-bisphosphatase	NO	Yes	NA	NA	InBtw	NA	2 and 3	2	NA	NA	NA	NA	NA	NA	0.00163429	0.00910779	1.70475	0.00133927	0.0110728	1.9988	0.000289	0.00280261	1.96973	NA	NA	NA
PITG_12499	conserved hypothetical protein	NO	Yes	NA	NA	GDR	NA	3	2	NA	NA	NA	NA	NA	NA	NA	NA	NA	0.00700053	0.0187	1.07825	0.000784	0.00416461	1.06679	NA	NA	NA
PITG_06970	hypothetical protein	NO	Yes	NA	NA	InBtw	NA	3	2	NA	NA	NA	NA	NA	NA	NA	NA	NA	0.0114017	0.0228705	1.42179	0.00188787	0.00622379	1.32422	NA	NA	NA
PITG_09042	DEAD/DEAH box RNA helicase, putative	NO	No	NA	NA	GSR	NA	2 and 3	2	NA	NA	NA	NA	NA	NA	0.00293316	0.0119084	1.87544	0.0120012	0.023331	1.45109	0.000316	0.00288089	1.67872	NA	NA	NA
PITG_16956	M81 transglutaminase-like protein	YES	Yes	NA	NA	InBtw	NA	2 and 3	2	NA	NA	NA	NA	NA	NA	0.00663066	0.0174061	1.93496	0.00142171	0.0113208	1.5506	0.00394589	0.00912946	1.88993	NA	NA	NA
PITG_20447	carbohydrate-binding protein, putative	NO	No	NA	NA	Not	NA	2 and 3	2	NA	NA	NA	NA	NA	NA	0.00038	0.00508724	1.25026	0.000256	0.00630376	1.09742	2.25e-05	0.00113888	1.91683	NA	NA	NA
PITG_11635	ribosome biogenesis ATPase RIX7	NO	No	NA	NA	InBtw	NA	2 and 3	2	NA	NA	NA	NA	NA	NA	0.00480456	0.0151702	1.42454	0.00172047	0.0119592	1.44161	0.000304	0.00286201	1.62299	NA	NA	NA
PITG_22427	ubiquitin-specific protease, putative	NO	No	NA	NA	Not	NA	2 and 3	2	NA	NA	NA	NA	NA	NA	0.0159764	0.0265599	1.00281	0.00808738	0.0197536	1.38981	0.00425323	0.00948637	1.17954	NA	NA	NA
PITG_21929	predicted protein	NO	No	NA	NA	Not	NA	3	2	NA	NA	NA	NA	NA	NA	NA	NA	NA	0.0468566	0.0478979	1.00935	0.00909933	0.0147959	1.16012	NA	NA	NA
PITG_03411	glycoside hydrolase, putative	NO	Yes	NA	NA	GDR	NA	3	2	NA	NA	NA	NA	NA	NA	NA	NA	NA	0.0402516	0.043728	1.19874	0.000539	0.00359164	1.70075	NA	NA	NA
PITG_03466	conserved hypothetical protein	NO	No	NA	NA	GDR	NA	3	2	NA	NA	NA	NA	NA	NA	NA	NA	NA	0.00276046	0.0138677	1.38097	0.00038	0.00308371	1.84973	NA	NA	NA
PITG_11189	phosphoenolpyruvate carboxykinase	NO	No	NA	NA	GDR	NA	2 and 3	2 and 3	NA	NA	NA	NA	NA	NA	0.00058	0.00593091	2.01146	0.00049	0.00802944	1.90724	0.000116	0.0019256	2.27604	0.000273	0.010044	1.48528
PITG_20920	predicted protein	NO	No	NA	NA	GSR	NA	2 and 3	2	NA	NA	NA	NA	NA	NA	0.0104575	0.0216001	1.0696	0.00121912	0.0108017	1.6415	0.00102958	0.00467747	1.34596	NA	NA	NA
PITG_05902	Major Facilitator Superfamily (MFS)	NO	Yes	NA	NA	InBtw	NA	3	2 and 3	NA	NA	NA	NA	NA	NA	NA	NA	NA	1.68e-05	0.00267083	4.1779	7.23e-06	0.000920318	5.03354	1.74e-05	0.00422126	4.31047
PITG_11060	conserved hypothetical protein	YES	Yes	NA	NA	InBtw	NA	2 and 3	2 and 3	NA	NA	NA	NA	NA	NA	0.000366	0.00498766	4.43074	0.000326	0.00695269	4.5473	0.000275	0.00275195	4.44257	0.00230217	0.0184744	2.74989
PITG_05347	1-aminocyclopropane-1-carboxylate deaminase	NO	Yes	NA	NA	GDR	NA	2 and 3	2 and 3	NA	NA	NA	NA	NA	NA	0.000171	0.00365566	3.64375	0.000238	0.0061703	3.47802	1.02e-06	0.000549928	4.38888	6.51e-05	0.00639956	1.56306
PITG_10940	aldehyde dehydrogenase, mitochondrial precursor	NO	Yes	NA	NA	InBtw	NA	3	2 and 3	NA	NA	NA	NA	NA	NA	NA	NA	NA	7.83e-05	0.00391489	3.6659	0.000322	0.002887	4.03859	0.00146865	0.0159772	3.20042
PITG_15398	hypothetical protein	NO	Yes	NA	NA	GSR	NA	3	2 and 3	NA	NA	NA	NA	NA	NA	NA	NA	NA	0.00244458	0.0132677	2.71077	0.000513	0.00352879	3.98545	0.00339571	0.0206612	2.85195
PITG_06805	carbohydrate-binding protein, putative	NO	No	NA	NA	GSR	NA	2 and 3	2	NA	NA	NA	NA	NA	NA	5.54e-05	0.00222032	2.56918	0.000675	0.00902308	3.43547	0.000195	0.00233669	3.96744	NA	NA	NA
PITG_03719	hypothetical protein similar to potassium channel beta subunit	NO	Yes	NA	NA	InBtw	NA	2 and 3	2 and 3	NA	NA	NA	NA	NA	NA	0.0353429	0.0408119	1.57461	0.00231727	0.0131218	3.1928	0.00173068	0.00597062	3.8044	0.00691389	0.0256743	2.729
PITG_16383	Major Facilitator Superfamily (MFS)	NO	No	NA	NA	InBtw	NA	3	2 and 3	NA	NA	NA	NA	NA	NA	NA	NA	NA	3.7e-05	0.00333264	2.91154	3.97e-06	0.000772242	3.67649	0.000201	0.00978271	2.10861
PITG_04125	glycosyl transferase, putative	YES	Yes	enzyme, transferase	NA	GDR	NA	2 and 3	2 and 3	NA	NA	NA	NA	NA	NA	0.00661533	0.0173855	3.29969	0.00573471	0.017438	3.3385	0.0026944	0.00745378	3.6126	0.0319215	0.0429822	1.88682
PITG_01397	glycoside hydrolase, putative	NO	Yes	NA	NA	InBtw	NA	3	2 and 3	NA	NA	NA	NA	NA	NA	NA	NA	NA	0.00303567	0.0143221	2.78798	0.000334	0.00291135	3.5946	0.00268986	0.0194209	2.74666
PITG_10443	conserved hypothetical protein	NO	No	NA	NA	GDR	NA	3	2 and 3	NA	NA	NA	NA	NA	NA	NA	NA	NA	2.37e-06	0.00190026	3.6413	0.00029	0.00280507	3.57849	0.00125692	0.0148842	2.96431
PITG_16981	thrombospondin-like protein	YES	No	NA	NA	InBtw	NA	3	2 and 3	NA	NA	NA	NA	NA	NA	NA	NA	NA	4.3e-05	0.00333481	4.00781	0.0139168	0.0195179	3.56439	0.0287934	0.0418813	2.85306
PITG_18119	conserved hypothetical protein	YES	No	NA	NA	InBtw	NA	2 and 3	2	NA	NA	NA	NA	NA	NA	0.000251	0.00427137	2.56633	6.38e-06	0.0021896	3.01679	0.000953	0.00455632	3.52806	NA	NA	NA
PITG_13448	formate dehydrogenase	NO	No	NA	NA	InBtw	NA	3	2 and 3	NA	NA	NA	NA	NA	NA	NA	NA	NA	0.000497	0.00805501	2.53675	0.000267	0.00272751	3.49583	0.001433	0.0157387	2.59486
PITG_11116	conserved hypothetical protein	NO	No	NA	NA	InBtw	NA	2 and 3	2 and 3	NA	NA	NA	NA	NA	NA	0.000795	0.00677285	3.6364	0.00124785	0.0108626	3.10161	7.81e-05	0.00163738	3.48201	0.00529793	0.0238648	1.18147
PITG_07164	serine protease family S10, putative	NO	Yes	NA	NA	GDR	NA	2 and 3	2 and 3	NA	NA	NA	NA	NA	NA	0.00169925	0.00927742	2.05641	0.000401	0.00765186	3.05532	7.83e-05	0.00163738	3.45413	0.00324663	0.0203845	2.10481
PITG_12158	Annexin (Annexin) Family	NO	Yes	NA	NA	GDR	NA	2 and 3	2	NA	NA	NA	NA	NA	NA	0.00324639	0.0124837	1.99737	0.000515	0.00808371	3.25892	0.0220911	0.027043	3.36422	NA	NA	NA
PITG_13887	AMP-dependent synthetase and ligase	NO	No	NA	NA	InBtw	NA	3	2 and 3	NA	NA	NA	NA	NA	NA	NA	NA	NA	3.69e-05	0.00333264	3.07069	0.000108	0.00186979	3.31468	0.000465	0.0121565	3.00447
PITG_15980	glycoside hydrolase, putative	NO	No	NA	NA	GSR	NA	2 and 3	2	NA	NA	NA	NA	NA	NA	2.65e-05	0.00164648	3.1057	5.95e-05	0.00369767	2.91884	2.18e-05	0.00113398	3.24866	NA	NA	NA
PITG_01233	hypothetical protein	NO	Yes	NA	NA	InBtw	NA	2 and 3	2 and 3	NA	NA	NA	NA	NA	NA	5.87e-05	0.00228674	3.16199	0.000164	0.00537625	3.14682	2.06e-05	0.00113398	3.22847	0.00149637	0.0159772	1.09166
PITG_20346	hypothetical protein	YES	No	NA	NA	InBtw	NA	2 and 3	2 and 3	NA	NA	NA	NA	NA	NA	0.00169617	0.00927097	1.82544	0.000331	0.00699573	2.10139	1.07e-06	0.000549928	3.19976	1.74e-05	0.00422126	1.58526
PITG_19963	conserved hypothetical protein	NO	No	NA	NA	InBtw	NA	2 and 3	2 and 3	NA	NA	NA	NA	NA	NA	0.0164171	0.0269198	2.31074	0.00817147	0.0198282	2.82277	0.000355	0.0030175	3.15736	0.00194329	0.0171327	2.26658
PITG_00127	conserved hypothetical protein	NO	Yes	NA	NA	GDR	NA	3	2 and 3	NA	NA	NA	NA	NA	NA	NA	NA	NA	0.0253458	0.0332883	2.15258	0.00402226	0.00922422	3.1565	0.0263185	0.041269	1.829
PITG_06806	hypothetical protein	NO	No	NA	NA	GSR	NA	2 and 3	2 and 3	NA	NA	NA	NA	NA	NA	0.000686	0.00639545	3.55371	0.00104606	0.0102123	3.12225	0.000262	0.00271077	3.13395	0.00702427	0.025685	1.41326
PITG_09760	carbohydrate esterase, putative	NO	Yes	NA	NA	InBtw	NA	2 and 3	2	NA	NA	NA	NA	NA	NA	0.00334821	0.0126547	2.24267	0.000952	0.0100717	3.13633	0.0247827	0.0293636	3.12015	NA	NA	NA
PITG_09793	small cysteine rich protein SCR108-like	YES	No	Small Cys Rich- Others	NA	GDR	NA	3	2 and 3	NA	NA	NA	NA	NA	NA	NA	NA	NA	0.0285501	0.0355935	2.03781	0.00138111	0.00533904	3.11277	0.0126602	0.0319058	1.73286
PITG_22472	conserved hypothetical protein	NO	No	NA	NA	Not	NA	2 and 3	2	NA	NA	NA	NA	NA	NA	0.0296894	0.0369602	1.23162	0.00300295	0.0142961	2.59128	0.00178576	0.00607856	3.07842	NA	NA	NA
PITG_01195	conserved hypothetical protein	NO	No	NA	NA	GSR	NA	2 and 3	2 and 3	NA	NA	NA	NA	NA	NA	0.000127	0.00320593	3.08095	0.000248	0.006256	2.89177	0.000218	0.00246325	3.0722	0.003785	0.0217085	1.40954
PITG_01253	aldehyde dehydrogenase, mitochondrial precursor	NO	Yes	NA	NA	InBtw	NA	2 and 3	2	NA	NA	NA	NA	NA	NA	0.00792787	0.0189102	1.96691	0.00013	0.00495902	2.30684	0.000122	0.00197581	3.07135	NA	NA	NA
PITG_21759	conserved hypothetical protein	NO	Yes	NA	NA	Not	NA	2 and 3	2 and 3	NA	NA	NA	NA	NA	NA	3.75e-05	0.00194347	2.26749	7.81e-05	0.00391489	2.33481	6.23e-05	0.00151395	3.06196	0.00689805	0.0256743	1.0888
PITG_03136	glycoside hydrolase, putative	NO	No	NA	NA	InBtw	NA	2 and 3	2	NA	NA	NA	NA	NA	NA	8.48e-05	0.00261314	2.89537	0.000401	0.00765186	2.5057	2.77e-05	0.00124573	3.05547	NA	NA	NA
PITG_16478	hypothetical protein similar to acyl-Coenzyme A dehydrogenase family	NO	Yes	NA	NA	GDR	NA	3	2 and 3	NA	NA	NA	NA	NA	NA	NA	NA	NA	0.000609	0.00866215	2.52409	0.000184	0.00230777	3.04278	0.00235366	0.0186565	2.34321
PITG_20146	Drug/Metabolite Transporter (DMT) Superfamily	NO	Yes	NA	NA	GDR	NA	3	2 and 3	NA	NA	NA	NA	NA	NA	NA	NA	NA	0.000295	0.00660687	2.54497	0.00088	0.00439973	3.04142	0.00465681	0.0230795	2.0344
PITG_10410	SCP-like extracellular protein	YES	Yes	NA	NA	InBtw	NA	2 and 3	2	NA	NA	NA	NA	NA	NA	0.00327764	0.0125209	2.33593	0.00602286	0.0176897	2.17375	1.37e-06	0.000549928	3.04087	NA	NA	NA
PITG_00149	hypothetical protein	NO	No	NA	NA	InBtw	NA	3	2 and 3	NA	NA	NA	NA	NA	NA	NA	NA	NA	6.81e-05	0.00379776	2.93752	0.00720738	0.0128648	3.02147	0.0118295	0.0314668	2.63292
PITG_12833	predicted protein	NO	Yes	NA	NA	GDR	NA	3	2 and 3	NA	NA	NA	NA	NA	NA	NA	NA	NA	0.00874193	0.0203863	2.54173	0.000147	0.00213008	3.00507	0.000315	0.0104976	2.47399
PITG_13004	Major Facilitator Superfamily (MFS)	NO	No	NA	NA	InBtw	NA	3	2	NA	NA	NA	NA	NA	NA	NA	NA	NA	0.040498	0.043859	1.5955	1.12e-05	0.000943475	3.00083	NA	NA	NA
PITG_15504	peroxiredoxin-2	NO	Yes	NA	NA	GDR	NA	2 and 3	2 and 3	NA	NA	NA	NA	NA	NA	0.000233	0.00408366	2.98836	0.000489	0.00802944	2.96532	6.44e-05	0.0015272	3.00009	0.00253484	0.0194209	1.48153
PITG_09798	carbohydrate-binding protein, putative	NO	No	NA	NA	GDR	NA	3	2 and 3	NA	NA	NA	NA	NA	NA	NA	NA	NA	0.0227892	0.0316123	2.11083	0.0238532	0.028556	2.98614	0.0467052	0.0488598	2.3803
PITG_10772	putative GPI-anchored elicitin INL11b-like protein	NO	Yes	Small Cys Rich- Elicitin	NA	GDR	NA	2 and 3	2	NA	NA	NA	NA	NA	NA	4.27e-05	0.00196047	3.23152	4.38e-05	0.00334162	2.28845	0.000146	0.00212377	2.98539	NA	NA	NA
PITG_18396	conserved hypothetical protein	YES	No	NA	NA	InBtw	NA	2 and 3	2	NA	NA	NA	NA	NA	NA	7.25e-06	0.00112721	3.04793	7.9e-05	0.00391489	3.1967	0.000128	0.00199567	2.98134	NA	NA	NA
PITG_02428	conserved hypothetical protein	NO	Yes	NA	NA	GDR	NA	3	2 and 3	NA	NA	NA	NA	NA	NA	NA	NA	NA	0.000174	0.0055538	2.3925	9e-05	0.00174257	2.97459	0.0002	0.00978271	2.89344
PITG_05127	hypothetical protein similar to delta-6 fatty acid desaturase	NO	Yes	NA	NA	GDR	NA	2 and 3	2 and 3	NA	NA	NA	NA	NA	NA	0.020641	0.0302355	2.21434	0.0209772	0.0302707	2.228	0.000134	0.00203853	2.96918	0.00624893	0.0249957	1.10559
PITG_01523	Zinc (Zn2 )-Iron (Fe2 ) Permease (ZIP) Family	NO	Yes	NA	NA	GSR	NA	2 and 3	2 and 3	NA	NA	NA	NA	NA	NA	0.00242357	0.0109944	1.845	0.00116203	0.0106065	2.2708	1.37e-05	0.00101076	2.93883	0.000509	0.0126391	1.37468
PITG_05374	argininosuccinate synthase	NO	Yes	NA	NA	GDR	NA	3	2 and 3	NA	NA	NA	NA	NA	NA	NA	NA	NA	0.0439211	0.0459944	2.95657	0.000603	0.00372152	2.93835	0.0119746	0.0314898	1.46522
PITG_11883	conserved hypothetical protein	YES	No	NA	NA	GDR	NA	2 and 3	2	NA	NA	NA	NA	NA	NA	0.0415389	0.0447509	2.06937	0.0298944	0.0365855	2.39138	0.00623841	0.0118054	2.93461	NA	NA	NA
PITG_14935	Mitochondrial Carrier (MC) Family	NO	Yes	NA	NA	InBtw	NA	2 and 3	2	NA	NA	NA	NA	NA	NA	0.00137511	0.00860969	2.54864	0.0015253	0.0115497	2.50803	2.07e-07	0.00051838	2.8981	NA	NA	NA
PITG_20102	hypothetical protein	NO	Yes	NA	NA	InBtw	NA	2 and 3	2	NA	NA	NA	NA	NA	NA	5.33e-06	0.00108228	2.779	2.55e-05	0.00320018	2.55758	3.78e-05	0.0013724	2.89795	NA	NA	NA
PITG_09350	Major Intrinsic Protein (MIP) Family	NO	Yes	NA	NA	GSR	NA	3	2 and 3	NA	NA	NA	NA	NA	NA	NA	NA	NA	0.0002	0.00584673	2.40967	1.34e-05	0.00100172	2.8913	7.16e-05	0.00639956	3.28177
PITG_00471	pyridoxal biosynthesis lyase pdxS	NO	Yes	NA	NA	GDR	NA	2 and 3	2	NA	NA	NA	NA	NA	NA	0.0043136	0.0144609	3.30252	0.0125742	0.0237866	2.60798	0.000104	0.00184874	2.87459	NA	NA	NA
PITG_11755	putative GPI-anchored serine-threonine rich hypothetical protein	YES	Yes	NA	NA	InBtw	NA	2 and 3	2	NA	NA	NA	NA	NA	NA	0.00290227	0.0118675	2.74991	0.00423161	0.0159439	2.52	0.00460237	0.00993337	2.86293	NA	NA	NA
PITG_02210	protein henna	NO	No	NA	NA	GDR	NA	2 and 3	2 and 3	NA	NA	NA	NA	NA	NA	0.0120661	0.0231282	1.01339	0.00553246	0.0172617	1.58895	0.0026284	0.00735665	2.85933	0.0130721	0.03211	1.84611
PITG_15449	branched-chain-amino-acid aminotransferase	NO	Yes	NA	NA	GSR	NA	2 and 3	2 and 3	NA	NA	NA	NA	NA	NA	0.0435109	0.0458995	2.20369	0.039079	0.042916	2.29614	0.00101852	0.00467318	2.85541	0.0253546	0.0411254	1.17087
PITG_14141	glycoside hydrolase, putative	NO	Yes	NA	NA	InBtw	NA	2 and 3	2	NA	NA	NA	NA	NA	NA	1.75e-05	0.00143259	2.30274	0.000899	0.00978493	2.16582	2.59e-05	0.00120252	2.84185	NA	NA	NA
PITG_02901	glycoside hydrolase, putative	NO	Yes	NA	NA	GSR	NA	3	2 and 3	NA	NA	NA	NA	NA	NA	NA	NA	NA	0.00106214	0.0102648	2.73789	0.00138869	0.00535463	2.83911	0.00288159	0.0200243	2.76097
PITG_13918	conserved hypothetical protein	NO	Yes	NA	NA	GDR	NA	2 and 3	2	NA	NA	NA	NA	NA	NA	0.00238568	0.0109094	2.68791	0.00327318	0.0146056	2.70073	0.000566	0.00364046	2.8222	NA	NA	NA
PITG_11861	predicted protein	NO	No	NA	NA	InBtw	NA	2 and 3	2	NA	NA	NA	NA	NA	NA	0.00491726	0.0152835	1.71947	0.008297	0.0198972	1.46475	2.11e-05	0.00113398	2.82201	NA	NA	NA
PITG_11767	conserved hypothetical protein	NO	No	NA	NA	InBtw	NA	2 and 3	2	NA	NA	NA	NA	NA	NA	0.0112246	0.0223841	2.16744	0.0071428	0.0189078	2.25148	0.00218598	0.00669615	2.8081	NA	NA	NA
PITG_11853	hypothetical protein	NO	No	NA	NA	GDR	NA	3	2 and 3	NA	NA	NA	NA	NA	NA	NA	NA	NA	0.00359205	0.0151288	2.38413	0.000465	0.00334406	2.80562	0.0106855	0.0302696	1.29441
PITG_10300	electron transfer flavoprotein subunit beta	NO	Yes	NA	NA	InBtw	NA	3	2 and 3	NA	NA	NA	NA	NA	NA	NA	NA	NA	0.00517025	0.0169855	2.6792	0.00238923	0.00700693	2.80359	0.0220169	0.0391671	1.56295
PITG_03540	Major Facilitator Superfamily (MFS)	NO	Yes	NA	NA	InBtw	NA	2 and 3	2	NA	NA	NA	NA	NA	NA	1.03e-05	0.00117437	3.00278	1.69e-05	0.00267083	2.3989	1.09e-05	0.000942081	2.80263	NA	NA	NA
[truncated: 2,935 more rows]
